# Supplementary material for: Pyrosequencing-Based Comparative Genome Analysis of Vibrio vulnificus Environmental Isolates
Source: PLoS One. 2012 May 25;7(5):e37553. doi: 10.1371/journal.pone.0037553 (PMC3360785; doi:10.1371/journal.pone.0037553)
Supplement: Supplement S1 — Complete list of predicted genes for the draft assemblies of V. vulnificus JY1305, E64MW, and JY1701 and alignment position in the V. vulnificus CMCP6 reference genome. (XLSX) [file pone.0037553.s004.xlsx]

## Sheet: V. vulnificus JY1305
Strain	PrimaryName	Product	MinPosition	MaxPosition	IsForward	StartPosition	EndPosition	FeatureCluster
Vibrio vulnificus JY1305	VvJY1305_0	Murein endopeptidase	969	1799	TRUE	969	1799	68971
Vibrio vulnificus JY1305	VvJY1305_1	ferredoxin	1834	2088	FALSE	1834	2088	67037
Vibrio vulnificus JY1305	VvJY1305_2	Putative protease	2092	3432	FALSE	2092	3432	67036
Vibrio vulnificus JY1305	VvJY1305_3	DNA recombination-dependent growth factor C	3635	4549	FALSE	3635	4549	67035
Vibrio vulnificus JY1305	VvJY1305_4	DNA-binding response regulator PhoB	4768	5457	TRUE	4768	5457	67034
Vibrio vulnificus JY1305	VvJY1305_5	phosphate regulon sensor kinase PhoR	5568	6776	TRUE	5568	6776	67033
Vibrio vulnificus JY1305	VvJY1305_6	ABC-type phosphate transport system
Vibrio vulnificus JY1305	VvJY1305_7	Exopolyphosphatase	7771	9270	FALSE	7771	9270	67943
Vibrio vulnificus JY1305	VvJY1305_8	polyphosphate kinase	9254	11356	FALSE	9254	11356	67944
Vibrio vulnificus JY1305	VvJY1305_9	ABC-type uncharacterized transport system
Vibrio vulnificus JY1305	VvJY1305_10	phosphate ABC transporter
Vibrio vulnificus JY1305	VvJY1305_11	ABC-type phosphate transport system
Vibrio vulnificus JY1305	VvJY1305_12	phosphate uptake regulator	16289	16987	TRUE	16289	16987	67028
Vibrio vulnificus JY1305	VvJY1305_13	conserved hypothetical protein	16995	17771	FALSE	16995	17771	68232
Vibrio vulnificus JY1305	VvJY1305_14	Cytoplasmic copper homeostasis protein cutC	17825	18577	FALSE	17825	18577	67026
Vibrio vulnificus JY1305	VvJY1305_15	peroxiredoxin	18839	19447	FALSE	18839	19447	67025
Vibrio vulnificus JY1305	VvJY1305_16	transcriptional regulator	19645	20550	TRUE	19645	20550	67024
Vibrio vulnificus JY1305	VvJY1305_17	malate synthase	21155	22792	TRUE	21155	22792	67789
Vibrio vulnificus JY1305	VvJY1305_18	isocitrate lyase	22920	24233	TRUE	22920	24233	67656
Vibrio vulnificus JY1305	VvJY1305_19	putative acetoin utilization protein AcuB	24340	24795	FALSE	24340	24795	67023
Vibrio vulnificus JY1305	VvJY1305_20	Secreted trypsin-like serine protease	25033	26223	TRUE	25033	26223	69308
Vibrio vulnificus JY1305	VvJY1305_21	S-adenosylmethionine:tRNA-ribosyltransferase-isomerase	26440	27492	TRUE	26440	27492	67022
Vibrio vulnificus JY1305	VvJY1305_22	queuine/archaeosine tRNA-ribosyltransferase	27709	28845	TRUE	27709	28845	67021
Vibrio vulnificus JY1305	VvJY1305_23	preprotein translocase
Vibrio vulnificus JY1305	VvJY1305_24	preprotein translocase subunit SecD	29347	31170	TRUE	29347	31170	67019
Vibrio vulnificus JY1305	VvJY1305_25	preprotein translocase subunit SecF	31185	32132	TRUE	31185	32132	67018
Vibrio vulnificus JY1305	VvJY1305_26	hypothetical protein	32583	32975	TRUE	32583	32975	69811
Vibrio vulnificus JY1305	VvJY1305_27	Myo-inositol-1(or 4)-monophosphatase	33035	33838	FALSE	33035	33838	66340
Vibrio vulnificus JY1305	VvJY1305_28	rRNA methylase	34083	34811	TRUE	34083	34811	66341
Vibrio vulnificus JY1305	VvJY1305_29	predicted transcriptional regulator	34968	35435	TRUE	34968	35435	67535
Vibrio vulnificus JY1305	VvJY1305_30	cysteine desulfurase IscS	35466	36680	TRUE	35466	36680	66342
Vibrio vulnificus JY1305	VvJY1305_31	NifU-related protein	36724	37107	TRUE	36724	37107	66343
Vibrio vulnificus JY1305	VvJY1305_32	uncharacterized conserved protein	37180	37503	TRUE	37180	37503	66344
Vibrio vulnificus JY1305	VvJY1305_33	Fe-S protein assembly co-chaperone HscB	37564	38079	TRUE	37564	38079	66345
Vibrio vulnificus JY1305	VvJY1305_34	hSP70 molecular chaperone HscA	38101	39954	TRUE	38101	39954	67536
Vibrio vulnificus JY1305	VvJY1305_35	ferredoxin	39966	40304	TRUE	39966	40304	66346
Vibrio vulnificus JY1305	VvJY1305_36	conserved hypothetical protein	40385	40579	TRUE	40385	40579	66347
Vibrio vulnificus JY1305	VvJY1305_37	leucyl aminopeptidase	40744	42030	TRUE	40744	42030	66348
Vibrio vulnificus JY1305	VvJY1305_38	nucleoside diphosphate kinase	42094	42519	TRUE	42094	42519	66349
Vibrio vulnificus JY1305	VvJY1305_39	Ribosomal RNA large subunit methyltransferase N	42716	43840	TRUE	42716	43840	66350
Vibrio vulnificus JY1305	VvJY1305_40	hypothetical protein	44205	45167	TRUE	44205	45167	66351
Vibrio vulnificus JY1305	VvJY1305_41	GcpE protein	45173	46291	TRUE	45173	46291	66352
Vibrio vulnificus JY1305	VvJY1305_42	histidyl-tRNA synthetase	46327	47595	TRUE	46327	47595	67538
Vibrio vulnificus JY1305	VvJY1305_43	conserved hypothetical protein	47665	48279	TRUE	47665	48279	66353
Vibrio vulnificus JY1305	VvJY1305_44	conserved hypothetical protein	48292	49452	TRUE	48292	49452	66354
Vibrio vulnificus JY1305	VvJY1305_45	GTP-binding protein EngA	49654	51144	TRUE	49654	51144	66355
Vibrio vulnificus JY1305	VvJY1305_46	Predicted metal-dependent hydrolase	51268	52143	TRUE	51268	52143	67766
Vibrio vulnificus JY1305	VvJY1305_47	GGDEF family protein	52472	53494	TRUE	52472	53494	69304
Vibrio vulnificus JY1305	VvJY1305_48	conserved hypothetical protein	53521	53751	TRUE	53521	53751	67539
Vibrio vulnificus JY1305	VvJY1305_49	exonuclease VII
Vibrio vulnificus JY1305	VvJY1305_50	inosine-5'-monophosphate dehydrogenase	55325	56788	TRUE	55325	56788	66357
Vibrio vulnificus JY1305	VvJY1305_51	GMP synthase	56871	58424	TRUE	56871	58424	66358
Vibrio vulnificus JY1305	VvJY1305_52	putative chitinase	58686	60389	TRUE	58686	60389	67599
Vibrio vulnificus JY1305	VvJY1305_53	predicted membrane protein	60550	61143	TRUE	60550	61143	66597
Vibrio vulnificus JY1305	VvJY1305_54	sodium/alanine symporter	61268	62809	FALSE	61268	62809	65780
Vibrio vulnificus JY1305	VvJY1305_55	D-amino acid dehydrogenase small subunit	63129	64382	FALSE	63129	64382	68105
Vibrio vulnificus JY1305	VvJY1305_56	transcriptional regulator	64408	65394	TRUE	64408	65394	68106
Vibrio vulnificus JY1305	VvJY1305_57	putative potassium channel protein	65484	66461	TRUE	65484	66461	69517
Vibrio vulnificus JY1305	VvJY1305_58	choline-glycine betaine transporter	66509	68422	FALSE	66509	68422	68723
Vibrio vulnificus JY1305	VvJY1305_59	membrane protein	68647	69258	FALSE	68647	69258	68812
Vibrio vulnificus JY1305	VvJY1305_60	putative translation factor	69552	70538	FALSE	69552	70538	68761
Vibrio vulnificus JY1305	VvJY1305_61	hypothetical protein	70841	71428	TRUE	70841	71428	68373
Vibrio vulnificus JY1305	VvJY1305_62	D-alanine-D-alanine ligase	71425	72552	TRUE	71425	72552	68505
Vibrio vulnificus JY1305	VvJY1305_63	conserved hypothetical protein	72576	73130	TRUE	72576	73130	68372
Vibrio vulnificus JY1305	VvJY1305_64	conserved hypothetical protein	73132	73887	TRUE	73132	73887	68371
Vibrio vulnificus JY1305	VvJY1305_65	conserved hypothetical protein	73902	74339	TRUE	73902	74339	68205
Vibrio vulnificus JY1305	VvJY1305_66	Putative hemolysin	74382	76124	TRUE	74382	76124	65566
Vibrio vulnificus JY1305	VvJY1305_67	predicted transcriptional regulator	76564	77046	FALSE	76564	77046	69089
Vibrio vulnificus JY1305	VvJY1305_68	conserved hypothetical protein	77031	78392	FALSE	77031	78392	68920
Vibrio vulnificus JY1305	VvJY1305_69	hypothetical protein	79288	79773	FALSE	79288	79773	67044
Vibrio vulnificus JY1305	VvJY1305_70	conserved hypothetical protein	79890	80321	TRUE	79890	80321	67043
Vibrio vulnificus JY1305	VvJY1305_71	conserved hypothetical protein	80318	80671	TRUE	80318	80671	67042
Vibrio vulnificus JY1305	VvJY1305_72	Outer membrane lipoprotein SmpA
Vibrio vulnificus JY1305	VvJY1305_73	DNA repair protein RecN	81305	82969	FALSE	81305	82969	67658
Vibrio vulnificus JY1305	VvJY1305_74	putative inorganic polyphosphate/ATP-NAD kinase	83229	84113	FALSE	83229	84113	67040
Vibrio vulnificus JY1305	VvJY1305_75	molecular chaperone GrpE	84259	84855	TRUE	84259	84855	67039
Vibrio vulnificus JY1305	VvJY1305_76	hypothetical protein	85255	85410	TRUE	85255	85410	69943
Vibrio vulnificus JY1305	VvJY1305_77	group II intron reverse transcriptase/maturase	85676	86578	TRUE	85676	86578	65546
Vibrio vulnificus JY1305	VvJY1305_78	Proton/glutamate symport protein @Sodium/glutamate symport protein	87225	88505	TRUE	87225	88505	68338
Vibrio vulnificus JY1305	VvJY1305_79	conserved hypothetical protein	88696	89982	FALSE	88696	89982	69814
Vibrio vulnificus JY1305	VvJY1305_80	Zinc-regulated TonB-dependent outer membranereceptor	90122	91300	TRUE	90122	91300	69136
Vibrio vulnificus JY1305	VvJY1305_81	ABC-type metal ion transport system
Vibrio vulnificus JY1305	VvJY1305_82	ABC-type metal ion transport system
Vibrio vulnificus JY1305	VvJY1305_83	chaperone protein DnaK	93206	95116	TRUE	93206	95116	65621
Vibrio vulnificus JY1305	VvJY1305_84	chaperone protein DnaJ	95326	96474	TRUE	95326	96474	67038
Vibrio vulnificus JY1305	VvJY1305_85	type IV pilus (Tfp) assembly protein PilE	96490	96927	FALSE	96490	96927	66314
Vibrio vulnificus JY1305	VvJY1305_86	Putative Tfp pilus assembly protein FimT	97078	97590	TRUE	97078	97590	67765
Vibrio vulnificus JY1305	VvJY1305_87	type 4 fimbrial biogenesis protein PilW	97562	98239	TRUE	97562	98239	66315
Vibrio vulnificus JY1305	VvJY1305_88	hypothetical protein	98236	99528	TRUE	98236	99528	66316
Vibrio vulnificus JY1305	VvJY1305_89	type 4 fimbrial biogenesis protein PilV	99518	99934	TRUE	99518	99934	67533
Vibrio vulnificus JY1305	VvJY1305_90	putative p-aminobenzoyl-glutamate transporter	100214	101773	TRUE	100214	101773	66359
Vibrio vulnificus JY1305	VvJY1305_91	S-formylglutathione hydrolase	101817	102662	FALSE	101817	102662	68182
Vibrio vulnificus JY1305	VvJY1305_92	S-(hydroxymethyl)glutathione dehydrogenase/classIII alcohol dehydrogenase	102712	103842	FALSE	102712	103842	67813
Vibrio vulnificus JY1305	VvJY1305_93	Transcriptional regulator	103995	104879	TRUE	103995	104879	68313
Vibrio vulnificus JY1305	VvJY1305_94	tRNA-specific adenosine-34 deaminase	104916	105461	TRUE	104916	105461	66360
Vibrio vulnificus JY1305	VvJY1305_95	transglycosylase
Vibrio vulnificus JY1305	VvJY1305_96	phosphoribosylformylglycinamidine synthase	107795	111688	TRUE	107795	111688	65694
Vibrio vulnificus JY1305	VvJY1305_97	conserved hypothetical protein	111848	112165	TRUE	111848	112165	68481
Vibrio vulnificus JY1305	VvJY1305_98	hypothetical protein	112243	112707	FALSE	112243	112707	69134
Vibrio vulnificus JY1305	VvJY1305_99	predicted deacylase	112837	113895	FALSE	112837	113895	66362
Vibrio vulnificus JY1305	VvJY1305_100	conserved hypothetical protein	114213	114752	TRUE	114213	114752	65633
Vibrio vulnificus JY1305	VvJY1305_101	aminoacyl-histidine dipeptidase	114809	116281	FALSE	114809	116281	66405
Vibrio vulnificus JY1305	VvJY1305_102	Xanthine/uracil/thiamine/ascorbate permeasefamily protein	117290	118579	TRUE	117290	118579	66406
Vibrio vulnificus JY1305	VvJY1305_103	xanthine-guanine phosphoribosyltransferase	118724	119188	TRUE	118724	119188	66407
Vibrio vulnificus JY1305	VvJY1305_104	conserved hypothetical protein	119351	120598	TRUE	119351	120598	66408
Vibrio vulnificus JY1305	VvJY1305_105	transcriptional regulator Crl	120692	121093	TRUE	120692	121093	67982
Vibrio vulnificus JY1305	VvJY1305_106	glutamate 5-kinase	121217	122356	TRUE	121217	122356	66409
Vibrio vulnificus JY1305	VvJY1305_107	Gamma-glutamyl phosphate reductase	122387	123637	TRUE	122387	123637	66410
Vibrio vulnificus JY1305	VvJY1305_108	predicted transcriptional regulator	123838	124287	TRUE	123838	124287	66377
Vibrio vulnificus JY1305	VvJY1305_109	riboflavin biosynthesis protein RibD	124307	125413	TRUE	124307	125413	66378
Vibrio vulnificus JY1305	VvJY1305_110	riboflavin synthase alpha chain	125415	126071	TRUE	125415	126071	66379
Vibrio vulnificus JY1305	VvJY1305_111	3
Vibrio vulnificus JY1305	VvJY1305_112	riboflavin synthase beta-chain	127430	127924	TRUE	127430	127924	66381
Vibrio vulnificus JY1305	VvJY1305_113	transcription termination factor	127924	128391	TRUE	127924	128391	66382
Vibrio vulnificus JY1305	VvJY1305_114	thiamine monophosphate kinase	128458	129426	TRUE	128458	129426	66383
Vibrio vulnificus JY1305	VvJY1305_115	phosphatidylglycerophosphatase A	129432	129935	TRUE	129432	129935	66384
Vibrio vulnificus JY1305	VvJY1305_116	1-deoxy-D-xylulose-5-phosphate synthase	130001	131866	FALSE	130001	131866	66386
Vibrio vulnificus JY1305	VvJY1305_117	Octaprenyl-diphosphate synthase	131887	132783	FALSE	131887	132783	65695
Vibrio vulnificus JY1305	VvJY1305_118	exonuclease VII small subunit	132792	133034	FALSE	132792	133034	66387
Vibrio vulnificus JY1305	VvJY1305_119	flagellar motor component	133402	134163	TRUE	133402	134163	66388
Vibrio vulnificus JY1305	VvJY1305_120	flagellar motor protein	134179	135132	TRUE	134179	135132	67541
Vibrio vulnificus JY1305	VvJY1305_121	thiamine biosynthesis/tRNA modification proteinThiI	135277	136725	TRUE	135277	136725	66389
Vibrio vulnificus JY1305	VvJY1305_122	hypothetical protein	136895	137062	TRUE	136895	137062	70215
Vibrio vulnificus JY1305	VvJY1305_123	transcriptional regulator	137478	138401	TRUE	137478	138401	66326
Vibrio vulnificus JY1305	VvJY1305_124	Predicted hydrolase of the alpha/beta-hydrolasefold family	138379	139005	TRUE	138379	139005	68813
Vibrio vulnificus JY1305	VvJY1305_125	uncharacterized small membrane protein	138995	139393	TRUE	138995	139393	66327
Vibrio vulnificus JY1305	VvJY1305_126	Putative RNA 2'-O-ribose methyltransferase mtfA	139402	140481	TRUE	139402	140481	68181
Vibrio vulnificus JY1305	VvJY1305_127	DNA/RNA endonuclease G	140545	141294	FALSE	140545	141294	69240
Vibrio vulnificus JY1305	VvJY1305_128	5'-3' exonuclease	141526	142305	FALSE	141526	142305	66328
Vibrio vulnificus JY1305	VvJY1305_129	Decarboxylase family protein	142366	143712	FALSE	142366	143712	66329
Vibrio vulnificus JY1305	VvJY1305_130	GGDEF family protein	143983	145548	FALSE	143983	145548	66330
Vibrio vulnificus JY1305	VvJY1305_131	hypothetical protein	145648	147912	FALSE	145648	147912	66331
Vibrio vulnificus JY1305	VvJY1305_132	7-cyano-7-deazaguanine reductase	147938	148783	FALSE	147938	148783	66332
Vibrio vulnificus JY1305	VvJY1305_133	Syd protein	148881	149426	TRUE	148881	149426	66333
Vibrio vulnificus JY1305	VvJY1305_134	Zn-ribbon-containing
Vibrio vulnificus JY1305	VvJY1305_135	ABC-type metal ion transport system
Vibrio vulnificus JY1305	VvJY1305_136	ABC-type metal ion transport system
Vibrio vulnificus JY1305	VvJY1305_137	ABC-type metal ion transport system
Vibrio vulnificus JY1305	VvJY1305_138	histidinol phosphatase	153089	153673	TRUE	153089	153673	66373
Vibrio vulnificus JY1305	VvJY1305_139	trehalose operon repressor	153712	154659	TRUE	153712	154659	67804
Vibrio vulnificus JY1305	VvJY1305_140	PTS system
Vibrio vulnificus JY1305	VvJY1305_141	trehalose-6-phosphate hydrolase	156320	158005	TRUE	156320	158005	65569
Vibrio vulnificus JY1305	VvJY1305_142	Putative uncharacterized protein	158267	159187	FALSE	158267	159187	70621
Vibrio vulnificus JY1305	VvJY1305_143	MSHA pilin protein MshA	159508	160047	TRUE	159508	160047	70619
Vibrio vulnificus JY1305	VvJY1305_144	hypothetical protein	160096	161625	FALSE	160096	161625	69516
Vibrio vulnificus JY1305	VvJY1305_145	conserved hypothetical protein	161694	162293	FALSE	161694	162293	66375
Vibrio vulnificus JY1305	VvJY1305_146	serine hydroxymethyltransferase	162639	163889	TRUE	162639	163889	66376
Vibrio vulnificus JY1305	VvJY1305_147	conserved hypothetical protein	164022	164357	FALSE	164022	164357	67854
Vibrio vulnificus JY1305	VvJY1305_148	lipoate synthase	164558	165523	FALSE	164558	165523	66411
Vibrio vulnificus JY1305	VvJY1305_149	lipoate-protein ligase B	165520	166176	FALSE	165520	166176	66412
Vibrio vulnificus JY1305	VvJY1305_150	conserved hypothetical protein	166355	166633	FALSE	166355	166633	66413
Vibrio vulnificus JY1305	VvJY1305_151	D-alanyl-D-alanine carboxypeptidase	166756	167937	FALSE	166756	167937	66414
Vibrio vulnificus JY1305	VvJY1305_152	Rare lipoprotein A precursor	168030	168824	FALSE	168030	168824	67542
Vibrio vulnificus JY1305	VvJY1305_153	rod shape-determining protein RodA	168824	169945	FALSE	168824	169945	66415
Vibrio vulnificus JY1305	VvJY1305_154	penicillin-binding protein 2	169945	171837	FALSE	169945	171837	65590
Vibrio vulnificus JY1305	VvJY1305_155	conserved hypothetical protein	171868	172338	FALSE	171868	172338	66416
Vibrio vulnificus JY1305	VvJY1305_156	conserved hypothetical protein	172343	172660	FALSE	172343	172660	66417
Vibrio vulnificus JY1305	VvJY1305_157	DNA polymerase III
Vibrio vulnificus JY1305	VvJY1305_158	rare lipoprotein B	173745	174224	FALSE	173745	174224	66419
Vibrio vulnificus JY1305	VvJY1305_159	leucyl-tRNA synthetase	174461	177034	FALSE	174461	177034	66420
Vibrio vulnificus JY1305	VvJY1305_160	conserved hypothetical protein	177157	177627	TRUE	177157	177627	67543
Vibrio vulnificus JY1305	VvJY1305_161	apolipoprotein N-acyltransferase	177743	179263	FALSE	177743	179263	66421
Vibrio vulnificus JY1305	VvJY1305_162	putative hemolysin	179306	180181	FALSE	179306	180181	66422
Vibrio vulnificus JY1305	VvJY1305_163	predicted metal-dependent hydrolase	180260	180724	FALSE	180260	180724	66423
Vibrio vulnificus JY1305	VvJY1305_164	phosphate starvation-inducible protein PhoH	180714	181826	FALSE	180714	181826	67544
Vibrio vulnificus JY1305	VvJY1305_165	2-methylthioadenine synthetase	181900	183324	FALSE	181900	183324	66424
Vibrio vulnificus JY1305	VvJY1305_166	2-octaprenyl-3-methyl-6-methoxy-1
Vibrio vulnificus JY1305	VvJY1305_167	hypothetical protein	184816	185052	FALSE	184816	185052	72276
Vibrio vulnificus JY1305	VvJY1305_168	hypothetical protein	185457	185732	TRUE	185457	185732	70618
Vibrio vulnificus JY1305	VvJY1305_169	predicted GTPase	186048	187139	FALSE	186048	187139	67545
Vibrio vulnificus JY1305	VvJY1305_170	Peptidyl-tRNA hydrolase	187150	187785	FALSE	187150	187785	66426
Vibrio vulnificus JY1305	VvJY1305_171	phosphoribosylpyrophosphate synthetase	187878	188813	FALSE	187878	188813	66427
Vibrio vulnificus JY1305	VvJY1305_172	4-(cytidine 5'-diphospho)-2-C-methyl-D-erythritolkinase	188852	189724	FALSE	188852	189724	66428
Vibrio vulnificus JY1305	VvJY1305_173	outer membrane lipoprotein LolB	189724	190305	FALSE	189724	190305	66429
Vibrio vulnificus JY1305	VvJY1305_174	glutamyl-tRNA reductase	190492	191751	TRUE	190492	191751	66430
Vibrio vulnificus JY1305	VvJY1305_175	protein chain release factor A	191777	192868	TRUE	191777	192868	66431
Vibrio vulnificus JY1305	VvJY1305_176	protein-(glutamine-N5) methyltransferase
Vibrio vulnificus JY1305	VvJY1305_177	conserved hypothetical protein	193772	194155	TRUE	193772	194155	66433
Vibrio vulnificus JY1305	VvJY1305_178	uncharacterized conserved protein	194194	195003	TRUE	194194	195003	66434
Vibrio vulnificus JY1305	VvJY1305_179	3-deoxy-D-manno-octulosonic acid (KDO)8-phosphate synthase	195020	195874	TRUE	195020	195874	66435
Vibrio vulnificus JY1305	VvJY1305_180	5'-nucleotidase precursor	196278	197939	TRUE	196278	197939	66436
Vibrio vulnificus JY1305	VvJY1305_181	Transcriptional regulator	198039	198518	TRUE	198039	198518	66881
Vibrio vulnificus JY1305	VvJY1305_182	16S rRNA uridine-516 pseudouridylate synthase	198612	199655	FALSE	198612	199655	66744
Vibrio vulnificus JY1305	VvJY1305_183	conserved hypothetical protein	199753	200334	FALSE	199753	200334	67769
Vibrio vulnificus JY1305	VvJY1305_184	conserved hypothetical protein	200484	200624	FALSE	200484	200624	68137
Vibrio vulnificus JY1305	VvJY1305_185	hypothetical protein	201729	202589	FALSE	201729	202589	68136
Vibrio vulnificus JY1305	VvJY1305_186	N-acetyl-beta-hexosaminidase	202934	205654	TRUE	202934	205654	65947
Vibrio vulnificus JY1305	VvJY1305_187	predicted metal-binding protein	205718	206167	FALSE	205718	206167	66437
Vibrio vulnificus JY1305	VvJY1305_188	cation transport ATPase	206176	208908	FALSE	206176	208908	65626
Vibrio vulnificus JY1305	VvJY1305_189	hypothetical protein	209225	209389	FALSE	209225	209389	70620
Vibrio vulnificus JY1305	VvJY1305_190	outer membrane protein	209388	210506	TRUE	209388	210506	65652
Vibrio vulnificus JY1305	VvJY1305_191	hypothetical protein	210568	211158	TRUE	210568	211158	68969
Vibrio vulnificus JY1305	VvJY1305_192	Glutamyl-tRNA synthetase (EC 6.1.1.17) (Glutamate--tRNA ligase) (GluRS)	211363	212190	TRUE	211363	212190	66956
Vibrio vulnificus JY1305	VvJY1305_193	Glutamyl-tRNA synthetase (EC 6.1.1.17) (Glutamate--tRNA ligase) (GluRS)	212165	212788	TRUE	212165	212788	72277
Vibrio vulnificus JY1305	VvJY1305_194	conserved hypothetical protein	212870	213376	FALSE	212870	213376	65698
Vibrio vulnificus JY1305	VvJY1305_195	conserved hypothetical protein	213665	214945	FALSE	213665	214945	66955
Vibrio vulnificus JY1305	VvJY1305_196	conserved hypothetical protein	214971	215606	TRUE	214971	215606	66954
Vibrio vulnificus JY1305	VvJY1305_197	hypothetical protein	215615	216046	TRUE	215615	216046	66953
Vibrio vulnificus JY1305	VvJY1305_198	flagellar biosynthesis chaperone FlgN	216243	216668	FALSE	216243	216668	66952
Vibrio vulnificus JY1305	VvJY1305_199	negative regulator FlgM of flagellin synthesis	216689	217015	FALSE	216689	217015	66951
Vibrio vulnificus JY1305	VvJY1305_200	flagellar basal body P-ring biosynthesis proteinFlgA	217162	217908	FALSE	217162	217908	66950
Vibrio vulnificus JY1305	VvJY1305_201	chemotaxis signal transduction protein	217984	218910	TRUE	217984	218910	66949
Vibrio vulnificus JY1305	VvJY1305_202	Chemotaxis protein methyltransferase CheR	218924	219751	TRUE	218924	219751	66948
Vibrio vulnificus JY1305	VvJY1305_203	flagellar basal body protein FlgB	220164	220559	TRUE	220164	220559	66947
Vibrio vulnificus JY1305	VvJY1305_204	flagellar basal body rod protein FlgC	220564	220980	TRUE	220564	220980	66946
Vibrio vulnificus JY1305	VvJY1305_205	flagellar hook capping protein FlgD	220998	221705	TRUE	220998	221705	66945
Vibrio vulnificus JY1305	VvJY1305_206	flagellar hook protein FlgE	221736	223040	TRUE	221736	223040	66944
Vibrio vulnificus JY1305	VvJY1305_207	flagellar basal-body rod protein FlgF	223282	224031	TRUE	223282	224031	66943
Vibrio vulnificus JY1305	VvJY1305_208	flagellar basal body rod protein FlgG	224053	224841	TRUE	224053	224841	66942
Vibrio vulnificus JY1305	VvJY1305_209	Flagellar L-ring protein flgH	224879	225658	TRUE	224879	225658	66941
Vibrio vulnificus JY1305	VvJY1305_210	flagellar basal-body P-ring protein FlgI	225718	226809	TRUE	225718	226809	66940
Vibrio vulnificus JY1305	VvJY1305_211	peptidoglycan hydrolase FlgJ	226826	227746	TRUE	226826	227746	66939
Vibrio vulnificus JY1305	VvJY1305_212	flagellar hook-associated protein FlgK	227904	229820	TRUE	227904	229820	66938
Vibrio vulnificus JY1305	VvJY1305_213	flagellar hook-associated protein FlgL	229833	231026	TRUE	229833	231026	67652
Vibrio vulnificus JY1305	VvJY1305_214	polar flagellin FlaC	231516	232640	TRUE	231516	232640	66937
Vibrio vulnificus JY1305	VvJY1305_215	Uncharacterized protein	232841	232966	FALSE	232841	232966	72278
Vibrio vulnificus JY1305	VvJY1305_216	hypothetical protein	232987	233208	TRUE	232987	233208	70218
Vibrio vulnificus JY1305	VvJY1305_217	polar flagellin FlaD	233237	234370	TRUE	233237	234370	65557
Vibrio vulnificus JY1305	VvJY1305_218	Flagellin protein flaE	234531	235658	TRUE	234531	235658	69135
Vibrio vulnificus JY1305	VvJY1305_219	phosphotransferase system IIA component	235720	236229	FALSE	235720	236229	66963
Vibrio vulnificus JY1305	VvJY1305_220	phosphoenolpyruvate-protein phosphotransferase	236350	238074	FALSE	236350	238074	66962
Vibrio vulnificus JY1305	VvJY1305_221	phosphocarrier protein HPr	238211	238468	FALSE	238211	238468	66961
Vibrio vulnificus JY1305	VvJY1305_222	cysteine synthase A	238763	239731	FALSE	238763	239731	66960
Vibrio vulnificus JY1305	VvJY1305_223	Sulfate transporter
Vibrio vulnificus JY1305	VvJY1305_224	cell division protein ZipA	240829	241764	TRUE	240829	241764	66958
Vibrio vulnificus JY1305	VvJY1305_225	DNA ligase
Vibrio vulnificus JY1305	VvJY1305_226	N-acetylglucosamine-regulated outer membraneporin	244333	245682	TRUE	244333	245682	69306
Vibrio vulnificus JY1305	VvJY1305_227	hypothetical protein	245754	246122	TRUE	245754	246122	69812
Vibrio vulnificus JY1305	VvJY1305_228	Putative activity regulator of membrane proteaseYbbK	246263	246715	FALSE	246263	246715	67407
Vibrio vulnificus JY1305	VvJY1305_229	Putative stomatin/prohibitin-family membraneprotease subunit YbbK	246725	247648	FALSE	246725	247648	65751
Vibrio vulnificus JY1305	VvJY1305_230	Thioredoxin domain-containing protein	247812	248666	FALSE	247812	248666	66439
Vibrio vulnificus JY1305	VvJY1305_231	hypothetical protein	248654	248788	TRUE	248654	248788	70217
Vibrio vulnificus JY1305	VvJY1305_232	Putative oxidoreductase	248955	249782	FALSE	248955	249782	67546
Vibrio vulnificus JY1305	VvJY1305_233	predicted nucleoside-diphosphate sugar epimerase	249823	250749	FALSE	249823	250749	67770
Vibrio vulnificus JY1305	VvJY1305_234	hypothetical protein	250951	251685	TRUE	250951	251685	68967
Vibrio vulnificus JY1305	VvJY1305_235	hypothetical protein	251682	252476	TRUE	251682	252476	68970
Vibrio vulnificus JY1305	VvJY1305_236	putative nitrogen regulatory protein P-II	252460	252816	TRUE	252460	252816	68814
Vibrio vulnificus JY1305	VvJY1305_237	hypothetical protein	252813	253220	TRUE	252813	253220	68408
Vibrio vulnificus JY1305	VvJY1305_238	predicted phosphoesterase	253261	253818	TRUE	253261	253818	66440
Vibrio vulnificus JY1305	VvJY1305_239	Selenoprotein W-related protein	253854	254132	FALSE	253854	254132	67946
Vibrio vulnificus JY1305	VvJY1305_240	predicted permease	254142	254897	FALSE	254142	254897	69132
Vibrio vulnificus JY1305	VvJY1305_241	transmembrane regulatory protein ToxS	254949	255467	FALSE	254949	255467	66441
Vibrio vulnificus JY1305	VvJY1305_242	Transcriptional activator ToxR	255480	256352	FALSE	255480	256352	67547
Vibrio vulnificus JY1305	VvJY1305_243	molecular chaperone	256585	258489	TRUE	256585	258489	66442
Vibrio vulnificus JY1305	VvJY1305_244	hypothetical protein	258479	258598	FALSE	258479	258598	70216
Vibrio vulnificus JY1305	VvJY1305_245	Adenylate kinase	258795	259439	TRUE	258795	259439	66443
Vibrio vulnificus JY1305	VvJY1305_246	ferrochelatase	259578	260588	TRUE	259578	260588	66444
Vibrio vulnificus JY1305	VvJY1305_247	methyl-accepting chemotaxis protein	260692	261804	TRUE	260692	261804	69815
Vibrio vulnificus JY1305	VvJY1305_248	Di-/tripeptide transporter	261878	263266	FALSE	261878	263266	65629
Vibrio vulnificus JY1305	VvJY1305_249	transcriptional activator RfaH	263572	264078	TRUE	263572	264078	66450
Vibrio vulnificus JY1305	VvJY1305_250	asparagine synthase	264161	265825	FALSE	264161	265825	66451
Vibrio vulnificus JY1305	VvJY1305_251	putative glutathione-regulated potassium-effluxsystem protein KefB	266042	267634	FALSE	266042	267634	66452
Vibrio vulnificus JY1305	VvJY1305_252	N-acetylglucosamine repressor	267724	268938	FALSE	267724	268938	66453
Vibrio vulnificus JY1305	VvJY1305_253	N-acetylglucosamine-6-phosphate deacetylase	268941	270077	FALSE	268941	270077	67550
Vibrio vulnificus JY1305	VvJY1305_254	PTS system
Vibrio vulnificus JY1305	VvJY1305_255	glutamyl-and glutaminyl-tRNA synthetase	272365	274035	TRUE	272365	274035	66454
Vibrio vulnificus JY1305	VvJY1305_256	ferric uptake regulator	274141	274590	FALSE	274141	274590	66455
Vibrio vulnificus JY1305	VvJY1305_257	conserved hypothetical protein	274786	275283	TRUE	274786	275283	66456
Vibrio vulnificus JY1305	VvJY1305_258	flavodoxin	275311	275844	FALSE	275311	275844	66457
Vibrio vulnificus JY1305	VvJY1305_259	conserved hypothetical protein	275893	276114	FALSE	275893	276114	67551
Vibrio vulnificus JY1305	VvJY1305_260	putative esterase/lipase YbfF	276228	276995	FALSE	276228	276995	66458
Vibrio vulnificus JY1305	VvJY1305_261	SeqA protein	277088	277621	TRUE	277088	277621	66459
Vibrio vulnificus JY1305	VvJY1305_262	phosphoglucomutase
Vibrio vulnificus JY1305	VvJY1305_263	conserved hypothetical protein	279768	280436	TRUE	279768	280436	69302
Vibrio vulnificus JY1305	VvJY1305_264	putative translation initiation inhibitor	280459	280842	TRUE	280459	280842	68312
Vibrio vulnificus JY1305	VvJY1305_265	predicted sodium/dicarboxylate symporter	280882	282288	TRUE	280882	282288	65643
Vibrio vulnificus JY1305	VvJY1305_266	uncharacterized NAD(FAD)-dependent dehydrogenase	282365	283687	TRUE	282365	283687	69238
Vibrio vulnificus JY1305	VvJY1305_267	conserved hypothetical protein	283723	284484	FALSE	283723	284484	68135
Vibrio vulnificus JY1305	VvJY1305_268	conserved hypothetical protein	284486	285325	TRUE	284486	285325	66461
Vibrio vulnificus JY1305	VvJY1305_269	citrate synthase	285403	286692	FALSE	285403	286692	66462
Vibrio vulnificus JY1305	VvJY1305_270	succinate dehydrogenase
Vibrio vulnificus JY1305	VvJY1305_271	succinate dehydrogenase
Vibrio vulnificus JY1305	VvJY1305_272	succinate dehydrogenase
Vibrio vulnificus JY1305	VvJY1305_273	succinate dehydrogenase
Vibrio vulnificus JY1305	VvJY1305_274	2-oxoglutarate dehydrogenase complex
Vibrio vulnificus JY1305	VvJY1305_275	2-oxoglutarate dehydrogenase
Vibrio vulnificus JY1305	VvJY1305_276	Succinyl-CoA ligase [ADP-forming] beta chain	294668	295834	TRUE	294668	295834	66468
Vibrio vulnificus JY1305	VvJY1305_277	succinyl-CoA synthetase
Vibrio vulnificus JY1305	VvJY1305_278	Zinc ABC transporter
Vibrio vulnificus JY1305	VvJY1305_279	zinc ABC transporter
Vibrio vulnificus JY1305	VvJY1305_280	zinc ABC transporter
Vibrio vulnificus JY1305	VvJY1305_281	Signal transduction histidine kinase	299479	302883	TRUE	299479	302883	67554
Vibrio vulnificus JY1305	VvJY1305_282	Fe2+ transport system protein A	303669	303896	TRUE	303669	303896	66473
Vibrio vulnificus JY1305	VvJY1305_283	Fe2+ transport system protein B	303896	306172	TRUE	303896	306172	66474
Vibrio vulnificus JY1305	VvJY1305_284	conserved hypothetical protein	306169	306399	TRUE	306169	306399	66475
Vibrio vulnificus JY1305	VvJY1305_285	histidine triad family protein	306508	306936	FALSE	306508	306936	66886
Vibrio vulnificus JY1305	VvJY1305_286	arginyl-tRNA synthetase	307127	308860	FALSE	307127	308860	66476
Vibrio vulnificus JY1305	VvJY1305_287	hypothetical protein	309081	309677	TRUE	309081	309677	66477
Vibrio vulnificus JY1305	VvJY1305_288	formyltetrahydrofolate hydrolase	309739	310572	FALSE	309739	310572	66835
Vibrio vulnificus JY1305	VvJY1305_289	hypothetical protein	310768	310968	TRUE	310768	310968	68654
Vibrio vulnificus JY1305	VvJY1305_290	Rad3-related DNA helicase	311066	312985	TRUE	311066	312985	66834
Vibrio vulnificus JY1305	VvJY1305_291	putative metal-dependent protease	312986	313687	TRUE	312986	313687	66833
Vibrio vulnificus JY1305	VvJY1305_292	conserved hypothetical protein	313713	314018	TRUE	313713	314018	66832
Vibrio vulnificus JY1305	VvJY1305_293	Starvation lipoprotein Slp paralog	314060	314614	TRUE	314060	314614	66831
Vibrio vulnificus JY1305	VvJY1305_294	conserved hypothetical protein	314614	315468	TRUE	314614	315468	66830
Vibrio vulnificus JY1305	VvJY1305_295	long-chain-fatty-acid-CoA ligase	315590	317287	TRUE	315590	317287	67628
Vibrio vulnificus JY1305	VvJY1305_296	ribonuclease D	317318	318490	TRUE	317318	318490	66829
Vibrio vulnificus JY1305	VvJY1305_297	septum formation topological specificity factor	318573	318836	FALSE	318573	318836	66828
Vibrio vulnificus JY1305	VvJY1305_298	septum formation inhibitor-activating ATPase	318839	319651	FALSE	318839	319651	66827
Vibrio vulnificus JY1305	VvJY1305_299	septum formation inhibitor	319674	320336	FALSE	319674	320336	66826
Vibrio vulnificus JY1305	VvJY1305_300	Protein ycgL	320512	320793	TRUE	320512	320793	66825
Vibrio vulnificus JY1305	VvJY1305_301	membrane-bound lytic murein transglycosylase B	320845	321816	TRUE	320845	321816	66824
Vibrio vulnificus JY1305	VvJY1305_302	transcriptional regulator	321862	322806	TRUE	321862	322806	66582
Vibrio vulnificus JY1305	VvJY1305_303	nucleoside permease	323031	324230	TRUE	323031	324230	66583
Vibrio vulnificus JY1305	VvJY1305_304	hypothetical protein	324420	325613	FALSE	324420	325613	68577
Vibrio vulnificus JY1305	VvJY1305_305	Putative two-component response regulator	325705	326373	TRUE	325705	326373	68271
Vibrio vulnificus JY1305	VvJY1305_306	signal transduction histidine kinase	326345	327595	TRUE	326345	327595	68576
Vibrio vulnificus JY1305	VvJY1305_307	3-oxoacyl-(acyl-carrier-protein) synthase	327906	329135	FALSE	327906	329135	68447
Vibrio vulnificus JY1305	VvJY1305_308	putative beta-ketoacyl-ACP reductase	329132	329857	FALSE	329132	329857	68333
Vibrio vulnificus JY1305	VvJY1305_309	3-hydroxydecanoyl-[acyl-carrier-protein]dehydratase	329854	330318	FALSE	329854	330318	68332
Vibrio vulnificus JY1305	VvJY1305_310	3-oxoacyl-[acyl-carrier-protein] synthase	330311	331498	FALSE	330311	331498	68331
Vibrio vulnificus JY1305	VvJY1305_311	conserved hypothetical protein	331508	332116	FALSE	331508	332116	68613
Vibrio vulnificus JY1305	VvJY1305_312	membrane protein
Vibrio vulnificus JY1305	VvJY1305_313	Putative transmembrane protein	334412	335038	FALSE	334412	335038	68329
Vibrio vulnificus JY1305	VvJY1305_314	predicted thioesterase	335038	335484	FALSE	335038	335484	68328
Vibrio vulnificus JY1305	VvJY1305_315	Putative histidine ammonia-lyase protein	335493	337037	FALSE	335493	337037	68327
Vibrio vulnificus JY1305	VvJY1305_316	Acyltransferase	337015	338724	FALSE	337015	338724	68326
Vibrio vulnificus JY1305	VvJY1305_317	(3R)-hydroxymyristoyl-[acyl carrier protein]dehydratase	338717	339088	FALSE	338717	339088	68325
Vibrio vulnificus JY1305	VvJY1305_318	putative surfactin synthetase	339101	340468	FALSE	339101	340468	68324
Vibrio vulnificus JY1305	VvJY1305_319	predicted membrane protein	340476	341033	FALSE	340476	341033	68323
Vibrio vulnificus JY1305	VvJY1305_320	acyl carrier protein	341037	341291	FALSE	341037	341291	68322
Vibrio vulnificus JY1305	VvJY1305_321	acyl carrier protein	341308	341568	FALSE	341308	341568	68321
Vibrio vulnificus JY1305	VvJY1305_322	1-acyl-sn-glycerol-3-phosphate acyltransferase	341663	342421	FALSE	341663	342421	68320
Vibrio vulnificus JY1305	VvJY1305_323	conserved hypothetical protein	342418	343170	FALSE	342418	343170	68319
Vibrio vulnificus JY1305	VvJY1305_324	conserved hypothetical protein	343170	343604	TRUE	343170	343604	68968
Vibrio vulnificus JY1305	VvJY1305_325	SAM-dependent methyltransferase	343635	344705	TRUE	343635	344705	68318
Vibrio vulnificus JY1305	VvJY1305_326	putative oxidoreductase protein	344730	345986	TRUE	344730	345986	68317
Vibrio vulnificus JY1305	VvJY1305_327	uncharacterized protein	346267	349284	TRUE	346267	349284	69303
Vibrio vulnificus JY1305	VvJY1305_328	Methyl-accepting chemotaxis protein	349491	351125	TRUE	349491	351125	68896
Vibrio vulnificus JY1305	VvJY1305_329	Selenoprotein O and cysteine-containing protein	351203	352675	TRUE	351203	352675	66871
Vibrio vulnificus JY1305	VvJY1305_330	DNA-binding response regulator GltR	352803	353531	TRUE	352803	353531	68539
Vibrio vulnificus JY1305	VvJY1305_331	Signal transduction histidine kinase	353543	354979	TRUE	353543	354979	68541
Vibrio vulnificus JY1305	VvJY1305_332	ABC-type sugar transport system
Vibrio vulnificus JY1305	VvJY1305_333	ABC-type sugar transport system
Vibrio vulnificus JY1305	VvJY1305_334	ABC-type sugar transport system
Vibrio vulnificus JY1305	VvJY1305_335	ABC-type sugar transport system
Vibrio vulnificus JY1305	VvJY1305_336	TRAP-type C4-dicarboxylate transport system
Vibrio vulnificus JY1305	VvJY1305_337	TRAP-type C4-dicarboxylate transport system
Vibrio vulnificus JY1305	VvJY1305_338	TRAP-type C4-dicarboxylate transport system
Vibrio vulnificus JY1305	VvJY1305_339	C4-dicarboxylate transport transcriptionalregulatory protein	363067	364407	FALSE	363067	364407	68048
Vibrio vulnificus JY1305	VvJY1305_340	Signal transduction histidine kinase regulatingC4-dicarboxylate transport system	364409	366196	FALSE	364409	366196	68131
Vibrio vulnificus JY1305	VvJY1305_341	FKBP-type peptidyl-prolyl cis-trans isomerase	366748	368046	TRUE	366748	368046	66445
Vibrio vulnificus JY1305	VvJY1305_342	ATP-dependent Clp protease
Vibrio vulnificus JY1305	VvJY1305_343	ATP-dependent Clp protease
Vibrio vulnificus JY1305	VvJY1305_344	ATP-dependent Lon protease
Vibrio vulnificus JY1305	VvJY1305_345	bacterial nucleoid DNA-binding protein	372772	373065	TRUE	372772	373065	66447
Vibrio vulnificus JY1305	VvJY1305_346	Peptidyl-prolyl cis-trans isomerase ppiD	373245	375101	TRUE	373245	375101	66448
Vibrio vulnificus JY1305	VvJY1305_347	DNA uptake protein	375234	375536	TRUE	375234	375536	66449
Vibrio vulnificus JY1305	VvJY1305_348	uncharacterized membrane protein	375583	376143	FALSE	375583	376143	66808
Vibrio vulnificus JY1305	VvJY1305_349	hypothetical protein	376147	376755	TRUE	376147	376755	67626
Vibrio vulnificus JY1305	VvJY1305_350	dGTP triphosphohydrolase	376777	378108	FALSE	376777	378108	66807
Vibrio vulnificus JY1305	VvJY1305_351	predicted hydrolase	378114	378698	FALSE	378114	378698	67716
Vibrio vulnificus JY1305	VvJY1305_352	putative aspartate aminotransferase	378782	379996	FALSE	378782	379996	66805
Vibrio vulnificus JY1305	VvJY1305_353	isochorismate synthase	380228	381550	TRUE	380228	381550	66804
Vibrio vulnificus JY1305	VvJY1305_354	2-succinyl-6-hydroxy-2
Vibrio vulnificus JY1305	VvJY1305_355	conserved hypothetical protein	383222	384013	TRUE	383222	384013	66802
Vibrio vulnificus JY1305	VvJY1305_356	dihydroxynaphthoic acid synthase	384027	384905	TRUE	384027	384905	66801
Vibrio vulnificus JY1305	VvJY1305_357	O-succinylbenzoate synthase	385045	386034	TRUE	385045	386034	66800
Vibrio vulnificus JY1305	VvJY1305_358	O-succinylbenzoate-CoA ligase	386034	387464	TRUE	386034	387464	66799
Vibrio vulnificus JY1305	VvJY1305_359	hypothetical protein	387561	387737	TRUE	387561	387737	69816
Vibrio vulnificus JY1305	VvJY1305_360	membrane protein	387748	388608	FALSE	387748	388608	68266
Vibrio vulnificus JY1305	VvJY1305_361	acyltransferase family protein	388782	390656	FALSE	388782	390656	67624
Vibrio vulnificus JY1305	VvJY1305_362	transcriptional regulator	390671	391261	FALSE	390671	391261	67623
Vibrio vulnificus JY1305	VvJY1305_363	conserved hypothetical protein	391503	392372	TRUE	391503	392372	67786
Vibrio vulnificus JY1305	VvJY1305_364	membrane-fusion protein	393242	394309	TRUE	393242	394309	66755
Vibrio vulnificus JY1305	VvJY1305_365	putative multidrug resistance protein	394309	397422	TRUE	394309	397422	67784
Vibrio vulnificus JY1305	VvJY1305_366	hypothetical protein	397483	398064	FALSE	397483	398064	69133
Vibrio vulnificus JY1305	VvJY1305_367	conserved hypothetical protein	398208	398546	TRUE	398208	398546	68134
Vibrio vulnificus JY1305	VvJY1305_368	cysteine synthase	398650	399735	FALSE	398650	399735	66753
Vibrio vulnificus JY1305	VvJY1305_369	Putative HTH-type transcriptional regulator ybaO	399865	400326	TRUE	399865	400326	66752
Vibrio vulnificus JY1305	VvJY1305_370	D-Tyr-tRNAtyr deacylase	400657	403704	TRUE	400657	403704	69307
Vibrio vulnificus JY1305	VvJY1305_371	acyl-CoA thioesterase	403761	404627	FALSE	403761	404627	66751
Vibrio vulnificus JY1305	VvJY1305_372	uncharacterized protein conserved in bacteria	404818	405243	TRUE	404818	405243	66750
Vibrio vulnificus JY1305	VvJY1305_373	Predicted methylated DNA-protein cysteinemethyltransferase	405310	405612	FALSE	405310	405612	66749
Vibrio vulnificus JY1305	VvJY1305_374	conserved hypothetical protein	405763	406506	TRUE	405763	406506	66748
Vibrio vulnificus JY1305	VvJY1305_375	conserved hypothetical protein	406631	408604	TRUE	406631	408604	68110
Vibrio vulnificus JY1305	VvJY1305_376	TnsA endonuclease N-terminal domain familyprotein	408974	409597	TRUE	408974	409597	70031
Vibrio vulnificus JY1305	VvJY1305_377	integrase
Vibrio vulnificus JY1305	VvJY1305_378	conserved hypothetical protein	411437	412528	TRUE	411437	412528	70436
Vibrio vulnificus JY1305	VvJY1305_379	transcriptional regulator
Vibrio vulnificus JY1305	VvJY1305_380	hypothetical protein	412942	413349	TRUE	412942	413349	69062
Vibrio vulnificus JY1305	VvJY1305_381	FOG: GGDEF domain protein	413480	414862	TRUE	413480	414862	69063
Vibrio vulnificus JY1305	VvJY1305_382	Methionine sulfoxide reductase A	414859	415725	FALSE	414859	415725	72353
Vibrio vulnificus JY1305	VvJY1305_383	type I restriction enzyme M protein	415928	417538	TRUE	415928	417538	69422
Vibrio vulnificus JY1305	VvJY1305_384	Type I restriction-modification enzyme S subunit	417535	418740	TRUE	417535	418740	75744
Vibrio vulnificus JY1305	VvJY1305_385	Type I restriction enzyme EcoKI
Vibrio vulnificus JY1305	VvJY1305_386	Putative uncharacterized protein	422406	426095	TRUE	422406	426095	79548
Vibrio vulnificus JY1305	VvJY1305_387	Putative uncharacterized protein	426104	426580	TRUE	426104	426580	73633
Vibrio vulnificus JY1305	VvJY1305_388	conserved hypothetical protein	426652	427863	TRUE	426652	427863	70435
Vibrio vulnificus JY1305	VvJY1305_389	conserved hypothetical protein	427866	429953	TRUE	427866	429953	70434
Vibrio vulnificus JY1305	VvJY1305_390	crispr-associated protein
Vibrio vulnificus JY1305	VvJY1305_391	crispr-associated protein
Vibrio vulnificus JY1305	VvJY1305_392	hypothetical protein	431919	432392	TRUE	431919	432392	70830
Vibrio vulnificus JY1305	VvJY1305_393	hypothetical protein	432727	434817	TRUE	432727	434817	68387
Vibrio vulnificus JY1305	VvJY1305_394	hypothetical protein	434820	436184	TRUE	434820	436184	68386
Vibrio vulnificus JY1305	VvJY1305_395	putative RTX toxin secretion ATP-binding protein	436189	438297	TRUE	436189	438297	68255
Vibrio vulnificus JY1305	VvJY1305_396	Putative uncharacterized protein VV1801	438508	439035	TRUE	438508	439035	75593
Vibrio vulnificus JY1305	VvJY1305_397	Iron-regulated protein	439047	442859	TRUE	439047	442859	77640
Vibrio vulnificus JY1305	VvJY1305_398	hypothetical protein	675	806	TRUE	675	806	71263
Vibrio vulnificus JY1305	VvJY1305_399	clpB protein	848	3421	FALSE	848	3421	67532
Vibrio vulnificus JY1305	VvJY1305_400	conserved hypothetical protein	3539	4255	FALSE	3539	4255	66313
Vibrio vulnificus JY1305	VvJY1305_401	pseudouridylate synthase
Vibrio vulnificus JY1305	VvJY1305_402	putative lipoprotein	5373	6098	TRUE	5373	6098	66311
Vibrio vulnificus JY1305	VvJY1305_403	Transposase
Vibrio vulnificus JY1305	VvJY1305_404	putative sigma-54 modulation protein	1048	1371	TRUE	1048	1371	66310
Vibrio vulnificus JY1305	VvJY1305_405	prephenate dehydratase	1615	2793	TRUE	1615	2793	66309
Vibrio vulnificus JY1305	VvJY1305_406	conserved hypothetical protein	2803	3354	TRUE	2803	3354	66308
Vibrio vulnificus JY1305	VvJY1305_407	Trp operon repressor	3384	3692	FALSE	3384	3692	66307
Vibrio vulnificus JY1305	VvJY1305_408	Soluble lytic murein transglycosylase precursor	3708	5690	FALSE	3708	5690	67531
Vibrio vulnificus JY1305	VvJY1305_409	ABC transporter
Vibrio vulnificus JY1305	VvJY1305_410	conserved hypothetical protein	7794	8138	TRUE	7794	8138	66306
Vibrio vulnificus JY1305	VvJY1305_411	Membrane protein	8167	9171	TRUE	8167	9171	68444
Vibrio vulnificus JY1305	VvJY1305_412	Chorismate mutase I	9242	10369	FALSE	9242	10369	66305
Vibrio vulnificus JY1305	VvJY1305_413	3-deoxy-D-arabino-heptulosonate 7-phosphate(DAHP) synthase	10389	11459	FALSE	10389	11459	66304
Vibrio vulnificus JY1305	VvJY1305_414	Beta N-acetyl-glucosaminidase	11654	12640	FALSE	11654	12640	65829
Vibrio vulnificus JY1305	VvJY1305_415	Anhydro-N-acetylmuramic acid kinase	12692	13855	TRUE	12692	13855	65828
Vibrio vulnificus JY1305	VvJY1305_416	NhaP-type Na+/H+ and K+/H+ antiporter	13897	15693	FALSE	13897	15693	68104
Vibrio vulnificus JY1305	VvJY1305_417	conserved hypothetical protein	15726	16067	FALSE	15726	16067	67865
Vibrio vulnificus JY1305	VvJY1305_418	hypothetical protein	16077	16268	FALSE	16077	16268	69762
Vibrio vulnificus JY1305	VvJY1305_419	carbon starvation protein	16304	17788	TRUE	16304	17788	67577
Vibrio vulnificus JY1305	VvJY1305_420	putative regulator of cell autolysis	17957	19639	TRUE	17957	19639	66596
Vibrio vulnificus JY1305	VvJY1305_421	response regulator	19659	20387	TRUE	19659	20387	66595
Vibrio vulnificus JY1305	VvJY1305_422	penicillin tolerance protein	20456	21418	FALSE	20456	21418	66258
Vibrio vulnificus JY1305	VvJY1305_423	FKBP-type peptidyl-prolyl cis-trans isomerase 2	21439	21819	FALSE	21439	21819	66257
Vibrio vulnificus JY1305	VvJY1305_424	lipoprotein signal peptidase	22112	22618	FALSE	22112	22618	66256
Vibrio vulnificus JY1305	VvJY1305_425	isoleucyl-tRNA synthetase	22697	25543	FALSE	22697	25543	65689
Vibrio vulnificus JY1305	VvJY1305_426	FAD synthase	25608	26543	FALSE	25608	26543	66255
Vibrio vulnificus JY1305	VvJY1305_427	mviN protein	26615	28150	FALSE	26615	28150	66254
Vibrio vulnificus JY1305	VvJY1305_428	ribosomal protein S20	28427	28687	TRUE	28427	28687	66253
Vibrio vulnificus JY1305	VvJY1305_429	transcriptional activator	28810	29106	FALSE	28810	29106	66252
Vibrio vulnificus JY1305	VvJY1305_430	transcriptional activator	29235	30125	FALSE	29235	30125	66251
Vibrio vulnificus JY1305	VvJY1305_431	Sodium-dependent phosphate transporter	30494	31654	TRUE	30494	31654	66250
Vibrio vulnificus JY1305	VvJY1305_432	conserved hypothetical protein	31784	32929	TRUE	31784	32929	67798
Vibrio vulnificus JY1305	VvJY1305_433	thymidylate synthase	32988	33839	FALSE	32988	33839	66249
Vibrio vulnificus JY1305	VvJY1305_434	prolipoprotein diacylglyceryl transferase	33849	34664	FALSE	33849	34664	66248
Vibrio vulnificus JY1305	VvJY1305_435	Protein of unknown function DUF81	34704	35495	FALSE	34704	35495	66247
Vibrio vulnificus JY1305	VvJY1305_436	phosphoenolpyruvate-protein phosphotransferase	35502	37592	FALSE	35502	37592	66246
Vibrio vulnificus JY1305	VvJY1305_437	MutT/nudix family protein	37751	38269	FALSE	37751	38269	66245
Vibrio vulnificus JY1305	VvJY1305_438	DNA mismatch repair protein	38888	39571	TRUE	38888	39571	66244
Vibrio vulnificus JY1305	VvJY1305_439	hypothetical protein	39558	39869	FALSE	39558	39869	68782
Vibrio vulnificus JY1305	VvJY1305_440	oxidoreductase Tas
Vibrio vulnificus JY1305	VvJY1305_441	conserved hypothetical protein	41142	41393	FALSE	41142	41393	67131
Vibrio vulnificus JY1305	VvJY1305_442	Transcriptional regulator VpsR	41905	43239	FALSE	41905	43239	66243
Vibrio vulnificus JY1305	VvJY1305_443	lysyl-tRNA synthetase
Vibrio vulnificus JY1305	VvJY1305_444	protein chain release factor B	45003	45872	FALSE	45003	45872	67763
Vibrio vulnificus JY1305	VvJY1305_445	single-stranded-DNA-specific exonuclease RecJ	46245	47984	FALSE	46245	47984	66241
Vibrio vulnificus JY1305	VvJY1305_446	Thiol:disulfide interchange protein DsbC	48036	48821	FALSE	48036	48821	66240
Vibrio vulnificus JY1305	VvJY1305_447	site-specific recombinase XerD	48848	49765	FALSE	48848	49765	66239
Vibrio vulnificus JY1305	VvJY1305_448	flavodoxin	49925	50443	TRUE	49925	50443	66238
Vibrio vulnificus JY1305	VvJY1305_449	branched-chain amino acid permease	50555	51868	FALSE	50555	51868	66237
Vibrio vulnificus JY1305	VvJY1305_450	Predicted O-methyltransferase	52177	52896	TRUE	52177	52896	66236
Vibrio vulnificus JY1305	VvJY1305_451	DNA and RNA helicase	53006	54190	TRUE	53006	54190	66235
Vibrio vulnificus JY1305	VvJY1305_452	Aspartokinase	42	2501	TRUE	42	2501	67092
Vibrio vulnificus JY1305	VvJY1305_453	homoserine kinase	2505	3476	TRUE	2505	3476	67091
Vibrio vulnificus JY1305	VvJY1305_454	threonine synthase	3473	4753	TRUE	3473	4753	67660
Vibrio vulnificus JY1305	VvJY1305_455	acid-induced glycyl radical enzyme	4875	5252	FALSE	4875	5252	67090
Vibrio vulnificus JY1305	VvJY1305_456	Endonuclease IV	5577	6458	TRUE	5577	6458	67089
Vibrio vulnificus JY1305	VvJY1305_457	uracil DNA glycosylase	6760	7440	TRUE	6760	7440	67088
Vibrio vulnificus JY1305	VvJY1305_458	hypothetical protein	7597	8103	TRUE	7597	8103	67087
Vibrio vulnificus JY1305	VvJY1305_459	hypothetical protein	8181	8366	FALSE	8181	8366	67883
Vibrio vulnificus JY1305	VvJY1305_460	sodium/alanine symporter	9033	10505	TRUE	9033	10505	67086
Vibrio vulnificus JY1305	VvJY1305_461	conserved hypothetical protein	10556	11386	TRUE	10556	11386	67085
Vibrio vulnificus JY1305	VvJY1305_462	outer membrane protein	338	1663	FALSE	338	1663	67178
Vibrio vulnificus JY1305	VvJY1305_463	ADP-ribose pyrophosphatase	1892	2527	TRUE	1892	2527	67177
Vibrio vulnificus JY1305	VvJY1305_464	Putative cytoplasmic protein	2527	2976	TRUE	2527	2976	67176
Vibrio vulnificus JY1305	VvJY1305_465	cyclic AMP phosphodiesterase	2995	3819	TRUE	2995	3819	67175
Vibrio vulnificus JY1305	VvJY1305_466	Putative esterase	3821	4411	TRUE	3821	4411	67174
Vibrio vulnificus JY1305	VvJY1305_467	topoisomerase IV
Vibrio vulnificus JY1305	VvJY1305_468	DNA topoisomerase IV
Vibrio vulnificus JY1305	VvJY1305_469	protease DegS	8894	9961	FALSE	8894	9961	67171
Vibrio vulnificus JY1305	VvJY1305_470	protease DO	10093	11460	FALSE	10093	11460	67672
Vibrio vulnificus JY1305	VvJY1305_471	conserved hypothetical protein	11618	12067	FALSE	11618	12067	67170
Vibrio vulnificus JY1305	VvJY1305_472	Predicted ATPase	12227	13330	TRUE	12227	13330	67169
Vibrio vulnificus JY1305	VvJY1305_473	ribosomal protein L13	13582	14010	TRUE	13582	14010	67168
Vibrio vulnificus JY1305	VvJY1305_474	ribosomal protein S9	14026	14418	TRUE	14026	14418	67167
Vibrio vulnificus JY1305	VvJY1305_475	ubiquinol-cytochrome c reductase
Vibrio vulnificus JY1305	VvJY1305_476	ubiquinol-cytochrome c reductase
Vibrio vulnificus JY1305	VvJY1305_477	ubiquinol cytochrome C oxidoreductase
Vibrio vulnificus JY1305	VvJY1305_478	stringent starvation protein A	17436	18071	TRUE	17436	18071	67164
Vibrio vulnificus JY1305	VvJY1305_479	stringent starvation protein B	18075	18551	TRUE	18075	18551	67163
Vibrio vulnificus JY1305	VvJY1305_480	Putative hemolysin	18640	19233	FALSE	18640	19233	67162
Vibrio vulnificus JY1305	VvJY1305_481	phosphoheptose isomerase	19236	19826	FALSE	19236	19826	67161
Vibrio vulnificus JY1305	VvJY1305_482	predicted endonuclease	19830	20198	FALSE	19830	20198	67160
Vibrio vulnificus JY1305	VvJY1305_483	putative lipoprotein	20185	21996	FALSE	20185	21996	67159
Vibrio vulnificus JY1305	VvJY1305_484	predicted methyltransferase	22065	22928	TRUE	22065	22928	67158
Vibrio vulnificus JY1305	VvJY1305_485	predicted S-adenosylmethionine-dependentmethyltransferase	23651	24601	TRUE	23651	24601	67157
Vibrio vulnificus JY1305	VvJY1305_486	cell division protein FtsL	24611	24928	TRUE	24611	24928	67156
Vibrio vulnificus JY1305	VvJY1305_487	Cell division protein ftsI (Peptidoglycansynthetase)	24925	26655	TRUE	24925	26655	67155
Vibrio vulnificus JY1305	VvJY1305_488	UDP-N-acetylmuramyl tripeptide synthase	26660	28168	TRUE	26660	28168	67154
Vibrio vulnificus JY1305	VvJY1305_489	UDP-N-acetylmuramyl pentapeptide synthase	28165	29526	TRUE	28165	29526	67153
Vibrio vulnificus JY1305	VvJY1305_490	phospho-N-acetylmuramoyl-pentapeptide-transferase	29523	30605	TRUE	29523	30605	67152
Vibrio vulnificus JY1305	VvJY1305_491	UDP-N-acetylmuramoylalanine--D-glutamate ligase	30639	31967	TRUE	30639	31967	67151
Vibrio vulnificus JY1305	VvJY1305_492	bacterial cell division membrane protein FtsW	32006	33199	TRUE	32006	33199	67150
Vibrio vulnificus JY1305	VvJY1305_493	UDP-N-acetylglucosamine:LPS N-acetylglucosaminetransferase	33186	34253	TRUE	33186	34253	67149
Vibrio vulnificus JY1305	VvJY1305_494	UDP-N-acetylmuramate-alanine ligase	34267	35727	TRUE	34267	35727	67148
Vibrio vulnificus JY1305	VvJY1305_495	cell division septal protein FtsQ	36057	36686	TRUE	36057	36686	67147
Vibrio vulnificus JY1305	VvJY1305_496	cell division protein FtsA	36697	37959	TRUE	36697	37959	67146
Vibrio vulnificus JY1305	VvJY1305_497	cell division GTPase FtsZ	37992	39206	TRUE	37992	39206	67145
Vibrio vulnificus JY1305	VvJY1305_498	UDP-3-O-acyl-N-acetylglucosamine deacetylase	39305	40222	TRUE	39305	40222	67144
Vibrio vulnificus JY1305	VvJY1305_499	hypothetical protein	40296	40754	FALSE	40296	40754	67670
Vibrio vulnificus JY1305	VvJY1305_500	preprotein translocase subunit SecA	41086	43809	TRUE	41086	43809	67143
Vibrio vulnificus JY1305	VvJY1305_501	NTP pyrophosphohydrolase	43872	44273	TRUE	43872	44273	67142
Vibrio vulnificus JY1305	VvJY1305_502	dihydrodipicolinate reductase	44367	45176	TRUE	44367	45176	66259
Vibrio vulnificus JY1305	VvJY1305_503	carbamoylphosphate synthase small subunit	45709	46797	TRUE	45709	46797	66260
Vibrio vulnificus JY1305	VvJY1305_504	carbamoylphosphate synthase large subunit	46814	50047	TRUE	46814	50047	66261
Vibrio vulnificus JY1305	VvJY1305_505	Uncharacterized protein	50153	50545	FALSE	50153	50545	72269
Vibrio vulnificus JY1305	VvJY1305_506	hypothetical protein	50607	51518	FALSE	50607	51518	70608
Vibrio vulnificus JY1305	VvJY1305_507	predicted permease	51759	52547	TRUE	51759	52547	67989
Vibrio vulnificus JY1305	VvJY1305_508	transcriptional regulator	52498	53343	FALSE	52498	53343	68190
Vibrio vulnificus JY1305	VvJY1305_509	predicted membrane protein	53460	54080	FALSE	53460	54080	67098
Vibrio vulnificus JY1305	VvJY1305_510	Vitamin B12 ABC transporter
Vibrio vulnificus JY1305	VvJY1305_511	putative cobalamin biosynthesis protein CbiB	54970	55923	FALSE	54970	55923	67662
Vibrio vulnificus JY1305	VvJY1305_512	nucleoside phosphorylase	55935	56630	FALSE	55935	56630	67097
Vibrio vulnificus JY1305	VvJY1305_513	hypothetical protein	56727	57155	FALSE	56727	57155	67096
Vibrio vulnificus JY1305	VvJY1305_514	Glutamate synthase [NADPH] small chain	57268	58686	FALSE	57268	58686	67988
Vibrio vulnificus JY1305	VvJY1305_515	Glutamate synthase [NADPH] large chain	58699	63162	FALSE	58699	63162	65555
Vibrio vulnificus JY1305	VvJY1305_516	NADPH-dependent glutamate synthase
Vibrio vulnificus JY1305	VvJY1305_517	NADPH-dependent glutamate synthase
Vibrio vulnificus JY1305	VvJY1305_518	predicted Fe-S oxidoreductase	70149	71105	TRUE	70149	71105	67661
Vibrio vulnificus JY1305	VvJY1305_519	sensory box/GGDEF family protein	71147	72946	TRUE	71147	72946	68139
Vibrio vulnificus JY1305	VvJY1305_520	Aerobic respiration control sensor protein arcB	73153	75495	TRUE	73153	75495	65710
Vibrio vulnificus JY1305	VvJY1305_521	hypothetical protein	75500	75949	TRUE	75500	75949	68198
Vibrio vulnificus JY1305	VvJY1305_522	aerobic respiration control protein FexA	76022	76738	FALSE	76022	76738	67094
Vibrio vulnificus JY1305	VvJY1305_523	conserved hypothetical protein	77102	77509	TRUE	77102	77509	68394
Vibrio vulnificus JY1305	VvJY1305_524	demethylmenaquinone methyltransferase	77538	78050	TRUE	77538	78050	67093
Vibrio vulnificus JY1305	VvJY1305_525	conserved hypothetical protein	78047	78511	FALSE	78047	78511	67987
Vibrio vulnificus JY1305	VvJY1305_526	Excinuclease ABC
Vibrio vulnificus JY1305	VvJY1305_527	Metallo-beta-lactamase family protein
Vibrio vulnificus JY1305	VvJY1305_528	Excinuclease ABC
Vibrio vulnificus JY1305	VvJY1305_529	conserved hypothetical protein	4802	6142	TRUE	4802	6142	67397
Vibrio vulnificus JY1305	VvJY1305_530	Accessory colonization factor AcfD precursor	7246	11823	TRUE	7246	11823	68610
Vibrio vulnificus JY1305	VvJY1305_531	ribosomal protein S10	13739	14050	TRUE	13739	14050	66087
Vibrio vulnificus JY1305	VvJY1305_532	ribosomal protein L3	14065	14694	TRUE	14065	14694	66088
Vibrio vulnificus JY1305	VvJY1305_533	ribosomal protein L4	14711	15313	TRUE	14711	15313	66089
Vibrio vulnificus JY1305	VvJY1305_534	ribosomal protein L23	15310	15612	TRUE	15310	15612	66090
Vibrio vulnificus JY1305	VvJY1305_535	ribosomal protein L2	15629	16453	TRUE	15629	16453	66091
Vibrio vulnificus JY1305	VvJY1305_536	ribosomal protein S19	16475	16753	TRUE	16475	16753	66092
Vibrio vulnificus JY1305	VvJY1305_537	ribosomal protein L22	16764	17096	TRUE	16764	17096	66093
Vibrio vulnificus JY1305	VvJY1305_538	ribosomal protein S3	17115	17816	TRUE	17115	17816	66094
Vibrio vulnificus JY1305	VvJY1305_539	ribosomal protein L16/L10E	17828	18238	TRUE	17828	18238	66095
Vibrio vulnificus JY1305	VvJY1305_540	ribosomal protein L29	18238	18429	TRUE	18238	18429	66096
Vibrio vulnificus JY1305	VvJY1305_541	ribosomal protein S17	18429	18683	TRUE	18429	18683	66097
Vibrio vulnificus JY1305	VvJY1305_542	ribosomal protein L14	18846	19217	TRUE	18846	19217	66098
Vibrio vulnificus JY1305	VvJY1305_543	ribosomal protein L24	19231	19548	TRUE	19231	19548	66099
Vibrio vulnificus JY1305	VvJY1305_544	ribosomal protein L5	19575	20114	TRUE	19575	20114	66100
Vibrio vulnificus JY1305	VvJY1305_545	ribosomal protein S14	20132	20437	TRUE	20132	20437	66101
Vibrio vulnificus JY1305	VvJY1305_546	ribosomal protein S8	20468	20860	TRUE	20468	20860	66102
Vibrio vulnificus JY1305	VvJY1305_547	ribosomal protein L6	20873	21406	TRUE	20873	21406	66103
Vibrio vulnificus JY1305	VvJY1305_548	ribosomal protein L18	21416	21769	TRUE	21416	21769	66104
Vibrio vulnificus JY1305	VvJY1305_549	ribosomal protein S5	21784	22287	TRUE	21784	22287	66105
Vibrio vulnificus JY1305	VvJY1305_550	ribosomal protein L30/L7E	22295	22471	TRUE	22295	22471	66106
Vibrio vulnificus JY1305	VvJY1305_551	ribosomal protein L15	22478	22912	TRUE	22478	22912	66107
Vibrio vulnificus JY1305	VvJY1305_552	preprotein translocase subunit SecY	22933	24267	TRUE	22933	24267	66108
Vibrio vulnificus JY1305	VvJY1305_553	ribosomal protein L36	24306	24419	TRUE	24306	24419	67846
Vibrio vulnificus JY1305	VvJY1305_554	ribosomal protein S13	24566	24922	TRUE	24566	24922	67502
Vibrio vulnificus JY1305	VvJY1305_555	ribosomal protein S11	24941	25330	TRUE	24941	25330	67503
Vibrio vulnificus JY1305	VvJY1305_556	ribosomal protein S4	25358	25978	TRUE	25358	25978	66109
Vibrio vulnificus JY1305	VvJY1305_557	DNA-directed RNA polymerase
Vibrio vulnificus JY1305	VvJY1305_558	ribosomal protein L17	27021	27404	TRUE	27021	27404	67504
Vibrio vulnificus JY1305	VvJY1305_559	conserved hypothetical protein	27731	28225	FALSE	27731	28225	69403
Vibrio vulnificus JY1305	VvJY1305_560	FKBP-type peptidyl-prolyl cis-trans isomerase 1	28359	28979	FALSE	28359	28979	66149
Vibrio vulnificus JY1305	VvJY1305_561	conserved hypothetical protein	29206	29769	TRUE	29206	29769	67761
Vibrio vulnificus JY1305	VvJY1305_562	conserved hypothetical protein	29843	30715	FALSE	29843	30715	68040
Vibrio vulnificus JY1305	VvJY1305_563	elaA protein	30716	31168	FALSE	30716	31168	66150
Vibrio vulnificus JY1305	VvJY1305_564	cAMP-binding protein	31268	31831	FALSE	31268	31831	67509
Vibrio vulnificus JY1305	VvJY1305_565	2`
Vibrio vulnificus JY1305	VvJY1305_566	uroporphyrinogen-III methylase	34136	35011	TRUE	34136	35011	68042
Vibrio vulnificus JY1305	VvJY1305_567	sulfate adenylate transferase
Vibrio vulnificus JY1305	VvJY1305_568	sulfate adenylate transferase
Vibrio vulnificus JY1305	VvJY1305_569	putative sodium/sulfate symporter	37509	39233	TRUE	37509	39233	68305
Vibrio vulnificus JY1305	VvJY1305_570	adenylylsulfate kinase	39246	39869	TRUE	39246	39869	66153
Vibrio vulnificus JY1305	VvJY1305_571	conserved hypothetical protein	39998	40900	FALSE	39998	40900	67511
Vibrio vulnificus JY1305	VvJY1305_572	conserved hypothetical protein	41249	41746	FALSE	41249	41746	66154
Vibrio vulnificus JY1305	VvJY1305_573	ABC-type antimicrobial peptide transport system
Vibrio vulnificus JY1305	VvJY1305_574	ABC-type antimicrobial peptide transport system
Vibrio vulnificus JY1305	VvJY1305_575	Predicted zinc-binding protein	43778	44431	FALSE	43778	44431	67512
Vibrio vulnificus JY1305	VvJY1305_576	conserved hypothetical protein	44477	44743	FALSE	44477	44743	68395
Vibrio vulnificus JY1305	VvJY1305_577	predicted transcriptional regulator	44908	45459	FALSE	44908	45459	65637
Vibrio vulnificus JY1305	VvJY1305_578	conserved hypothetical protein	45791	46000	TRUE	45791	46000	68606
Vibrio vulnificus JY1305	VvJY1305_579	Peptide methionine sulfoxide reductase	46105	46734	FALSE	46105	46734	66157
Vibrio vulnificus JY1305	VvJY1305_580	outer membrane protein	46966	48681	TRUE	46966	48681	66158
Vibrio vulnificus JY1305	VvJY1305_581	Uncharacterized protein YtfN	48678	52433	TRUE	48678	52433	66159
Vibrio vulnificus JY1305	VvJY1305_582	conserved hypothetical protein	52505	52852	TRUE	52505	52852	67994
Vibrio vulnificus JY1305	VvJY1305_583	hypothetical protein	52957	53316	TRUE	52957	53316	68339
Vibrio vulnificus JY1305	VvJY1305_584	inorganic pyrophosphatase	53406	54074	FALSE	53406	54074	68141
Vibrio vulnificus JY1305	VvJY1305_585	fructose-1	6-bisphosphatase	54078	55085	FALSE	54078	55085	66111
Vibrio vulnificus JY1305	VvJY1305_586	UDP-N-acetylmuramate-alanine ligase	55293	56798	TRUE	55293	56798	66112
Vibrio vulnificus JY1305	VvJY1305_587	3-polyprenyl-4-hydroxybenzoate carboxy-lyaseUbiX	56815	57459	TRUE	56815	57459	66113
Vibrio vulnificus JY1305	VvJY1305_588	thiamin/thiamin pyrophosphate ABC transporter
Vibrio vulnificus JY1305	VvJY1305_589	thiamine ABC transporter
Vibrio vulnificus JY1305	VvJY1305_590	thiamine ABC transporter
Vibrio vulnificus JY1305	VvJY1305_591	conserved hypothetical protein	61097	61654	FALSE	61097	61654	66180
Vibrio vulnificus JY1305	VvJY1305_592	PmbA protein	61772	63115	TRUE	61772	63115	66181
Vibrio vulnificus JY1305	VvJY1305_593	magnesium transporter	63233	64588	FALSE	63233	64588	66182
Vibrio vulnificus JY1305	VvJY1305_594	phosphocarrier protein NPr	64803	65078	FALSE	64803	65078	66183
Vibrio vulnificus JY1305	VvJY1305_595	predicted P-loop-containing kinase	65081	65944	FALSE	65081	65944	66184
Vibrio vulnificus JY1305	VvJY1305_596	PTS IIA-like nitrogen-regulatory protein PtsN	65957	66403	FALSE	65957	66403	66185
Vibrio vulnificus JY1305	VvJY1305_597	Ribosome hibernation protein YhbH	66406	66693	FALSE	66406	66693	67517
Vibrio vulnificus JY1305	VvJY1305_598	DNA-directed RNA polymerase specialized sigmasubunit	66717	68180	FALSE	66717	68180	66186
Vibrio vulnificus JY1305	VvJY1305_599	ABC-type transport system
Vibrio vulnificus JY1305	VvJY1305_600	lipopolysaccharide transport periplasmic proteinLptA	68959	69420	FALSE	68959	69420	66188
Vibrio vulnificus JY1305	VvJY1305_601	Uncharacterized protein YrbK	69434	69997	FALSE	69434	69997	66189
Vibrio vulnificus JY1305	VvJY1305_602	low specificity phosphatase	69994	70551	FALSE	69994	70551	67848
Vibrio vulnificus JY1305	VvJY1305_603	putative polysialic acid capsule expressionprotein	70551	71522	FALSE	70551	71522	66190
Vibrio vulnificus JY1305	VvJY1305_604	putative sodium/calcium exchanger protein	71544	72509	FALSE	71544	72509	66191
Vibrio vulnificus JY1305	VvJY1305_605	ABC-type transport system
Vibrio vulnificus JY1305	VvJY1305_606	Uncharacterized ABC transporter
Vibrio vulnificus JY1305	VvJY1305_607	ABC-type transport system
Vibrio vulnificus JY1305	VvJY1305_608	ABC-type transport system
Vibrio vulnificus JY1305	VvJY1305_609	putative anti-sigma B factor antagonist	75571	75888	TRUE	75571	75888	66196
Vibrio vulnificus JY1305	VvJY1305_610	predicted transcriptional regulator	75892	76146	TRUE	75892	76146	66197
Vibrio vulnificus JY1305	VvJY1305_611	UDP-N-acetylglucosamine1-carboxyvinyltransferase	76156	77421	TRUE	76156	77421	66198
Vibrio vulnificus JY1305	VvJY1305_612	1-acyl-sn-glycerol-3-phosphate acyltransferase	77561	78286	TRUE	77561	78286	66199
Vibrio vulnificus JY1305	VvJY1305_613	conserved hypothetical protein	78369	78806	FALSE	78369	78806	66119
Vibrio vulnificus JY1305	VvJY1305_614	TRAP-type uncharacterized transport system
Vibrio vulnificus JY1305	VvJY1305_615	TRAP-type uncharacterized transport system
Vibrio vulnificus JY1305	VvJY1305_616	arginine repressor	82994	83497	FALSE	82994	83497	66122
Vibrio vulnificus JY1305	VvJY1305_617	malate/lactate dehydrogenase	83837	84769	TRUE	83837	84769	66123
Vibrio vulnificus JY1305	VvJY1305_618	Octaprenyl-diphosphate synthase	84893	85864	FALSE	84893	85864	66124
Vibrio vulnificus JY1305	VvJY1305_619	hypothetical protein	85979	86107	FALSE	85979	86107	71235
Vibrio vulnificus JY1305	VvJY1305_620	ribosomal protein L21	86136	86447	TRUE	86136	86447	66125
Vibrio vulnificus JY1305	VvJY1305_621	ribosomal protein L27	86468	86725	TRUE	86468	86725	66126
Vibrio vulnificus JY1305	VvJY1305_622	GTP-binding protein Obg/CgtA	86881	88050	TRUE	86881	88050	66127
Vibrio vulnificus JY1305	VvJY1305_623	conserved hypothetical protein	88210	88977	TRUE	88210	88977	67505
Vibrio vulnificus JY1305	VvJY1305_624	conserved hypothetical protein	88965	89441	TRUE	88965	89441	66128
Vibrio vulnificus JY1305	VvJY1305_625	dihydrofolate reductase	89451	89939	TRUE	89451	89939	66129
Vibrio vulnificus JY1305	VvJY1305_626	bis(5'-nucleosyl)-tetraphosphatase (symmetrical)	89968	90777	FALSE	89968	90777	66130
Vibrio vulnificus JY1305	VvJY1305_627	apaG protein	90792	91172	FALSE	90792	91172	68004
Vibrio vulnificus JY1305	VvJY1305_628	dimethyladenosine transferase	91233	92039	FALSE	91233	92039	66131
Vibrio vulnificus JY1305	VvJY1305_629	pyridoxal phosphate biosynthesis protein	92036	93022	FALSE	92036	93022	66132
Vibrio vulnificus JY1305	VvJY1305_630	parvulin-like peptidyl-prolyl isomerase	93015	94343	FALSE	93015	94343	67506
Vibrio vulnificus JY1305	VvJY1305_631	Outer membrane protein Imp
Vibrio vulnificus JY1305	VvJY1305_632	DnaJ-like protein DjlA	96830	97693	TRUE	96830	97693	66133
Vibrio vulnificus JY1305	VvJY1305_633	conserved hypothetical protein	97778	98560	FALSE	97778	98560	66134
Vibrio vulnificus JY1305	VvJY1305_634	3-isopropylmalate dehydratase small subunit	98694	99296	FALSE	98694	99296	66135
Vibrio vulnificus JY1305	VvJY1305_635	3-isopropylmalate dehydratase large subunit	99308	100708	FALSE	99308	100708	66136
Vibrio vulnificus JY1305	VvJY1305_636	3-isopropylmalate dehydrogenase	100728	101819	FALSE	100728	101819	66137
Vibrio vulnificus JY1305	VvJY1305_637	2-isopropylmalate synthase	101906	103453	FALSE	101906	103453	66138
Vibrio vulnificus JY1305	VvJY1305_638	hypothetical protein	104055	104822	TRUE	104055	104822	69154
Vibrio vulnificus JY1305	VvJY1305_639	membrane-associated phospholipid phosphatase	105039	105596	TRUE	105039	105596	67991
Vibrio vulnificus JY1305	VvJY1305_640	Glycosyltransferase	105601	106647	TRUE	105601	106647	67990
Vibrio vulnificus JY1305	VvJY1305_641	transcriptional regulator	107000	107959	TRUE	107000	107959	67195
Vibrio vulnificus JY1305	VvJY1305_642	Long-chain-fatty-acid--CoA ligase	108147	109952	TRUE	108147	109952	67194
Vibrio vulnificus JY1305	VvJY1305_643	thiamine pyrophosphate-requiring enzyme	110412	112136	TRUE	110412	112136	67193
Vibrio vulnificus JY1305	VvJY1305_644	acetolactate synthase
Vibrio vulnificus JY1305	VvJY1305_645	GGDEF family protein	112786	114666	TRUE	112786	114666	65600
Vibrio vulnificus JY1305	VvJY1305_646	transcriptional regulator	115144	115806	FALSE	115144	115806	68475
Vibrio vulnificus JY1305	VvJY1305_647	pyruvate kinase	115974	117386	FALSE	115974	117386	67191
Vibrio vulnificus JY1305	VvJY1305_648	Transcriptional regulator of glmS gene
Vibrio vulnificus JY1305	VvJY1305_649	glutamine-fructose-6-phosphate transaminase(isomerizing)	118646	120475	TRUE	118646	120475	67270
Vibrio vulnificus JY1305	VvJY1305_650	TRAP-type mannitol/chloroaromatic compoundtransport system
Vibrio vulnificus JY1305	VvJY1305_651	Putative hemolysin	121858	123615	FALSE	121858	123615	65566
Vibrio vulnificus JY1305	VvJY1305_652	conserved hypothetical protein	124025	124732	TRUE	124025	124732	68101
Vibrio vulnificus JY1305	VvJY1305_653	putative Y4mE	125100	126506	FALSE	125100	126506	70047
Vibrio vulnificus JY1305	VvJY1305_654	hypothetical protein	126499	126834	FALSE	126499	126834	70229
Vibrio vulnificus JY1305	VvJY1305_655	RNA polymerase sigma factor RpoD	127392	129266	FALSE	127392	129266	67676
Vibrio vulnificus JY1305	VvJY1305_656	DNA primase	129366	131129	FALSE	129366	131129	67793
Vibrio vulnificus JY1305	VvJY1305_657	conserved hypothetical protein	131216	131659	FALSE	131216	131659	67190
Vibrio vulnificus JY1305	VvJY1305_658	ribosomal protein S21	131688	131903	FALSE	131688	131903	67675
Vibrio vulnificus JY1305	VvJY1305_659	metal-dependent protease	132132	133151	TRUE	132132	133151	67792
Vibrio vulnificus JY1305	VvJY1305_660	2-succinyl-6-hydroxy-2
Vibrio vulnificus JY1305	VvJY1305_661	Acyl-phosphate:glycerol-3-phosphateO-acyltransferase PlsY	134180	134791	FALSE	134180	134791	67189
Vibrio vulnificus JY1305	VvJY1305_662	dihydroneopterin aldolase	134915	135274	TRUE	134915	135274	67188
Vibrio vulnificus JY1305	VvJY1305_663	7	8-dihydro-6-hydroxymethylpterin-pyrophosphokinase	135271	135753	TRUE	135271	135753	67187
Vibrio vulnificus JY1305	VvJY1305_664	putative undecaprenol kinase	135769	136572	TRUE	135769	136572	67186
Vibrio vulnificus JY1305	VvJY1305_665	tRNA nucleotidyltransferase	136599	137948	FALSE	136599	137948	67185
Vibrio vulnificus JY1305	VvJY1305_666	General secretion pathway protein A	137960	140116	TRUE	137960	140116	65713
Vibrio vulnificus JY1305	VvJY1305_667	Arylsulfatase	140190	140801	FALSE	140190	140801	67184
Vibrio vulnificus JY1305	VvJY1305_668	pho4 family protein	140985	142244	FALSE	140985	142244	67183
Vibrio vulnificus JY1305	VvJY1305_669	phosphate transport regulator	142379	143065	FALSE	142379	143065	67182
Vibrio vulnificus JY1305	VvJY1305_670	conserved hypothetical protein	143265	144782	TRUE	143265	144782	67674
Vibrio vulnificus JY1305	VvJY1305_671	cAMP-dependent Kef-type K+ transport system	144816	145568	FALSE	144816	145568	67181
Vibrio vulnificus JY1305	VvJY1305_672	methyl-accepting chemotaxis protein	145685	146941	TRUE	145685	146941	67180
Vibrio vulnificus JY1305	VvJY1305_673	Glutamate-ammonia-ligase adenylyltransferase	147047	149899	TRUE	147047	149899	67179
Vibrio vulnificus JY1305	VvJY1305_674	ADP-heptose synthase	149953	151383	TRUE	149953	151383	67673
Vibrio vulnificus JY1305	VvJY1305_675	lipid A biosynthesis lauroyl acyltransferase	421	1359	FALSE	421	1359	67759
Vibrio vulnificus JY1305	VvJY1305_676	transcriptional regulator	1363	1953	FALSE	1363	1953	66055
Vibrio vulnificus JY1305	VvJY1305_677	DNA/pantothenate metabolism flavoprotein	2104	3309	FALSE	2104	3309	66056
Vibrio vulnificus JY1305	VvJY1305_678	Methyl-accepting chemotaxis protein	3593	5260	TRUE	3593	5260	68246
Vibrio vulnificus JY1305	VvJY1305_679	DNA repair protein	5374	6048	TRUE	5374	6048	66057
Vibrio vulnificus JY1305	VvJY1305_680	ribosomal protein L28	6360	6596	TRUE	6360	6596	66058
Vibrio vulnificus JY1305	VvJY1305_681	ribosomal protein L33	6612	6782	TRUE	6612	6782	66059
Vibrio vulnificus JY1305	VvJY1305_682	conserved hypothetical protein	6973	7470	TRUE	6973	7470	66060
Vibrio vulnificus JY1305	VvJY1305_683	formamidopyrimidine-DNA glycosylase	7500	8309	TRUE	7500	8309	65661
Vibrio vulnificus JY1305	VvJY1305_684	phosphoglycerol transferase	8457	10433	TRUE	8457	10433	68551
Vibrio vulnificus JY1305	VvJY1305_685	phosphopantetheine adenylyltransferase	10508	11002	FALSE	10508	11002	66061
Vibrio vulnificus JY1305	VvJY1305_686	ADP-heptose:LPS heptosyltransferase	11089	12123	TRUE	11089	12123	68776
Vibrio vulnificus JY1305	VvJY1305_687	Lipopolysaccharide biosynthesisglycosyltransferase	12092	12892	FALSE	12092	12892	65726
Vibrio vulnificus JY1305	VvJY1305_688	ADP-heptose:LPS heptosyltransferase	12877	13938	FALSE	12877	13938	65666
Vibrio vulnificus JY1305	VvJY1305_689	diacylglycerol kinase	13971	14432	TRUE	13971	14432	65567
Vibrio vulnificus JY1305	VvJY1305_690	putative KDO kinase WavC	14436	15143	TRUE	14436	15143	65665
Vibrio vulnificus JY1305	VvJY1305_691	predicted hydrolase	15191	17026	TRUE	15191	17026	65596
Vibrio vulnificus JY1305	VvJY1305_692	dTDP-glucose 4
Vibrio vulnificus JY1305	VvJY1305_693	glucose-1-phosphate thymidylyltransferase	18099	18977	TRUE	18099	18977	68401
Vibrio vulnificus JY1305	VvJY1305_694	Aminotransferase
Vibrio vulnificus JY1305	VvJY1305_695	hypothetical protein	20091	21650	TRUE	20091	21650	69473
Vibrio vulnificus JY1305	VvJY1305_696	Beta-ketoacyl-acyl-carrier-protein synthase I	21886	22953	TRUE	21886	22953	71203
Vibrio vulnificus JY1305	VvJY1305_697	3-oxoacyl-(acyl carrier protein) reductase	23175	23915	TRUE	23175	23915	73073
Vibrio vulnificus JY1305	VvJY1305_698	Peptide synthetase	23896	24783	TRUE	23896	24783	75408
Vibrio vulnificus JY1305	VvJY1305_699	putative serine O-acetyltransferase	24787	25422	TRUE	24787	25422	70601
Vibrio vulnificus JY1305	VvJY1305_700	Putative uncharacterized protein	25419	26327	TRUE	25419	26327	72267
Vibrio vulnificus JY1305	VvJY1305_701	Glycosyl transferase
Vibrio vulnificus JY1305	VvJY1305_702	predicted nucleoside-diphosphate sugar epimerase	27727	28917	TRUE	27727	28917	68554
Vibrio vulnificus JY1305	VvJY1305_703	Putative aminotransferase
Vibrio vulnificus JY1305	VvJY1305_704	UDP-N-acetylglucosamine 2-epimerase	30090	31268	TRUE	30090	31268	68553
Vibrio vulnificus JY1305	VvJY1305_705	sialic acid synthase	31275	32348	TRUE	31275	32348	68256
Vibrio vulnificus JY1305	VvJY1305_706	putative acetyltransferase	32341	32979	TRUE	32341	32979	69010
Vibrio vulnificus JY1305	VvJY1305_707	D-glycero-D-manno-heptose 1-phosphateguanosyltransferase	33005	34066	TRUE	33005	34066	68552
Vibrio vulnificus JY1305	VvJY1305_708	predicted dehydrogenase	34066	35064	TRUE	34066	35064	69665
Vibrio vulnificus JY1305	VvJY1305_709	CMP-N-acetylneuraminic acid synthetase	35069	35758	TRUE	35069	35758	68603
Vibrio vulnificus JY1305	VvJY1305_710	dehydrogenase	35758	36531	TRUE	35758	36531	69666
Vibrio vulnificus JY1305	VvJY1305_711	bacterial transferase hexapeptide repeat protein	36548	37141	FALSE	36548	37141	69990
Vibrio vulnificus JY1305	VvJY1305_712	hypothetical protein	37251	38249	FALSE	37251	38249	68835
Vibrio vulnificus JY1305	VvJY1305_713	3-deoxy-D-manno-octulosonic-acid transferase	38256	39518	FALSE	38256	39518	65664
Vibrio vulnificus JY1305	VvJY1305_714	lipopolysaccharide heptosyltransferase II	39512	40570	FALSE	39512	40570	65663
Vibrio vulnificus JY1305	VvJY1305_715	lipid A biosynthesis (KDO)2-(lauroyl)-lipid IVAacyltransferase	40573	41553	FALSE	40573	41553	67643
Vibrio vulnificus JY1305	VvJY1305_716	ADP-glyceromanno-heptose 6-epimerase	41677	42618	FALSE	41677	42618	65662
Vibrio vulnificus JY1305	VvJY1305_717	YjbH outer membrane lipoprotein	42830	45079	FALSE	42830	45079	68178
Vibrio vulnificus JY1305	VvJY1305_718	hypothetical protein	45082	45879	FALSE	45082	45879	68602
Vibrio vulnificus JY1305	VvJY1305_719	hypothetical protein	45876	46607	FALSE	45876	46607	68179
Vibrio vulnificus JY1305	VvJY1305_720	hypothetical protein	46640	46843	FALSE	46640	46843	70603
Vibrio vulnificus JY1305	VvJY1305_721	outer membrane capsular polysaccharide transportprotein	49734	50966	TRUE	49734	50966	68300
Vibrio vulnificus JY1305	VvJY1305_722	conserved hypothetical protein	51106	51477	TRUE	51106	51477	68867
Vibrio vulnificus JY1305	VvJY1305_723	Low molecular weight protein-tyrosine-phosphatasewzb	51647	52087	TRUE	51647	52087	68301
Vibrio vulnificus JY1305	VvJY1305_724	Tyrosine-protein kinase wzc	52323	54494	TRUE	52323	54494	68302
Vibrio vulnificus JY1305	VvJY1305_725	Oxidoreductase domain protein	54566	55609	TRUE	54566	55609	71204
Vibrio vulnificus JY1305	VvJY1305_726	UDP-glucose dehydrogenase	55625	56899	TRUE	55625	56899	68442
Vibrio vulnificus JY1305	VvJY1305_727	WbbJ protein	56946	57527	TRUE	56946	57527	70602
Vibrio vulnificus JY1305	VvJY1305_728	UDP-4-keto-6-deoxy-N-acetylglucosamine4-aminotransferase	57536	58600	TRUE	57536	58600	68868
Vibrio vulnificus JY1305	VvJY1305_729	O-antigen translocase	58807	60033	TRUE	58807	60033	74495
Vibrio vulnificus JY1305	VvJY1305_730	Agl cluster protein AglQ	60023	61084	TRUE	60023	61084	73238
Vibrio vulnificus JY1305	VvJY1305_731	Glycosyltransferase
Vibrio vulnificus JY1305	VvJY1305_732	UDP-N-acetylglucosamine 2-epimerase	62179	63312	TRUE	62179	63312	68631
Vibrio vulnificus JY1305	VvJY1305_733	hexapeptide-repeat containing-acetyltransferase	63437	63979	TRUE	63437	63979	71202
Vibrio vulnificus JY1305	VvJY1305_734	Glycosyl transferase group 1	63972	65021	TRUE	63972	65021	74945
Vibrio vulnificus JY1305	VvJY1305_735	Putative uncharacterized protein	65052	66170	TRUE	65052	66170	77208
Vibrio vulnificus JY1305	VvJY1305_736	Putative uncharacterized protein	66196	67305	TRUE	66196	67305	71864
Vibrio vulnificus JY1305	VvJY1305_737	putative glycosyltransferase	67302	68057	TRUE	67302	68057	71422
Vibrio vulnificus JY1305	VvJY1305_738	UDP-glucose 4-epimerase	68070	68996	TRUE	68070	68996	68303
Vibrio vulnificus JY1305	VvJY1305_739	Lipid carrier :UDP-N-acetylgalactosaminyltransferase	68997	69551	TRUE	68997	69551	68304
Vibrio vulnificus JY1305	VvJY1305_740	Nucleoside-diphosphate sugarepimerase/dehydratase	69576	71531	TRUE	69576	71531	67760
Vibrio vulnificus JY1305	VvJY1305_741	nucleotide sugar dehydrogenase	71597	72763	TRUE	71597	72763	67845
Vibrio vulnificus JY1305	VvJY1305_742	hypothetical protein	73297	74424	TRUE	73297	74424	68833
Vibrio vulnificus JY1305	VvJY1305_743	Orotate phosphoribosyltransferase	258	899	FALSE	258	899	66048
Vibrio vulnificus JY1305	VvJY1305_744	RNase PH	1129	1845	FALSE	1129	1845	66047
Vibrio vulnificus JY1305	VvJY1305_745	Protein yicC	2038	2904	TRUE	2038	2904	66046
Vibrio vulnificus JY1305	VvJY1305_746	site-specific recombinase
Vibrio vulnificus JY1305	VvJY1305_747	Uncharacterized protein	4472	5044	FALSE	4472	5044	72512
Vibrio vulnificus JY1305	VvJY1305_748	Transglutaminase domain-containing protein	6753	9887	FALSE	6753	9887	73800
Vibrio vulnificus JY1305	VvJY1305_749	LPXTG-motif cell wall anchor domain protein	9977	10885	FALSE	9977	10885	79150
Vibrio vulnificus JY1305	VvJY1305_750	Ig-like domain-containing protein	10878	15179	FALSE	10878	15179	79438
Vibrio vulnificus JY1305	VvJY1305_751	Putative uncharacterized protein	15179	17806	FALSE	15179	17806	73742
Vibrio vulnificus JY1305	VvJY1305_752	hypothetical protein	19087	19995	TRUE	19087	19995	71268
Vibrio vulnificus JY1305	VvJY1305_753	conserved hypothetical protein	20452	21168	FALSE	20452	21168	71519
Vibrio vulnificus JY1305	VvJY1305_754	Putative uncharacterized protein	21258	22028	FALSE	21258	22028	73684
Vibrio vulnificus JY1305	VvJY1305_755	transposase and inactivated derivative	763	1155	FALSE	763	1155	65570
Vibrio vulnificus JY1305	VvJY1305_756	hypothetical protein	1333	2160	TRUE	1333	2160	69534
Vibrio vulnificus JY1305	VvJY1305_757	conserved hypothetical protein	2178	3086	FALSE	2178	3086	65999
Vibrio vulnificus JY1305	VvJY1305_758	DNA recombination protein RmuC	3218	4804	TRUE	3218	4804	66000
Vibrio vulnificus JY1305	VvJY1305_759	ubiquinone/menaquinone biosynthesismethlytransferase UbiE	4804	5586	TRUE	4804	5586	66001
Vibrio vulnificus JY1305	VvJY1305_760	conserved hypothetical protein	5595	6200	TRUE	5595	6200	66002
Vibrio vulnificus JY1305	VvJY1305_761	2-polyprenylphenol 6-hydroxylase	6197	7831	TRUE	6197	7831	66003
Vibrio vulnificus JY1305	VvJY1305_762	Sec-independent protein secretion pathwaycomponent	7883	8119	TRUE	7883	8119	67490
Vibrio vulnificus JY1305	VvJY1305_763	Sec-independent protein secretion pathwaycomponent	8123	8515	TRUE	8123	8515	66004
Vibrio vulnificus JY1305	VvJY1305_764	Sec-independent protein secretion pathwaycomponent TatC	8582	9331	TRUE	8582	9331	66005
Vibrio vulnificus JY1305	VvJY1305_765	Putative deoxyribonuclease	9655	10425	FALSE	9655	10425	66006
Vibrio vulnificus JY1305	VvJY1305_766	delta-aminolevulinic acid dehydratase	10613	11617	TRUE	10613	11617	66007
Vibrio vulnificus JY1305	VvJY1305_767	DNA polymerase I	12434	15229	TRUE	12434	15229	66025
Vibrio vulnificus JY1305	VvJY1305_768	predicted GTPase	16048	16710	FALSE	16048	16710	67492
Vibrio vulnificus JY1305	VvJY1305_769	cytochrome c4	16857	17474	TRUE	16857	17474	66026
Vibrio vulnificus JY1305	VvJY1305_770	Putative methyltransferase associated withDUF414	18046	18852	TRUE	18046	18852	66027
Vibrio vulnificus JY1305	VvJY1305_771	conserved hypothetical protein	18852	19397	TRUE	18852	19397	66028
Vibrio vulnificus JY1305	VvJY1305_772	Periplasmic/membrane protein associated withDUF414	19406	19894	TRUE	19406	19894	66029
Vibrio vulnificus JY1305	VvJY1305_773	oxygen-independent coproporphyrinogen IIIoxidase	20039	21430	TRUE	20039	21430	66030
Vibrio vulnificus JY1305	VvJY1305_774	GGDEF family protein	21508	24039	FALSE	21508	24039	65651
Vibrio vulnificus JY1305	VvJY1305_775	nitrogen regulation protein	24163	25572	FALSE	24163	25572	67494
Vibrio vulnificus JY1305	VvJY1305_776	nitrogen regulation protein NtrB	25591	26601	FALSE	25591	26601	67495
Vibrio vulnificus JY1305	VvJY1305_777	conserved hypothetical protein	26772	27308	FALSE	26772	27308	67496
Vibrio vulnificus JY1305	VvJY1305_778	glutamine synthetase	27506	28915	FALSE	27506	28915	66039
Vibrio vulnificus JY1305	VvJY1305_779	GTP-binding protein TypA	29446	31275	TRUE	29446	31275	66040
Vibrio vulnificus JY1305	VvJY1305_780	Predicted ATPase	31352	31873	TRUE	31352	31873	68027
Vibrio vulnificus JY1305	VvJY1305_781	hypothetical protein	31940	32509	FALSE	31940	32509	68668
Vibrio vulnificus JY1305	VvJY1305_782	ribonuclease BN	32626	33567	TRUE	32626	33567	66041
Vibrio vulnificus JY1305	VvJY1305_783	D-Tyr-tRNAtyr deacylase	33542	33976	TRUE	33542	33976	66042
Vibrio vulnificus JY1305	VvJY1305_784	predicted acetyltransferase	34019	34945	TRUE	34019	34945	67497
Vibrio vulnificus JY1305	VvJY1305_785	conserved hypothetical protein	34961	36901	FALSE	34961	36901	67337
Vibrio vulnificus JY1305	VvJY1305_786	phosphoenolpyruvate carboxykinase (ATP)	37025	38653	FALSE	37025	38653	67336
Vibrio vulnificus JY1305	VvJY1305_787	disulfide bond chaperone	38988	39863	FALSE	38988	39863	65722
Vibrio vulnificus JY1305	VvJY1305_788	Ribosome-associated heat shock protein implicatedin the recycling of the 50S subunit (S4 paralog)	39895	40281	FALSE	39895	40281	67335
Vibrio vulnificus JY1305	VvJY1305_789	hypothetical protein	40317	40478	TRUE	40317	40478	70631
Vibrio vulnificus JY1305	VvJY1305_790	type II secretory pathway
Vibrio vulnificus JY1305	VvJY1305_791	type II secretory pathway
Vibrio vulnificus JY1305	VvJY1305_792	type II secretory pathway
Vibrio vulnificus JY1305	VvJY1305_793	type II secretory pathway
Vibrio vulnificus JY1305	VvJY1305_794	type II secretory pathway
Vibrio vulnificus JY1305	VvJY1305_795	type II secretory pathway
Vibrio vulnificus JY1305	VvJY1305_796	general secretion pathway protein I	47436	47798	TRUE	47436	47798	67330
Vibrio vulnificus JY1305	VvJY1305_797	general secretion pathway protein J	47785	48486	TRUE	47785	48486	67329
Vibrio vulnificus JY1305	VvJY1305_798	type II secretory pathway
Vibrio vulnificus JY1305	VvJY1305_799	general secretion pathway protein L	49470	50669	TRUE	49470	50669	67327
Vibrio vulnificus JY1305	VvJY1305_800	type II secretory pathway
Vibrio vulnificus JY1305	VvJY1305_801	General secretion pathway protein N	51170	51931	TRUE	51170	51931	67325
Vibrio vulnificus JY1305	VvJY1305_802	3'-Phosphoadenosine 5'-phosphosulfate (PAPS)3'-phosphatase	52048	52875	FALSE	52048	52875	67323
Vibrio vulnificus JY1305	VvJY1305_803	ADP compounds hydrolase NudE	52890	53444	FALSE	52890	53444	67324
Vibrio vulnificus JY1305	VvJY1305_804	thioredoxin-like protein	53560	54243	FALSE	53560	54243	67322
Vibrio vulnificus JY1305	VvJY1305_805	predicted amidophosphoribosyltransferase	54275	55081	FALSE	54275	55081	67758
Vibrio vulnificus JY1305	VvJY1305_806	hypothetical protein	54614	54733	TRUE	54614	54733	70230
Vibrio vulnificus JY1305	VvJY1305_807	biotin biosynthesis protein BioH	55074	55841	TRUE	55074	55841	66051
Vibrio vulnificus JY1305	VvJY1305_808	conserved hypothetical protein	55979	56449	TRUE	55979	56449	66052
Vibrio vulnificus JY1305	VvJY1305_809	TRANSCRIPTION ACCESSORY PROTEIN (S1 RNA bindingdomain)	56665	58989	FALSE	56665	58989	66053
Vibrio vulnificus JY1305	VvJY1305_810	transcription elongation factor	59150	59707	TRUE	59150	59707	66054
Vibrio vulnificus JY1305	VvJY1305_811	hypothetical protein	59818	60594	TRUE	59818	60594	70231
Vibrio vulnificus JY1305	VvJY1305_812	Uncharacterized protein	61044	61802	FALSE	61044	61802	75378
Vibrio vulnificus JY1305	VvJY1305_813	Monosaccharide ABC transporter substrate-binding protein
Vibrio vulnificus JY1305	VvJY1305_814	Monosaccharide ABC transporter ATP-binding protein
Vibrio vulnificus JY1305	VvJY1305_815	Monosaccharide ABC transporter membrane protein
Vibrio vulnificus JY1305	VvJY1305_816	Glycoside hydrolase
Vibrio vulnificus JY1305	VvJY1305_817	transcriptional regulator OmpR	67562	68281	TRUE	67562	68281	66049
Vibrio vulnificus JY1305	VvJY1305_818	osmolarity sensor protein EnvZ	68374	69672	TRUE	68374	69672	66050
Vibrio vulnificus JY1305	VvJY1305_819	Xanthine/uracil permease protein	69750	71156	FALSE	69750	71156	67757
Vibrio vulnificus JY1305	VvJY1305_820	ATP-dependent DNA helicase RecG	71412	73493	FALSE	71412	73493	65721
Vibrio vulnificus JY1305	VvJY1305_821	tRNA (Guanosine18-2'-O-)-methyltransferase	73693	74379	FALSE	73693	74379	68601
Vibrio vulnificus JY1305	VvJY1305_822	GTP pyrophosphokinase	74467	76587	FALSE	74467	76587	66043
Vibrio vulnificus JY1305	VvJY1305_823	DNA-directed RNA polymerase
Vibrio vulnificus JY1305	VvJY1305_824	guanylate kinase	77022	77645	FALSE	77022	77645	66045
Vibrio vulnificus JY1305	VvJY1305_825	TPR-repeat-containing protein	77931	79148	FALSE	77931	79148	69158
Vibrio vulnificus JY1305	VvJY1305_826	periplasmic protein TonB2	79159	79791	FALSE	79159	79791	69155
Vibrio vulnificus JY1305	VvJY1305_827	tonB system transport protein ExbD2	79796	80203	FALSE	79796	80203	69157
Vibrio vulnificus JY1305	VvJY1305_828	tonB system transport protein ExbB2	80285	80812	FALSE	80285	80812	69156
Vibrio vulnificus JY1305	VvJY1305_829	putative TolR protein	80822	82183	FALSE	80822	82183	69159
Vibrio vulnificus JY1305	VvJY1305_830	conserved hypothetical protein	82186	82998	FALSE	82186	82998	69322
Vibrio vulnificus JY1305	VvJY1305_831	TonB-dependent receptor	Outer membrane receptorfor ferrienterochelin and colicins	83034	85622	FALSE	83034	85622	68977
Vibrio vulnificus JY1305	VvJY1305_832	ABC-type transport system
Vibrio vulnificus JY1305	VvJY1305_833	Oligopeptide transport system permease proteinoppC	87483	88526	TRUE	87483	88526	65578
Vibrio vulnificus JY1305	VvJY1305_834	ABC-type oligopeptide transport system
Vibrio vulnificus JY1305	VvJY1305_835	ABC-type oligopeptide transport system
Vibrio vulnificus JY1305	VvJY1305_836	ABC-type oligopeptide transport system
Vibrio vulnificus JY1305	VvJY1305_837	Phosphoglycerol transferase	92182	94080	FALSE	92182	94080	71236
Vibrio vulnificus JY1305	VvJY1305_838	hypothetical protein	94300	94734	TRUE	94300	94734	68441
Vibrio vulnificus JY1305	VvJY1305_839	hypothetical protein	94892	95272	TRUE	94892	95272	69628
Vibrio vulnificus JY1305	VvJY1305_840	Permease of the drug/metabolite transporter (DMT)superfamily	95387	96358	TRUE	95387	96358	68866
Vibrio vulnificus JY1305	VvJY1305_841	conserved hypothetical protein	96846	97829	FALSE	96846	97829	71237
Vibrio vulnificus JY1305	VvJY1305_842	Putative uncharacterized protein	98084	98539	FALSE	98084	98539	77598
Vibrio vulnificus JY1305	VvJY1305_843	hypothetical protein	297	584	FALSE	297	584	70201
Vibrio vulnificus JY1305	VvJY1305_844	transposase and inactivated derivative	818	1144	FALSE	818	1144	65563
Vibrio vulnificus JY1305	VvJY1305_845	transposase and inactivated derivative	1269	1523	FALSE	1269	1523	65570
Vibrio vulnificus JY1305	VvJY1305_846	hypothetical protein	1644	1751	FALSE	1644	1751	71197
Vibrio vulnificus JY1305	VvJY1305_847	Multicopper oxidase	1658	3043	TRUE	1658	3043	68929
Vibrio vulnificus JY1305	VvJY1305_848	CrcB protein	3167	3547	TRUE	3167	3547	67811
Vibrio vulnificus JY1305	VvJY1305_849	thiamine biosynthesis protein ThiC	3864	5807	TRUE	3864	5807	65991
Vibrio vulnificus JY1305	VvJY1305_850	thiamine monophosphate synthase ThiE	5810	7144	TRUE	5810	7144	65992
Vibrio vulnificus JY1305	VvJY1305_851	thiamine biosynthesis protein ThiF	7134	7970	TRUE	7134	7970	65993
Vibrio vulnificus JY1305	VvJY1305_852	thiamine biosynthesis protein ThiS	7951	8160	TRUE	7951	8160	67488
Vibrio vulnificus JY1305	VvJY1305_853	thiazole biosynthesis protein ThiG	8054	8938	TRUE	8054	8938	65994
Vibrio vulnificus JY1305	VvJY1305_854	thiamine biosynthesis enzyme ThiH	8974	10098	TRUE	8974	10098	65995
Vibrio vulnificus JY1305	VvJY1305_855	aminopeptidase P	10321	12108	FALSE	10321	12108	65996
Vibrio vulnificus JY1305	VvJY1305_856	transcriptional regulator	12268	13209	FALSE	12268	13209	67489
Vibrio vulnificus JY1305	VvJY1305_857	putative multidrug resistance protein	13316	14509	TRUE	13316	14509	65997
Vibrio vulnificus JY1305	VvJY1305_858	conserved hypothetical protein	14604	14888	TRUE	14604	14888	65998
Vibrio vulnificus JY1305	VvJY1305_859	predicted membrane protein	14925	15371	FALSE	14925	15371	68780
Vibrio vulnificus JY1305	VvJY1305_860	conserved hypothetical protein	15364	16137	FALSE	15364	16137	68779
Vibrio vulnificus JY1305	VvJY1305_861	hypothetical protein	16149	17024	FALSE	16149	17024	68658
Vibrio vulnificus JY1305	VvJY1305_862	hypothetical protein	16869	17030	TRUE	16869	17030	70200
Vibrio vulnificus JY1305	VvJY1305_863	putative signal peptide protein	17142	17402	FALSE	17142	17402	68781
Vibrio vulnificus JY1305	VvJY1305_864	DNA helicase II	17667	19841	TRUE	17667	19841	66019
Vibrio vulnificus JY1305	VvJY1305_865	Threonine efflux protein	20533	21204	FALSE	20533	21204	67864
Vibrio vulnificus JY1305	VvJY1305_866	transcriptional regulator	21292	22089	FALSE	21292	22089	67860
Vibrio vulnificus JY1305	VvJY1305_867	RarD protein	22164	23078	FALSE	22164	23078	66020
Vibrio vulnificus JY1305	VvJY1305_868	ATP-dependent DNA helicase RecQ	23260	25095	TRUE	23260	25095	66021
Vibrio vulnificus JY1305	VvJY1305_869	hypothetical protein	25088	25402	TRUE	25088	25402	66022
Vibrio vulnificus JY1305	VvJY1305_870	Putative preQ0 transporter	25680	26351	TRUE	25680	26351	66024
Vibrio vulnificus JY1305	VvJY1305_871	guanosine-5'-triphosphate
Vibrio vulnificus JY1305	VvJY1305_872	ATP-dependent RNA helicase RhlB	27925	29232	FALSE	27925	29232	66008
Vibrio vulnificus JY1305	VvJY1305_873	thioredoxin	29344	29670	TRUE	29344	29670	66009
Vibrio vulnificus JY1305	VvJY1305_874	transcription termination factor	29867	31126	TRUE	29867	31126	66010
Vibrio vulnificus JY1305	VvJY1305_875	conserved hypothetical protein	31281	32222	TRUE	31281	32222	65686
Vibrio vulnificus JY1305	VvJY1305_876	3-polyprenyl-4-hydroxybenzoate carboxy-lyase	32315	34168	TRUE	32315	34168	66011
Vibrio vulnificus JY1305	VvJY1305_877	ferredoxin	34165	34437	TRUE	34165	34437	66012
Vibrio vulnificus JY1305	VvJY1305_878	NAD(P)H-flavin reductase	34452	35165	TRUE	34452	35165	66013
Vibrio vulnificus JY1305	VvJY1305_879	DNA topoisomerase I-related protein	445	1014	FALSE	445	1014	67364
Vibrio vulnificus JY1305	VvJY1305_880	smg protein	1038	1517	FALSE	1038	1517	67365
Vibrio vulnificus JY1305	VvJY1305_881	Smf protein	1520	2623	FALSE	1520	2623	67366
Vibrio vulnificus JY1305	VvJY1305_882	conserved hypothetical protein	2623	3720	FALSE	2623	3720	67367
Vibrio vulnificus JY1305	VvJY1305_883	peptide deformylase	3859	4371	TRUE	3859	4371	67368
Vibrio vulnificus JY1305	VvJY1305_884	methionyl-tRNA formyltransferase	4403	5350	TRUE	4403	5350	67369
Vibrio vulnificus JY1305	VvJY1305_885	sun protein	5434	6714	TRUE	5434	6714	67370
Vibrio vulnificus JY1305	VvJY1305_886	potassium uptake protein TrkA	6770	8146	TRUE	6770	8146	67371
Vibrio vulnificus JY1305	VvJY1305_887	potassium uptake protein TrkH	8156	9601	TRUE	8156	9601	67703
Vibrio vulnificus JY1305	VvJY1305_888	Predicted membrane protein hemolysin III-likeprotein	9650	10294	FALSE	9650	10294	67372
Vibrio vulnificus JY1305	VvJY1305_889	spoOM-related protein	10447	11241	FALSE	10447	11241	67704
Vibrio vulnificus JY1305	VvJY1305_890	conserved hypothetical protein	11558	11725	TRUE	11558	11725	68143
Vibrio vulnificus JY1305	VvJY1305_891	conserved hypothetical protein	11832	12110	TRUE	11832	12110	67373
Vibrio vulnificus JY1305	VvJY1305_892	FixG-related protein	12320	13807	TRUE	12320	13807	67374
Vibrio vulnificus JY1305	VvJY1305_893	YihE protein
Vibrio vulnificus JY1305	VvJY1305_894	Periplasmic thiol:disulfide interchange proteinDsbA	14878	15483	TRUE	14878	15483	67376
Vibrio vulnificus JY1305	VvJY1305_895	1-acyl-sn-glycerol-3-phosphate acyltransferase	15535	16416	FALSE	15535	16416	67705
Vibrio vulnificus JY1305	VvJY1305_896	hypothetical protein	16559	17533	TRUE	16559	17533	68615
Vibrio vulnificus JY1305	VvJY1305_897	MG(2+) CHELATASE FAMILY PROTEIN / ComM-relatedprotein	17572	19095	FALSE	17572	19095	67706
Vibrio vulnificus JY1305	VvJY1305_898	acetolactate synthase
Vibrio vulnificus JY1305	VvJY1305_899	acetolactate synthase II
Vibrio vulnificus JY1305	VvJY1305_900	branched-chain amino acid aminotransferase	21519	22457	TRUE	21519	22457	67708
Vibrio vulnificus JY1305	VvJY1305_901	dihydroxy-acid dehydratase	22470	24311	TRUE	22470	24311	67378
Vibrio vulnificus JY1305	VvJY1305_902	threonine dehydratase	24315	25844	TRUE	24315	25844	67379
Vibrio vulnificus JY1305	VvJY1305_903	transcriptional regulator	25882	26784	FALSE	25882	26784	67484
Vibrio vulnificus JY1305	VvJY1305_904	multidrug resistance protein	26936	28141	TRUE	26936	28141	67483
Vibrio vulnificus JY1305	VvJY1305_905	putative cyclohexadienyl dehydratase precursorsignal peptide protein	28210	28986	FALSE	28210	28986	68454
Vibrio vulnificus JY1305	VvJY1305_906	Putative amino acid ABC transporter
Vibrio vulnificus JY1305	VvJY1305_907	UDP-N-acetylglucosaminediphosphorylase/glucosamine-1-phosphateN-acetyltransferase	29894	31255	FALSE	29894	31255	67380
Vibrio vulnificus JY1305	VvJY1305_908	F0F1-type ATP synthase epsilon subunit	31409	31831	FALSE	31409	31831	67381
Vibrio vulnificus JY1305	VvJY1305_909	F0F1-type ATP synthase
Vibrio vulnificus JY1305	VvJY1305_910	F0F1-type ATP synthase
Vibrio vulnificus JY1305	VvJY1305_911	F0F1-type ATP synthase
Vibrio vulnificus JY1305	VvJY1305_912	ATP synthase F1
Vibrio vulnificus JY1305	VvJY1305_913	F0F1-type ATP synthase
Vibrio vulnificus JY1305	VvJY1305_914	ATP synthase F0
Vibrio vulnificus JY1305	VvJY1305_915	F0F1-type ATP synthase
Vibrio vulnificus JY1305	VvJY1305_916	F0F1-type ATP synthase
Vibrio vulnificus JY1305	VvJY1305_917	Chromosome (plasmid) partitioning protein ParB /Stage 0 sporulation protein J	38554	39435	FALSE	38554	39435	67388
Vibrio vulnificus JY1305	VvJY1305_918	ParA family protein	39460	40233	FALSE	39460	40233	67389
Vibrio vulnificus JY1305	VvJY1305_919	glucose inhibited division protein B	40244	40879	FALSE	40244	40879	67390
Vibrio vulnificus JY1305	VvJY1305_920	glucose inhibited division protein A	40876	42774	FALSE	40876	42774	67391
Vibrio vulnificus JY1305	VvJY1305_921	MioC protein	43243	43677	FALSE	43243	43677	65968
Vibrio vulnificus JY1305	VvJY1305_922	tRNA modification GTPase TrmE	43725	45113	FALSE	43725	45113	65969
Vibrio vulnificus JY1305	VvJY1305_923	inner membrane protein
Vibrio vulnificus JY1305	VvJY1305_924	RNase P protein component	47050	47406	FALSE	47050	47406	65971
Vibrio vulnificus JY1305	VvJY1305_925	ribosomal protein L34	47420	47560	FALSE	47420	47560	65972
Vibrio vulnificus JY1305	VvJY1305_926	ABC-type polar amino acid transport system
Vibrio vulnificus JY1305	VvJY1305_927	ABC-type amino acid transport system
Vibrio vulnificus JY1305	VvJY1305_928	Amino acid ABC transporter
Vibrio vulnificus JY1305	VvJY1305_929	chromosomal DNA replication initiator DnaA	50367	51746	TRUE	50367	51746	65976
Vibrio vulnificus JY1305	VvJY1305_930	DNA polymerase III
Vibrio vulnificus JY1305	VvJY1305_931	DNA recombination and repair protein RecF	52917	53996	TRUE	52917	53996	65978
Vibrio vulnificus JY1305	VvJY1305_932	DNA gyrase
Vibrio vulnificus JY1305	VvJY1305_933	16 kDa heat shock protein A	56891	57325	TRUE	56891	57325	65979
Vibrio vulnificus JY1305	VvJY1305_934	GGDEF family protein	57306	59567	FALSE	57306	59567	69910
Vibrio vulnificus JY1305	VvJY1305_935	Valine--pyruvate aminotransferase	59587	60843	FALSE	59587	60843	65980
Vibrio vulnificus JY1305	VvJY1305_936	hypothetical protein	61172	61504	TRUE	61172	61504	69347
Vibrio vulnificus JY1305	VvJY1305_937	glycyl-tRNA synthetase
Vibrio vulnificus JY1305	VvJY1305_938	glycyl-tRNA synthetase
Vibrio vulnificus JY1305	VvJY1305_939	predicted membrane protein	65065	65619	TRUE	65065	65619	65944
Vibrio vulnificus JY1305	VvJY1305_940	NADH dehydrogenase subunit II-related protein	65779	66039	TRUE	65779	66039	65983
Vibrio vulnificus JY1305	VvJY1305_941	predicted redox protein	66081	66326	FALSE	66081	66326	65984
Vibrio vulnificus JY1305	VvJY1305_942	transcriptional regulator	66797	67738	TRUE	66797	67738	68177
Vibrio vulnificus JY1305	VvJY1305_943	Zn-binding alcohol dehydrogenase	67811	68791	FALSE	67811	68791	65985
Vibrio vulnificus JY1305	VvJY1305_944	acetyl-CoA acetyltransferase	68952	70076	FALSE	68952	70076	65986
Vibrio vulnificus JY1305	VvJY1305_945	fatty oxidation complex
Vibrio vulnificus JY1305	VvJY1305_946	conserved hypothetical protein	72547	73170	TRUE	72547	73170	65988
Vibrio vulnificus JY1305	VvJY1305_947	Trk-type K+ transport system
Vibrio vulnificus JY1305	VvJY1305_948	protoporphyrinogen oxidase	74680	75210	TRUE	74680	75210	65990
Vibrio vulnificus JY1305	VvJY1305_949	carbonic anhydrase
Vibrio vulnificus JY1305	VvJY1305_950	conserved hypothetical protein	1189	1452	FALSE	1189	1452	67359
Vibrio vulnificus JY1305	VvJY1305_951	shikimate 5-dehydrogenase	1456	2289	FALSE	1456	2289	67360
Vibrio vulnificus JY1305	VvJY1305_952	coproporphyrinogen III oxidase	2402	3319	FALSE	2402	3319	68026
Vibrio vulnificus JY1305	VvJY1305_953	Sua5 YciO YrdC YwlC family protein	3348	3905	FALSE	3348	3905	67361
Vibrio vulnificus JY1305	VvJY1305_954	phosphoribosylaminoimidazole carboxylase
Vibrio vulnificus JY1305	VvJY1305_955	Phosphoribosylaminoimidazole carboxylase ATPasesubunit	4575	5708	TRUE	4575	5708	67363
Vibrio vulnificus JY1305	VvJY1305_956	transcriptional activator IlvY	1218	2132	FALSE	1218	2132	67357
Vibrio vulnificus JY1305	VvJY1305_957	ketol-acid reductoisomerase	2250	3734	TRUE	2250	3734	65723
Vibrio vulnificus JY1305	VvJY1305_958	conserved hypothetical protein	3931	4182	FALSE	3931	4182	67356
Vibrio vulnificus JY1305	VvJY1305_959	putative multidrug resistance protein	4328	7447	FALSE	4328	7447	67355
Vibrio vulnificus JY1305	VvJY1305_960	membrane-fusion protein	7459	8565	FALSE	7459	8565	67354
Vibrio vulnificus JY1305	VvJY1305_961	transcriptional regulator	8583	9164	FALSE	8583	9164	67353
Vibrio vulnificus JY1305	VvJY1305_962	ATP-dependent DNA helicase Rep	9333	11351	TRUE	9333	11351	67702
Vibrio vulnificus JY1305	VvJY1305_963	cytochrome c5	11414	11866	FALSE	11414	11866	67352
Vibrio vulnificus JY1305	VvJY1305_964	hypothetical protein	13357	13533	FALSE	13357	13533	71266
Vibrio vulnificus JY1305	VvJY1305_965	Peptide ABC transporter
Vibrio vulnificus JY1305	VvJY1305_966	Peptide ABC transporter
Vibrio vulnificus JY1305	VvJY1305_967	peptide ABC transporter
Vibrio vulnificus JY1305	VvJY1305_968	peptide ABC transporter
Vibrio vulnificus JY1305	VvJY1305_969	conserved hypothetical protein	19184	20128	TRUE	19184	20128	67700
Vibrio vulnificus JY1305	VvJY1305_970	lipoprotein
Vibrio vulnificus JY1305	VvJY1305_971	hypothetical protein	23223	24086	TRUE	23223	24086	69426
Vibrio vulnificus JY1305	VvJY1305_972	hypothetical protein	24109	25629	FALSE	24109	25629	68628
Vibrio vulnificus JY1305	VvJY1305_973	DNA-directed RNA polymerase specialized sigmasubunit	25692	26264	FALSE	25692	26264	68479
Vibrio vulnificus JY1305	VvJY1305_974	conserved hypothetical protein	26261	27700	FALSE	26261	27700	68627
Vibrio vulnificus JY1305	VvJY1305_975	conserved hypothetical protein	27707	29053	FALSE	27707	29053	68478
Vibrio vulnificus JY1305	VvJY1305_976	conserved hypothetical protein	29206	30033	FALSE	29206	30033	69555
Vibrio vulnificus JY1305	VvJY1305_977	response regulator	425	1321	TRUE	425	1321	69514
Vibrio vulnificus JY1305	VvJY1305_978	Gluconate utilization system Gnt-Itranscriptional repressor	1397	2404	TRUE	1397	2404	67470
Vibrio vulnificus JY1305	VvJY1305_979	phosphogluconate dehydratase	2459	4255	FALSE	2459	4255	67471
Vibrio vulnificus JY1305	VvJY1305_980	thermoresistant gluconokinase	4252	4773	FALSE	4252	4773	65942
Vibrio vulnificus JY1305	VvJY1305_981	Low-affinity gluconate/H+ symporter GntU	4926	6302	TRUE	4926	6302	68001
Vibrio vulnificus JY1305	VvJY1305_982	4-Hydroxy-2-oxoglutarate aldolase	6312	6923	TRUE	6312	6923	67472
Vibrio vulnificus JY1305	VvJY1305_983	glutathione reductase	7032	8387	FALSE	7032	8387	67348
Vibrio vulnificus JY1305	VvJY1305_984	conserved hypothetical protein	8539	9378	FALSE	8539	9378	67347
Vibrio vulnificus JY1305	VvJY1305_985	Oligopeptidase A	9652	11694	TRUE	9652	11694	67346
Vibrio vulnificus JY1305	VvJY1305_986	transcriptional regulator	11776	12240	FALSE	11776	12240	66031
Vibrio vulnificus JY1305	VvJY1305_987	sensory box/GGDEF family protein	12367	15495	TRUE	12367	15495	67810
Vibrio vulnificus JY1305	VvJY1305_988	SAM-dependent methyltransferase	15605	16384	TRUE	15605	16384	66032
Vibrio vulnificus JY1305	VvJY1305_989	hypothetical protein	16563	17039	TRUE	16563	17039	69810
Vibrio vulnificus JY1305	VvJY1305_990	Putative acetate efflux pump
Vibrio vulnificus JY1305	VvJY1305_991	Universal stress protein A	18088	18513	FALSE	18088	18513	66033
Vibrio vulnificus JY1305	VvJY1305_992	ferritin-like protein	18696	19208	TRUE	18696	19208	66034
Vibrio vulnificus JY1305	VvJY1305_993	conserved hypothetical protein	19295	19618	TRUE	19295	19618	66035
Vibrio vulnificus JY1305	VvJY1305_994	predicted flavoprotein	19721	20908	TRUE	19721	20908	66036
Vibrio vulnificus JY1305	VvJY1305_995	uncharacterized enzyme of heme biosynthesis	20984	22165	FALSE	20984	22165	66014
Vibrio vulnificus JY1305	VvJY1305_996	uncharacterized enzyme of heme biosynthesis	22162	23373	FALSE	22162	23373	66015
Vibrio vulnificus JY1305	VvJY1305_997	Uroporphyrinogen-III synthase	23388	24119	FALSE	23388	24119	66016
Vibrio vulnificus JY1305	VvJY1305_998	porphobilinogen deaminase	24121	25059	FALSE	24121	25059	66017
Vibrio vulnificus JY1305	VvJY1305_999	Adenylate cyclase	25423	27957	TRUE	25423	27957	66018
Vibrio vulnificus JY1305	VvJY1305_1000	frataxin-like protein	28051	28365	FALSE	28051	28365	67345
Vibrio vulnificus JY1305	VvJY1305_1001	hypothetical protein	28345	28557	TRUE	28345	28557	68245
Vibrio vulnificus JY1305	VvJY1305_1002	diaminopimelate decarboxylase	28606	29859	TRUE	28606	29859	67344
Vibrio vulnificus JY1305	VvJY1305_1003	diaminopimelate epimerase	29891	30700	TRUE	29891	30700	67343
Vibrio vulnificus JY1305	VvJY1305_1004	Protein of unknown function DUF484	30774	31475	TRUE	30774	31475	67342
Vibrio vulnificus JY1305	VvJY1305_1005	tyrosine recombinase XerC	31444	32394	TRUE	31444	32394	67341
Vibrio vulnificus JY1305	VvJY1305_1006	2-haloalkanoic acid dehalogenase	32391	33107	TRUE	32391	33107	68000
Vibrio vulnificus JY1305	VvJY1305_1007	Sensory box/GGDEF family protein	33237	35726	TRUE	33237	35726	65730
Vibrio vulnificus JY1305	VvJY1305_1008	hypothetical protein	35770	36375	FALSE	35770	36375	66037
Vibrio vulnificus JY1305	VvJY1305_1009	Predicted membrane protein	36372	37922	FALSE	36372	37922	66038
Vibrio vulnificus JY1305	VvJY1305_1010	conserved hypothetical protein	38072	38434	TRUE	38072	38434	68966
Vibrio vulnificus JY1305	VvJY1305_1011	Hydrolase (HAD superfamily)	38532	39362	FALSE	38532	39362	67340
Vibrio vulnificus JY1305	VvJY1305_1012	lysophospholipase	39543	40541	FALSE	39543	40541	67339
Vibrio vulnificus JY1305	VvJY1305_1013	putative threonine efflux protein	40599	41222	TRUE	40599	41222	67868
Vibrio vulnificus JY1305	VvJY1305_1014	predicted signal transduction protein	41276	42499	TRUE	41276	42499	67338
Vibrio vulnificus JY1305	VvJY1305_1015	predicted transcriptional regulator	42606	42941	TRUE	42606	42941	67269
Vibrio vulnificus JY1305	VvJY1305_1016	glyceraldehyde 3-phosphate dehydrogenase	42971	43972	TRUE	42971	43972	67268
Vibrio vulnificus JY1305	VvJY1305_1017	predicted protein-tyrosine phosphatase	43972	44481	TRUE	43972	44481	67267
Vibrio vulnificus JY1305	VvJY1305_1018	putative transporter	44549	45766	TRUE	44549	45766	67690
Vibrio vulnificus JY1305	VvJY1305_1019	conserved hypothetical protein	45866	46879	TRUE	45866	46879	68159
Vibrio vulnificus JY1305	VvJY1305_1020	conserved hypothetical protein	46876	47205	FALSE	46876	47205	67321
Vibrio vulnificus JY1305	VvJY1305_1021	hypothetical protein	47408	47809	TRUE	47408	47809	67320
Vibrio vulnificus JY1305	VvJY1305_1022	predicted membrane protein	48873	49460	TRUE	48873	49460	67999
Vibrio vulnificus JY1305	VvJY1305_1023	hypothetical protein	49537	49758	TRUE	49537	49758	68901
Vibrio vulnificus JY1305	VvJY1305_1024	multiple antibiotic transporter	49903	50496	TRUE	49903	50496	68357
Vibrio vulnificus JY1305	VvJY1305_1025	predicted membrane protein	50580	50846	FALSE	50580	50846	67319
Vibrio vulnificus JY1305	VvJY1305_1026	N6-adenine-specific methylase	50865	51458	FALSE	50865	51458	67318
Vibrio vulnificus JY1305	VvJY1305_1027	Uncharacterized protein	51487	52098	FALSE	51487	52098	71226
Vibrio vulnificus JY1305	VvJY1305_1028	signal recognition particle GTPase	51662	52849	TRUE	51662	52849	67317
Vibrio vulnificus JY1305	VvJY1305_1029	cell division ATP-binding protein FtsE	52870	53547	TRUE	52870	53547	67316
Vibrio vulnificus JY1305	VvJY1305_1030	cell division protein	53534	54502	TRUE	53534	54502	67315
Vibrio vulnificus JY1305	VvJY1305_1031	RNA polymerase sigma-32 factor	54679	55536	TRUE	54679	55536	67314
Vibrio vulnificus JY1305	VvJY1305_1032	rhodanese-related sulfurtransferase	55971	56291	TRUE	55971	56291	67313
Vibrio vulnificus JY1305	VvJY1305_1033	uncharacterized membrane protein	56377	57219	TRUE	56377	57219	67312
Vibrio vulnificus JY1305	VvJY1305_1034	flagellar basal body-associated protein	57268	57678	FALSE	57268	57678	67311
Vibrio vulnificus JY1305	VvJY1305_1035	chorismate-pyruvate lyase	57851	58390	TRUE	57851	58390	67310
Vibrio vulnificus JY1305	VvJY1305_1036	4-hydroxybenzoate polyprenyl transferase	58391	59245	TRUE	58391	59245	67309
Vibrio vulnificus JY1305	VvJY1305_1037	glycerol-3-phosphate O-acyltransferase	59334	61763	FALSE	59334	61763	65720
Vibrio vulnificus JY1305	VvJY1305_1038	SOS-response transcriptional repressor	62081	62704	TRUE	62081	62704	67308
Vibrio vulnificus JY1305	VvJY1305_1039	O-methyltransferase-related protein	62894	63706	TRUE	62894	63706	67307
Vibrio vulnificus JY1305	VvJY1305_1040	pyridine nucleotide-disulfide oxidoreductase
Vibrio vulnificus JY1305	VvJY1305_1041	Unsaturated fatty acid biosythesis repressorFabR
Vibrio vulnificus JY1305	VvJY1305_1042	conserved hypothetical protein	66085	66465	TRUE	66085	66465	67304
Vibrio vulnificus JY1305	VvJY1305_1043	Integrase or site-specific recombinase	66753	68012	TRUE	66753	68012	69428
Vibrio vulnificus JY1305	VvJY1305_1044	Putative uncharacterized protein	68422	69921	TRUE	68422	69921	74024
Vibrio vulnificus JY1305	VvJY1305_1045	Site-specific DNA methylase	69990	70847	TRUE	69990	70847	76822
Vibrio vulnificus JY1305	VvJY1305_1046	Putative uncharacterized protein	70940	71605	FALSE	70940	71605	79189
Vibrio vulnificus JY1305	VvJY1305_1047	Putative uncharacterized protein	71602	72570	FALSE	71602	72570	75599
Vibrio vulnificus JY1305	VvJY1305_1048	DNA repair protein RadC	73023	73490	TRUE	73023	73490	67709
Vibrio vulnificus JY1305	VvJY1305_1049	conserved hypothetical protein	73487	73936	TRUE	73487	73936	68056
Vibrio vulnificus JY1305	VvJY1305_1050	conserved hypothetical protein	74059	74406	TRUE	74059	74406	68055
Vibrio vulnificus JY1305	VvJY1305_1051	hypothetical protein	74414	74752	FALSE	74414	74752	70617
Vibrio vulnificus JY1305	VvJY1305_1052	hypothetical protein	75328	76296	TRUE	75328	76296	68202
Vibrio vulnificus JY1305	VvJY1305_1053	predicted transcriptional regulator	76293	76514	FALSE	76293	76514	69073
Vibrio vulnificus JY1305	VvJY1305_1054	hypothetical protein	76592	77581	TRUE	76592	77581	69736
Vibrio vulnificus JY1305	VvJY1305_1055	hypothetical protein	78179	78832	FALSE	78179	78832	68201
Vibrio vulnificus JY1305	VvJY1305_1056	Uncharacterized protein	79270	80214	TRUE	79270	80214	76878
Vibrio vulnificus JY1305	VvJY1305_1057	tRNA (uracil-5-)-methyltransferase	80425	81534	FALSE	80425	81534	67303
Vibrio vulnificus JY1305	VvJY1305_1058	Hypothetical protein	81675	81902	FALSE	81675	81902	71227
Vibrio vulnificus JY1305	VvJY1305_1059	outer membrane cobalamin receptor protein	81937	83778	TRUE	81937	83778	67697
Vibrio vulnificus JY1305	VvJY1305_1060	predicted ATPase	83778	84506	TRUE	83778	84506	68200
Vibrio vulnificus JY1305	VvJY1305_1061	glutamate racemase	84540	85331	TRUE	84540	85331	67302
Vibrio vulnificus JY1305	VvJY1305_1062	RNA-binding protein	85309	85767	FALSE	85309	85767	67886
Vibrio vulnificus JY1305	VvJY1305_1063	phosphatidylserine synthase	1208	2548	FALSE	1208	2548	67301
Vibrio vulnificus JY1305	VvJY1305_1064	conserved hypothetical protein	2638	3075	FALSE	2638	3075	67300
Vibrio vulnificus JY1305	VvJY1305_1065	UDP-N-acetylmuramate dehydrogenase	3139	4182	TRUE	3139	4182	67299
Vibrio vulnificus JY1305	VvJY1305_1066	biotin-(acetyl-CoA carboxylase) ligase	4179	5147	TRUE	4179	5147	65719
Vibrio vulnificus JY1305	VvJY1305_1067	pantothenate kinase	5180	6103	FALSE	5180	6103	67696
Vibrio vulnificus JY1305	VvJY1305_1068	hypothetical protein	6572	6751	TRUE	6572	6751	70648
Vibrio vulnificus JY1305	VvJY1305_1069	preprotein translocase subunit SecE	623	1003	TRUE	623	1003	67298
Vibrio vulnificus JY1305	VvJY1305_1070	transcription antiterminator	1017	1565	TRUE	1017	1565	67297
Vibrio vulnificus JY1305	VvJY1305_1071	ribosomal protein L11	1708	2136	TRUE	1708	2136	67296
Vibrio vulnificus JY1305	VvJY1305_1072	ribosomal protein L1	2141	2842	TRUE	2141	2842	67295
Vibrio vulnificus JY1305	VvJY1305_1073	ribosomal protein L10	3133	3621	TRUE	3133	3621	67294
Vibrio vulnificus JY1305	VvJY1305_1074	ribosomal protein L7/L12	3682	4050	TRUE	3682	4050	67293
Vibrio vulnificus JY1305	VvJY1305_1075	DNA-directed RNA polymerase
Vibrio vulnificus JY1305	VvJY1305_1076	DNA-directed RNA polymerase
Vibrio vulnificus JY1305	VvJY1305_1077	regulator of sigma D	12749	13243	FALSE	12749	13243	67291
Vibrio vulnificus JY1305	VvJY1305_1078	NADH pyrophosphatase	13438	14223	TRUE	13438	14223	67694
Vibrio vulnificus JY1305	VvJY1305_1079	hypothetical protein	14329	14814	TRUE	14329	14814	69280
Vibrio vulnificus JY1305	VvJY1305_1080	hypothetical protein	14819	15559	TRUE	14819	15559	69279
Vibrio vulnificus JY1305	VvJY1305_1081	uroporphyrinogen-III decarboxylase	15874	16941	TRUE	15874	16941	67290
Vibrio vulnificus JY1305	VvJY1305_1082	uracil-DNA glycosylase	17058	17651	FALSE	17058	17651	68144
Vibrio vulnificus JY1305	VvJY1305_1083	D-3-phosphoglycerate dehydrogenase	17655	18581	FALSE	17655	18581	67288
Vibrio vulnificus JY1305	VvJY1305_1084	conserved hypothetical protein	18732	19238	TRUE	18732	19238	67287
Vibrio vulnificus JY1305	VvJY1305_1085	hemolysin	19292	20380	FALSE	19292	20380	67286
Vibrio vulnificus JY1305	VvJY1305_1086	bacterial nucleoid DNA-binding protein	20646	20918	TRUE	20646	20918	67285
Vibrio vulnificus JY1305	VvJY1305_1087	Peptidyl-prolyl cis-trans isomerase	20970	21662	TRUE	20970	21662	67284
Vibrio vulnificus JY1305	VvJY1305_1088	Phosphoribosylamine--glycine ligase	21747	23036	FALSE	21747	23036	67283
Vibrio vulnificus JY1305	VvJY1305_1089	phosphoribosylaminoimidazolecarboxamideformyltransferase/IMP cyclohydrolase	23094	24686	FALSE	23094	24686	67282
Vibrio vulnificus JY1305	VvJY1305_1090	Zn(II)-responsive transcriptional regulator	24957	25355	TRUE	24957	25355	67281
Vibrio vulnificus JY1305	VvJY1305_1091	Methyl-accepting chemotaxis protein	25415	27055	FALSE	25415	27055	68536
Vibrio vulnificus JY1305	VvJY1305_1092	factor-for-inversion stimulation protein	27309	27605	FALSE	27309	27605	67280
Vibrio vulnificus JY1305	VvJY1305_1093	tRNA-dihydrouridine synthase	27629	28492	FALSE	27629	28492	67279
Vibrio vulnificus JY1305	VvJY1305_1094	ribosomal protein L11 methylase	28737	29624	FALSE	28737	29624	67278
Vibrio vulnificus JY1305	VvJY1305_1095	biotin carboxylase	29745	31091	FALSE	29745	31091	67277
Vibrio vulnificus JY1305	VvJY1305_1096	biotin carboxyl carrier protein	31104	31568	FALSE	31104	31568	67693
Vibrio vulnificus JY1305	VvJY1305_1097	3-dehydroquinate dehydratase II	31629	32177	FALSE	31629	32177	67276
Vibrio vulnificus JY1305	VvJY1305_1098	acetyl-CoA synthase	32375	34327	FALSE	32375	34327	65648
Vibrio vulnificus JY1305	VvJY1305_1099	DNA polymerase III epsilon subunit	34500	35135	FALSE	34500	35135	67275
Vibrio vulnificus JY1305	VvJY1305_1100	predicted signal-transduction protein	35202	37028	FALSE	35202	37028	67274
Vibrio vulnificus JY1305	VvJY1305_1101	permease	37242	38432	TRUE	37242	38432	65717
Vibrio vulnificus JY1305	VvJY1305_1102	sensor histidine kinase	38486	41956	TRUE	38486	41956	65716
Vibrio vulnificus JY1305	VvJY1305_1103	predicted lipase	42013	43158	FALSE	42013	43158	69486
Vibrio vulnificus JY1305	VvJY1305_1104	hypothetical protein	43160	43621	FALSE	43160	43621	70598
Vibrio vulnificus JY1305	VvJY1305_1105	hypothetical protein	43680	44219	FALSE	43680	44219	70199
Vibrio vulnificus JY1305	VvJY1305_1106	putative sodium/solute symporter	44420	46123	FALSE	44420	46123	67692
Vibrio vulnificus JY1305	VvJY1305_1107	conserved hypothetical protein	46136	46402	FALSE	46136	46402	67273
Vibrio vulnificus JY1305	VvJY1305_1108	multiple antibiotic transporter	46618	47241	FALSE	46618	47241	68900
Vibrio vulnificus JY1305	VvJY1305_1109	Transcriptional regulator
Vibrio vulnificus JY1305	VvJY1305_1110	thiol:disulfide interchange protein	48213	50009	FALSE	48213	50009	67265
Vibrio vulnificus JY1305	VvJY1305_1111	C4-dicarboxylate transporter
Vibrio vulnificus JY1305	VvJY1305_1112	aspartate ammonia-lyase	51615	53066	FALSE	51615	53066	67264
Vibrio vulnificus JY1305	VvJY1305_1113	protein affecting phage T7 exclusion by the Fplasmid	53375	53905	TRUE	53375	53905	67263
Vibrio vulnificus JY1305	VvJY1305_1114	predicted rRNA methylase	53987	54460	FALSE	53987	54460	67258
Vibrio vulnificus JY1305	VvJY1305_1115	superoxide dismutase	54568	55176	FALSE	54568	55176	67998
Vibrio vulnificus JY1305	VvJY1305_1116	signal transduction histidine kinase	55253	56641	FALSE	55253	56641	67257
Vibrio vulnificus JY1305	VvJY1305_1117	transcriptional regulator CpxR	56645	57328	FALSE	56645	57328	67256
Vibrio vulnificus JY1305	VvJY1305_1118	putative periplasmic protein CpxP	57512	58045	TRUE	57512	58045	67255
Vibrio vulnificus JY1305	VvJY1305_1119	putative CDF family transport protein	58159	59073	TRUE	58159	59073	67254
Vibrio vulnificus JY1305	VvJY1305_1120	6-phosphofructokinase	59359	60321	TRUE	59359	60321	67253
Vibrio vulnificus JY1305	VvJY1305_1121	Na+-driven multidrug efflux pump	60403	61749	FALSE	60403	61749	67498
Vibrio vulnificus JY1305	VvJY1305_1122	co-chaperonin GroES	62001	62291	TRUE	62001	62291	66066
Vibrio vulnificus JY1305	VvJY1305_1123	Uncharacterized protein	62145	62429	FALSE	62145	62429	71196
Vibrio vulnificus JY1305	VvJY1305_1124	chaperonin GroEL	62365	64005	TRUE	62365	64005	65561
Vibrio vulnificus JY1305	VvJY1305_1125	conserved hypothetical protein	64349	64903	TRUE	64349	64903	67027
Vibrio vulnificus JY1305	VvJY1305_1126	conserved hypothetical protein	65007	65501	FALSE	65007	65501	68194
Vibrio vulnificus JY1305	VvJY1305_1127	lysine 2	3-aminomutase	65549	66571	FALSE	65549	66571	67252
Vibrio vulnificus JY1305	VvJY1305_1128	translation elongation factor P	66604	67170	TRUE	66604	67170	67251
Vibrio vulnificus JY1305	VvJY1305_1129	hypothetical protein	67397	68800	TRUE	67397	68800	69103
Vibrio vulnificus JY1305	VvJY1305_1130	fumarate reductase subunit D	68869	69246	FALSE	68869	69246	67250
Vibrio vulnificus JY1305	VvJY1305_1131	fumarate reductase subunit C	69259	69642	FALSE	69259	69642	67249
Vibrio vulnificus JY1305	VvJY1305_1132	fumarate reductase
Vibrio vulnificus JY1305	VvJY1305_1133	fumarate reductase
Vibrio vulnificus JY1305	VvJY1305_1134	hypothetical protein	72392	72604	FALSE	72392	72604	70599
Vibrio vulnificus JY1305	VvJY1305_1135	lysyl-tRNA synthetase-related protein	72607	73578	TRUE	72607	73578	67246
Vibrio vulnificus JY1305	VvJY1305_1136	hypothetical protein	73587	73955	TRUE	73587	73955	69487
Vibrio vulnificus JY1305	VvJY1305_1137	transcriptional regulator	74078	74713	TRUE	74078	74713	66062
Vibrio vulnificus JY1305	VvJY1305_1138	hypothetical protein	74847	75800	TRUE	74847	75800	66063
Vibrio vulnificus JY1305	VvJY1305_1139	Membrane-bound metallopeptidase	75868	77031	FALSE	75868	77031	67262
Vibrio vulnificus JY1305	VvJY1305_1140	serine acetyltransferase	77053	77874	FALSE	77053	77874	67689
Vibrio vulnificus JY1305	VvJY1305_1141	glycerol-3-phosphate dehydrogenase	77915	78952	FALSE	77915	78952	67259
Vibrio vulnificus JY1305	VvJY1305_1142	preprotein translocase subunit SecB	79136	79603	FALSE	79136	79603	67260
Vibrio vulnificus JY1305	VvJY1305_1143	rhodanese-related sulfurtransferase	79787	80221	FALSE	79787	80221	67261
Vibrio vulnificus JY1305	VvJY1305_1144	hypothetical protein	80341	80541	TRUE	80341	80541	70198
Vibrio vulnificus JY1305	VvJY1305_1145	phosphoglyceromutase	80588	82168	TRUE	80588	82168	66065
Vibrio vulnificus JY1305	VvJY1305_1146	Permease of the drug/metabolite transporter (DMT)superfamily	82225	83112	FALSE	82225	83112	67245
Vibrio vulnificus JY1305	VvJY1305_1147	di-and tricarboxylate transporter	83229	84644	FALSE	83229	84644	67857
Vibrio vulnificus JY1305	VvJY1305_1148	phosphatidylserine decarboxylase	84805	85662	FALSE	84805	85662	67244
Vibrio vulnificus JY1305	VvJY1305_1149	predicted GTPase	85771	86829	FALSE	85771	86829	67243
Vibrio vulnificus JY1305	VvJY1305_1150	Oligoribonuclease (EC 3.1.-.-)	86961	87506	TRUE	86961	87506	67688
Vibrio vulnificus JY1305	VvJY1305_1151	uncharacterized Fe-S protein	89204	90325	FALSE	89204	90325	67242
Vibrio vulnificus JY1305	VvJY1305_1152	predicted ATPase or kinase	90511	90981	TRUE	90511	90981	67241
Vibrio vulnificus JY1305	VvJY1305_1153	N-acetylmuramoyl-L-alanine amidase	90975	92696	TRUE	90975	92696	67240
Vibrio vulnificus JY1305	VvJY1305_1154	DNA mismatch repair enzyme	92705	94699	TRUE	92705	94699	67687
Vibrio vulnificus JY1305	VvJY1305_1155	tRNA delta(2)-isopentenylpyrophosphatetransferase	94704	95651	TRUE	94704	95651	67239
Vibrio vulnificus JY1305	VvJY1305_1156	host factor-I
Vibrio vulnificus JY1305	VvJY1305_1157	GTP-binding protein HflX	96131	97420	TRUE	96131	97420	67237
Vibrio vulnificus JY1305	VvJY1305_1158	HflK protein	97466	98665	TRUE	97466	98665	67686
Vibrio vulnificus JY1305	VvJY1305_1159	HflC protein	98668	99648	TRUE	98668	99648	67236
Vibrio vulnificus JY1305	VvJY1305_1160	conserved hypothetical protein	99728	99913	FALSE	99728	99913	67235
Vibrio vulnificus JY1305	VvJY1305_1161	adenylosuccinate synthase	100087	101403	TRUE	100087	101403	67234
Vibrio vulnificus JY1305	VvJY1305_1162	sodium-type flagellar motor component	101637	102272	TRUE	101637	102272	67233
Vibrio vulnificus JY1305	VvJY1305_1163	Flavohemoprotein (Hemoglobin-like protein)(Flavohemoglobin) (Nitric oxide dioxygenase)	102374	103558	FALSE	102374	103558	67232
Vibrio vulnificus JY1305	VvJY1305_1164	predicted transcriptional regulator	103689	104114	TRUE	103689	104114	68476
Vibrio vulnificus JY1305	VvJY1305_1165	Cytosine deaminase	104178	105674	FALSE	104178	105674	68886
Vibrio vulnificus JY1305	VvJY1305_1166	ribonuclease R	105835	108288	TRUE	105835	108288	65715
Vibrio vulnificus JY1305	VvJY1305_1167	rRNA methylase	108326	109069	TRUE	108326	109069	67231
Vibrio vulnificus JY1305	VvJY1305_1168	predicted phosphatase	109164	109850	TRUE	109164	109850	67211
Vibrio vulnificus JY1305	VvJY1305_1169	tryptophanyl-tRNA synthetase	109986	111002	TRUE	109986	111002	67210
Vibrio vulnificus JY1305	VvJY1305_1170	hypothetical protein	111473	112561	TRUE	111473	112561	69760
Vibrio vulnificus JY1305	VvJY1305_1171	predicted extracellular nuclease	112583	115894	TRUE	112583	115894	66700
Vibrio vulnificus JY1305	VvJY1305_1172	Para-aminobenzoate synthase
Vibrio vulnificus JY1305	VvJY1305_1173	acetylornithine aminotransferase	116966	118177	TRUE	116966	118177	67209
Vibrio vulnificus JY1305	VvJY1305_1174	putative arginine/ornithine succinyltransferase	118414	119433	TRUE	118414	119433	67208
Vibrio vulnificus JY1305	VvJY1305_1175	succinylglutamic semialdehyde dehydrogenase	119448	120908	TRUE	119448	120908	67207
Vibrio vulnificus JY1305	VvJY1305_1176	hypothetical protein	121120	121911	TRUE	121120	121911	67206
Vibrio vulnificus JY1305	VvJY1305_1177	cAMP-binding protein	122023	122655	FALSE	122023	122655	67205
Vibrio vulnificus JY1305	VvJY1305_1178	Phosphoribulokinase	122898	123827	FALSE	122898	123827	66072
Vibrio vulnificus JY1305	VvJY1305_1179	conserved hypothetical protein	123896	124108	FALSE	123896	124108	66073
Vibrio vulnificus JY1305	VvJY1305_1180	Hydrolase
Vibrio vulnificus JY1305	VvJY1305_1181	conserved hypothetical protein	125287	125766	FALSE	125287	125766	65636
Vibrio vulnificus JY1305	VvJY1305_1182	ABC-type transport system
Vibrio vulnificus JY1305	VvJY1305_1183	putative NADPH-quinone reductase	127798	128463	TRUE	127798	128463	66076
Vibrio vulnificus JY1305	VvJY1305_1184	Kef-type K+ transport system
Vibrio vulnificus JY1305	VvJY1305_1185	predicted nucleic-acid-binding protein	130252	130458	TRUE	130252	130458	66077
Vibrio vulnificus JY1305	VvJY1305_1186	hypothetical protein	130554	131153	TRUE	130554	131153	66078
Vibrio vulnificus JY1305	VvJY1305_1187	asparaginase	131280	132221	TRUE	131280	132221	67809
Vibrio vulnificus JY1305	VvJY1305_1188	conserved hypothetical protein	132316	132564	FALSE	132316	132564	66079
Vibrio vulnificus JY1305	VvJY1305_1189	conserved hypothetical protein	132546	133526	FALSE	132546	133526	66080
Vibrio vulnificus JY1305	VvJY1305_1190	FKBP-type peptidyl-prolyl cis-trans isomerase 1	133655	134437	TRUE	133655	134437	67501
Vibrio vulnificus JY1305	VvJY1305_1191	conserved hypothetical protein	134589	135311	TRUE	134589	135311	66081
Vibrio vulnificus JY1305	VvJY1305_1192	tRNA 5-methylaminomethyl-2-thiouridine synthaseTusD	135308	135703	TRUE	135308	135703	66082
Vibrio vulnificus JY1305	VvJY1305_1193	sulfur relay protein TusC/DsrF	135700	136056	TRUE	135700	136056	66083
Vibrio vulnificus JY1305	VvJY1305_1194	tRNA 5-methylaminomethyl-2-thiouridine synthaseTusB	136065	136340	TRUE	136065	136340	66084
Vibrio vulnificus JY1305	VvJY1305_1195	ribosomal protein S12	136512	136886	TRUE	136512	136886	66085
Vibrio vulnificus JY1305	VvJY1305_1196	ribosomal protein S7	137004	137474	TRUE	137004	137474	66086
Vibrio vulnificus JY1305	VvJY1305_1197	translation elongation factor	137550	139649	TRUE	137550	139649	65549
Vibrio vulnificus JY1305	VvJY1305_1198	Elongation factor Tu (EF-Tu)	2	613	TRUE	2	613	78169
Vibrio vulnificus JY1305	VvJY1305_1199	Bacterioferritin-associated ferredoxin	821	1009	TRUE	821	1009	68247
Vibrio vulnificus JY1305	VvJY1305_1200	bacterioferritin	840	1559	TRUE	840	1559	68248
Vibrio vulnificus JY1305	VvJY1305_1201	UDP-glucose 4-epimerase	1656	2666	FALSE	1656	2666	66064
Vibrio vulnificus JY1305	VvJY1305_1202	triosephosphate isomerase	2845	3615	FALSE	2845	3615	66067
Vibrio vulnificus JY1305	VvJY1305_1203	5-carboxymethyl-2-hydroxymuconate isomerase	3918	4265	TRUE	3918	4265	66068
Vibrio vulnificus JY1305	VvJY1305_1204	Predicted membrane protein	4324	4746	TRUE	4324	4746	67997
Vibrio vulnificus JY1305	VvJY1305_1205	hypothetical protein	4816	5154	FALSE	4816	5154	67499
Vibrio vulnificus JY1305	VvJY1305_1206	predicted transcriptional regulator	5363	6025	TRUE	5363	6025	67996
Vibrio vulnificus JY1305	VvJY1305_1207	fructose-1
Vibrio vulnificus JY1305	VvJY1305_1208	uncharacterized protein conserved in bacteria	7324	7566	FALSE	7324	7566	68180
Vibrio vulnificus JY1305	VvJY1305_1209	regulator of ribonuclease activity A	7788	8300	FALSE	7788	8300	66070
Vibrio vulnificus JY1305	VvJY1305_1210	1	4-dihydroxy-2-naphthoate octaprenyltransferase	8376	9293	FALSE	8376	9293	66071
Vibrio vulnificus JY1305	VvJY1305_1211	ATP-dependent protease HslVU
Vibrio vulnificus JY1305	VvJY1305_1212	ATP-dependent protease HslVU
Vibrio vulnificus JY1305	VvJY1305_1213	cell division protein	11521	12063	FALSE	11521	12063	67680
Vibrio vulnificus JY1305	VvJY1305_1214	transcriptional regulator	12186	13193	FALSE	12186	13193	67201
Vibrio vulnificus JY1305	VvJY1305_1215	primosomal protein N'	13422	15641	FALSE	13422	15641	67200
Vibrio vulnificus JY1305	VvJY1305_1216	ribosomal protein L31	15907	16128	TRUE	15907	16128	67199
Vibrio vulnificus JY1305	VvJY1305_1217	NADP-dependent malic enzyme	16407	17684	TRUE	16407	17684	67679
Vibrio vulnificus JY1305	VvJY1305_1218	transcriptional regulator of met regulon	17770	18087	FALSE	17770	18087	67198
Vibrio vulnificus JY1305	VvJY1305_1219	O-succinylhomoserine (thiol)-lyase	18298	19464	TRUE	18298	19464	67197
Vibrio vulnificus JY1305	VvJY1305_1220	Aspartokinase	19464	21875	TRUE	19464	21875	67196
Vibrio vulnificus JY1305	VvJY1305_1221	5	10-methylenetetrahydrofolate reductase	22076	22969	TRUE	22076	22969	67228
Vibrio vulnificus JY1305	VvJY1305_1222	predicted transcriptional regulator	23076	23687	FALSE	23076	23687	67995
Vibrio vulnificus JY1305	VvJY1305_1223	phosphoenolpyruvate carboxylase	24227	26860	FALSE	24227	26860	67227
Vibrio vulnificus JY1305	VvJY1305_1224	acetylornithine deacetylase	27080	28216	FALSE	27080	28216	67226
Vibrio vulnificus JY1305	VvJY1305_1225	acetylglutamate semialdehyde dehydrogenase	28364	29368	TRUE	28364	29368	67225
Vibrio vulnificus JY1305	VvJY1305_1226	Acetylglutamate kinase	29391	30182	TRUE	29391	30182	67224
Vibrio vulnificus JY1305	VvJY1305_1227	argininosuccinate synthase	30264	31484	TRUE	30264	31484	67223
Vibrio vulnificus JY1305	VvJY1305_1228	argininosuccinate lyase	31720	33594	TRUE	31720	33594	65714
Vibrio vulnificus JY1305	VvJY1305_1229	conserved hypothetical protein	33757	34029	FALSE	33757	34029	67222
Vibrio vulnificus JY1305	VvJY1305_1230	Hydrogen peroxide-inducible gene activator	34303	35202	TRUE	34303	35202	67221
Vibrio vulnificus JY1305	VvJY1305_1231	penicillin-binding protein 1A	35271	37679	FALSE	35271	37679	67683
Vibrio vulnificus JY1305	VvJY1305_1232	type IV pilus (Tfp) assembly protein
Vibrio vulnificus JY1305	VvJY1305_1233	Type IV pilus biogenesis protein PilN	38921	39511	TRUE	38921	39511	67219
Vibrio vulnificus JY1305	VvJY1305_1234	Type IV pilus biogenesis protein PilO	39504	40094	TRUE	39504	40094	67218
Vibrio vulnificus JY1305	VvJY1305_1235	type IV pilus (Tfp) assembly protein PilP	40084	40596	TRUE	40084	40596	67217
Vibrio vulnificus JY1305	VvJY1305_1236	type IV pilus (Tfp) assembly protein PilQ	40625	42394	TRUE	40625	42394	67682
Vibrio vulnificus JY1305	VvJY1305_1237	shikimate kinase	42596	43114	TRUE	42596	43114	67216
Vibrio vulnificus JY1305	VvJY1305_1238	3-dehydroquinate synthase	43147	44238	TRUE	43147	44238	67215
Vibrio vulnificus JY1305	VvJY1305_1239	DamX-related protein	44289	45785	TRUE	44289	45785	67214
Vibrio vulnificus JY1305	VvJY1305_1240	site-specific DNA methylase	45865	46692	TRUE	45865	46692	67213
Vibrio vulnificus JY1305	VvJY1305_1241	pentose-5-phosphate-3-epimerase	46814	47482	TRUE	46814	47482	67212
Vibrio vulnificus JY1305	VvJY1305_1242	ribosomal protein S6	47758	48129	TRUE	47758	48129	67685
Vibrio vulnificus JY1305	VvJY1305_1243	primosomal replication protein N	48138	48440	TRUE	48138	48440	67684
Vibrio vulnificus JY1305	VvJY1305_1244	ribosomal protein S18	48457	48684	TRUE	48457	48684	67230
Vibrio vulnificus JY1305	VvJY1305_1245	ribosomal protein L9	48718	49167	TRUE	48718	49167	67229
Vibrio vulnificus JY1305	VvJY1305_1246	putative salt-induced outer membrane protein	49252	50019	FALSE	49252	50019	66139
Vibrio vulnificus JY1305	VvJY1305_1247	replicative DNA helicase	50094	51581	TRUE	50094	51581	66140
Vibrio vulnificus JY1305	VvJY1305_1248	alanine racemase	51571	52671	TRUE	51571	52671	66141
Vibrio vulnificus JY1305	VvJY1305_1249	hypothetical protein	52679	53890	TRUE	52679	53890	68604
Vibrio vulnificus JY1305	VvJY1305_1250	Uncharacterized conserved protein	53944	54363	FALSE	53944	54363	68145
Vibrio vulnificus JY1305	VvJY1305_1251	Glucose-6-phosphate isomerase	54684	56336	TRUE	54684	56336	65617
Vibrio vulnificus JY1305	VvJY1305_1252	conserved hypothetical protein	56437	56898	FALSE	56437	56898	66142
Vibrio vulnificus JY1305	VvJY1305_1253	putative zinc uptake regulation protein	56924	57373	FALSE	56924	57373	67508
Vibrio vulnificus JY1305	VvJY1305_1254	NifR3/Smm1 family protein	57700	58647	TRUE	57700	58647	66143
Vibrio vulnificus JY1305	VvJY1305_1255	hypothetical protein	58754	59089	FALSE	58754	59089	70616
Vibrio vulnificus JY1305	VvJY1305_1256	hypothetical protein	58803	59024	TRUE	58803	59024	68666
Vibrio vulnificus JY1305	VvJY1305_1257	conserved hypothetical protein	59122	59784	TRUE	59122	59784	66144
Vibrio vulnificus JY1305	VvJY1305_1258	conserved hypothetical protein	59933	60163	TRUE	59933	60163	66145
Vibrio vulnificus JY1305	VvJY1305_1259	sulfite reductase [NADPH] flavoprotein
Vibrio vulnificus JY1305	VvJY1305_1260	sulfite reductase (NADPH) hemoproteinbeta-component	62128	63864	TRUE	62128	63864	66147
Vibrio vulnificus JY1305	VvJY1305_1261	phosphoadenosine phosphosulfate reductase	63857	64633	TRUE	63857	64633	66148
Vibrio vulnificus JY1305	VvJY1305_1262	conserved hypothetical protein	943	2073	TRUE	943	2073	69801
Vibrio vulnificus JY1305	VvJY1305_1263	FOG: GGDEF domain protein	2075	3508	TRUE	2075	3508	69800
Vibrio vulnificus JY1305	VvJY1305_1264	putative Na+/H+ antiporter	3550	4842	FALSE	3550	4842	66160
Vibrio vulnificus JY1305	VvJY1305_1265	cobalamin-dependent methionine synthase	5078	8758	TRUE	5078	8758	65687
Vibrio vulnificus JY1305	VvJY1305_1266	asparate kinase
Vibrio vulnificus JY1305	VvJY1305_1267	aminotransferase
Vibrio vulnificus JY1305	VvJY1305_1268	conserved hypothetical protein	11891	13654	FALSE	11891	13654	66162
Vibrio vulnificus JY1305	VvJY1305_1269	excinuclease ATPase subunit	13721	16543	FALSE	13721	16543	66163
Vibrio vulnificus JY1305	VvJY1305_1270	UDP-glucose pyrophosphorylase	16686	17558	FALSE	16686	17558	66164
Vibrio vulnificus JY1305	VvJY1305_1271	DNA-binding HTH domain-containing protein	17744	18403	FALSE	17744	18403	68002
Vibrio vulnificus JY1305	VvJY1305_1272	single-stranded DNA-binding protein	18691	19230	TRUE	18691	19230	69799
Vibrio vulnificus JY1305	VvJY1305_1273	MSHA biogenesis protein MshH	19437	21380	TRUE	19437	21380	67514
Vibrio vulnificus JY1305	VvJY1305_1274	MSHA biogenesis protein MshI	21393	22853	TRUE	21393	22853	66165
Vibrio vulnificus JY1305	VvJY1305_1275	MSHA biogenesis protein MshJ	22850	23500	TRUE	22850	23500	66166
Vibrio vulnificus JY1305	VvJY1305_1276	MSHA biogenesis protein MshK	23490	23813	TRUE	23490	23813	66167
Vibrio vulnificus JY1305	VvJY1305_1277	pilus (MSHA type) biogenesis protein MshL	23880	25469	TRUE	23880	25469	66168
Vibrio vulnificus JY1305	VvJY1305_1278	MSHA biogenesis protein MshM	25477	26325	TRUE	25477	26325	66169
Vibrio vulnificus JY1305	VvJY1305_1279	MSHA biogenesis protein MshN	26310	27443	TRUE	26310	27443	66170
Vibrio vulnificus JY1305	VvJY1305_1280	MSHA biogenesis protein MshE	27440	29164	TRUE	27440	29164	67515
Vibrio vulnificus JY1305	VvJY1305_1281	MSHA biogenesis protein MshG	29174	30394	TRUE	29174	30394	66171
Vibrio vulnificus JY1305	VvJY1305_1282	MSHA biogenesis protein MshF	30455	30859	TRUE	30455	30859	66172
Vibrio vulnificus JY1305	VvJY1305_1283	MSHA pilin protein MshB	30938	31516	TRUE	30938	31516	67847
Vibrio vulnificus JY1305	VvJY1305_1284	MSHA pilin protein MshA	31550	32020	TRUE	31550	32020	65688
Vibrio vulnificus JY1305	VvJY1305_1285	MSHA pilin protein MshC	32072	32557	TRUE	32072	32557	68307
Vibrio vulnificus JY1305	VvJY1305_1286	MSHA pilin protein MshD	32557	33123	TRUE	32557	33123	65628
Vibrio vulnificus JY1305	VvJY1305_1287	MSHA biogenesis protein MshO	33123	33812	TRUE	33123	33812	65670
Vibrio vulnificus JY1305	VvJY1305_1288	MSHA biogenesis protein MshP	33802	34218	TRUE	33802	34218	68308
Vibrio vulnificus JY1305	VvJY1305_1289	MSHA biogenesis protein MshQ	34222	38481	TRUE	34222	38481	68607
Vibrio vulnificus JY1305	VvJY1305_1290	rod shape-determining protein MreB	38634	39677	TRUE	38634	39677	66173
Vibrio vulnificus JY1305	VvJY1305_1291	cell shape-determining protein	39734	40624	TRUE	39734	40624	66174
Vibrio vulnificus JY1305	VvJY1305_1292	cell shape-determining protein	40614	41102	TRUE	40614	41102	66175
Vibrio vulnificus JY1305	VvJY1305_1293	nucleotide-binding protein	41107	41667	TRUE	41107	41667	66176
Vibrio vulnificus JY1305	VvJY1305_1294	Cytoplasmic axial filament protein CafA andRibonuclease G	41690	43159	TRUE	41690	43159	66177
Vibrio vulnificus JY1305	VvJY1305_1295	predicted membrane protein	43170	47057	TRUE	43170	47057	66178
Vibrio vulnificus JY1305	VvJY1305_1296	predicted amidohydrolase	47068	47892	TRUE	47068	47892	66179
Vibrio vulnificus JY1305	VvJY1305_1297	TldD protein
Vibrio vulnificus JY1305	VvJY1305_1298	predicted ATPase	49488	50867	FALSE	49488	50867	68140
Vibrio vulnificus JY1305	VvJY1305_1299	RNA polymerase-associated protein HepA	51389	54298	TRUE	51389	54298	66117
Vibrio vulnificus JY1305	VvJY1305_1300	Ribosomal large subunit pseudouridine synthase A	54391	55143	TRUE	54391	55143	66118
Vibrio vulnificus JY1305	VvJY1305_1301	lactate dehydrogenase	55200	56162	TRUE	55200	56162	67993
Vibrio vulnificus JY1305	VvJY1305_1302	putative translation initiation inhibitor	56222	56611	FALSE	56222	56611	66200
Vibrio vulnificus JY1305	VvJY1305_1303	aspartate carbamoyltransferase
Vibrio vulnificus JY1305	VvJY1305_1304	aspartate carbamoyltransferase	57196	58125	FALSE	57196	58125	66202
Vibrio vulnificus JY1305	VvJY1305_1305	ornithine carbamoyltransferase	58385	59389	FALSE	58385	59389	66203
Vibrio vulnificus JY1305	VvJY1305_1306	arginine deiminase	59525	60745	FALSE	59525	60745	65638
Vibrio vulnificus JY1305	VvJY1305_1307	conserved hypothetical protein	61310	61732	TRUE	61310	61732	66204
Vibrio vulnificus JY1305	VvJY1305_1308	conserved hypothetical protein	61888	62664	TRUE	61888	62664	66205
Vibrio vulnificus JY1305	VvJY1305_1309	Histone acetyltransferase HPA2	62670	63164	FALSE	62670	63164	66796
Vibrio vulnificus JY1305	VvJY1305_1310	predicted membrane protein	63211	63675	FALSE	63211	63675	68003
Vibrio vulnificus JY1305	VvJY1305_1311	predicted membrane protein	63896	65068	TRUE	63896	65068	69511
Vibrio vulnificus JY1305	VvJY1305_1312	Zn-dependent protease with chaperone function	65068	66063	TRUE	65068	66063	69510
Vibrio vulnificus JY1305	VvJY1305_1313	valyl-tRNA synthetase	66160	69015	FALSE	66160	69015	66206
Vibrio vulnificus JY1305	VvJY1305_1314	DNA polymerase III
Vibrio vulnificus JY1305	VvJY1305_1315	leucyl aminopeptidase	69613	71121	FALSE	69613	71121	66208
Vibrio vulnificus JY1305	VvJY1305_1316	predicted permease	71314	72414	TRUE	71314	72414	66209
Vibrio vulnificus JY1305	VvJY1305_1317	predicted permease	72418	73491	TRUE	72418	73491	66210
Vibrio vulnificus JY1305	VvJY1305_1318	conserved hypothetical protein	73594	74070	FALSE	73594	74070	66211
Vibrio vulnificus JY1305	VvJY1305_1319	deacetylase DA1	74621	75904	FALSE	74621	75904	68384
Vibrio vulnificus JY1305	VvJY1305_1320	phosphotransferase system cellobiose-specificcomponent IIB	76218	76478	TRUE	76218	76478	67850
Vibrio vulnificus JY1305	VvJY1305_1321	phosphotransferase system cellobiose-specificcomponent IIC	76567	77898	TRUE	76567	77898	67849
Vibrio vulnificus JY1305	VvJY1305_1322	phosphotransferase system cellobiose-specificcomponent IIA	77952	78260	TRUE	77952	78260	67851
Vibrio vulnificus JY1305	VvJY1305_1323	6-phospho-beta-glucosidase	78270	79592	TRUE	78270	79592	67715
Vibrio vulnificus JY1305	VvJY1305_1324	conserved hypothetical protein	79612	80370	TRUE	79612	80370	67869
Vibrio vulnificus JY1305	VvJY1305_1325	Transcriptional regulator
Vibrio vulnificus JY1305	VvJY1305_1326	conserved hypothetical protein	81532	81939	TRUE	81532	81939	69299
Vibrio vulnificus JY1305	VvJY1305_1327	putative HD-GYP hydrolase domain containingprotein	82034	83290	TRUE	82034	83290	67992
Vibrio vulnificus JY1305	VvJY1305_1328	aspartate-semialdehyde dehydrogenase	526	1539	FALSE	526	1539	66821
Vibrio vulnificus JY1305	VvJY1305_1329	Erythronate-4-phosphate dehydrogenase	1536	2690	FALSE	1536	2690	66822
Vibrio vulnificus JY1305	VvJY1305_1330	3-oxoacyl-(acyl-carrier-protein) synthase	2913	4124	FALSE	2913	4124	67627
Vibrio vulnificus JY1305	VvJY1305_1331	5-methylaminomethyl-2-thiouridine-forming enzymemnmC	4253	6271	TRUE	4253	6271	66823
Vibrio vulnificus JY1305	VvJY1305_1332	conserved hypothetical protein	6337	6600	FALSE	6337	6600	66887
Vibrio vulnificus JY1305	VvJY1305_1333	uncharacterized protein conserved in bacteria	6615	7226	FALSE	6615	7226	66888
Vibrio vulnificus JY1305	VvJY1305_1334	predicted membrane protein	7383	8006	TRUE	7383	8006	66889
Vibrio vulnificus JY1305	VvJY1305_1335	chorismate synthase	8104	9189	FALSE	8104	9189	66890
Vibrio vulnificus JY1305	VvJY1305_1336	putative adenine-specific methylase	9390	10322	FALSE	9390	10322	66891
Vibrio vulnificus JY1305	VvJY1305_1337	conserved hypothetical protein	10382	10912	TRUE	10382	10912	66892
Vibrio vulnificus JY1305	VvJY1305_1338	phosphohistidine phosphatase SixA	10995	11459	FALSE	10995	11459	67644
Vibrio vulnificus JY1305	VvJY1305_1339	hypothetical protein	11524	11745	TRUE	11524	11745	70234
Vibrio vulnificus JY1305	VvJY1305_1340	peptidase
Vibrio vulnificus JY1305	VvJY1305_1341	fatty oxidation complex
Vibrio vulnificus JY1305	VvJY1305_1342	fatty oxidation complex
Vibrio vulnificus JY1305	VvJY1305_1343	RNA polymerase sigma-70 factor
Vibrio vulnificus JY1305	VvJY1305_1344	hypothetical protein	19434	20165	TRUE	19434	20165	67948
Vibrio vulnificus JY1305	VvJY1305_1345	hypothetical protein	20321	21775	TRUE	20321	21775	67646
Vibrio vulnificus JY1305	VvJY1305_1346	Long-chain fatty acid transport protein	22076	23392	TRUE	22076	23392	66895
Vibrio vulnificus JY1305	VvJY1305_1347	Surface lipoprotein VacJ	23519	24307	FALSE	23519	24307	66897
Vibrio vulnificus JY1305	VvJY1305_1348	Cytochrome c heme lyase subunit CcmH	24392	25606	FALSE	24392	25606	67647
Vibrio vulnificus JY1305	VvJY1305_1349	Cytochrome c heme lyase subunit CcmL	25606	26088	FALSE	25606	26088	67648
Vibrio vulnificus JY1305	VvJY1305_1350	Cytochrome c-type biogenesis protein CcmG/DsbE
Vibrio vulnificus JY1305	VvJY1305_1351	cytochrome c-type biogenesis protein CcmF	26641	28623	FALSE	26641	28623	66899
Vibrio vulnificus JY1305	VvJY1305_1352	cytochrome c-type biogenesis protein CcmE	28620	29105	FALSE	28620	29105	66900
Vibrio vulnificus JY1305	VvJY1305_1353	heme exporter protein D	29102	29308	FALSE	29102	29308	66901
Vibrio vulnificus JY1305	VvJY1305_1354	heme exporter protein C	29321	30064	FALSE	29321	30064	66902
Vibrio vulnificus JY1305	VvJY1305_1355	heme exporter protein B	30184	30852	FALSE	30184	30852	66903
Vibrio vulnificus JY1305	VvJY1305_1356	heme exporter protein A	30854	31471	FALSE	30854	31471	66904
Vibrio vulnificus JY1305	VvJY1305_1357	conserved hypothetical protein	31763	32263	FALSE	31763	32263	66905
Vibrio vulnificus JY1305	VvJY1305_1358	chemotaxis signal transduction protein	32263	32757	FALSE	32263	32757	66906
Vibrio vulnificus JY1305	VvJY1305_1359	CheW domain protein	32790	33860	FALSE	32790	33860	66907
Vibrio vulnificus JY1305	VvJY1305_1360	sOJ-like and chromosome partitioning protein	33853	34629	FALSE	33853	34629	66908
Vibrio vulnificus JY1305	VvJY1305_1361	Chemotaxis response regulator protein-glutamatemethylesterase CheB	34638	35717	FALSE	34638	35717	66909
Vibrio vulnificus JY1305	VvJY1305_1362	Chemotaxis protein CheA	35799	38024	FALSE	35799	38024	66910
Vibrio vulnificus JY1305	VvJY1305_1363	Chemotaxis response-phosphatase CheZ	38034	38774	FALSE	38034	38774	66911
Vibrio vulnificus JY1305	VvJY1305_1364	chemotaxis protein CheY	38896	39264	FALSE	38896	39264	66912
Vibrio vulnificus JY1305	VvJY1305_1365	polar Flagellar-specific RNA polymerase sigmafactor FliA	39309	40046	FALSE	39309	40046	66913
Vibrio vulnificus JY1305	VvJY1305_1366	flagellar biosynthesis protein FlhG	40036	40956	FALSE	40036	40956	66914
Vibrio vulnificus JY1305	VvJY1305_1367	flagellar biosynthesis protein FlhF	40937	42400	FALSE	40937	42400	66915
Vibrio vulnificus JY1305	VvJY1305_1368	flagellar biosynthesis pathway
Vibrio vulnificus JY1305	VvJY1305_1369	flagellar biosynthetic protein FlhB	44743	45873	FALSE	44743	45873	66917
Vibrio vulnificus JY1305	VvJY1305_1370	flagellar biosynthetic protein FliR	45883	46665	FALSE	45883	46665	66918
Vibrio vulnificus JY1305	VvJY1305_1371	flagellar biosynthesis pathway
Vibrio vulnificus JY1305	VvJY1305_1372	flagellar biosynthesis pathway
Vibrio vulnificus JY1305	VvJY1305_1373	flagellar biogenesis protein FliO	47822	48244	FALSE	47822	48244	66921
Vibrio vulnificus JY1305	VvJY1305_1374	polar flagellar switch protein FliN	48244	48654	FALSE	48244	48654	66922
Vibrio vulnificus JY1305	VvJY1305_1375	flagellar motor switch protein FliM	48724	49767	FALSE	48724	49767	66923
Vibrio vulnificus JY1305	VvJY1305_1376	flagellar basal body-associated protein FliL	49775	50272	FALSE	49775	50272	66924
Vibrio vulnificus JY1305	VvJY1305_1377	flagellar hook-length control protein FliK	50309	52357	FALSE	50309	52357	69167
Vibrio vulnificus JY1305	VvJY1305_1378	flagellar biosynthesis chaperone FliJ	52463	52894	FALSE	52463	52894	66925
Vibrio vulnificus JY1305	VvJY1305_1379	flagellar protein export ATPase FliI	52898	54223	FALSE	52898	54223	66926
Vibrio vulnificus JY1305	VvJY1305_1380	polar flagellar assembly protein FliH	54220	55020	FALSE	54220	55020	66927
Vibrio vulnificus JY1305	VvJY1305_1381	flagellar motor switch protein FliG	55117	56172	FALSE	55117	56172	66928
Vibrio vulnificus JY1305	VvJY1305_1382	flagellar M-ring protein FliF	56165	57910	FALSE	56165	57910	67649
Vibrio vulnificus JY1305	VvJY1305_1383	flagellar hook-basal body protein FliE	57926	58237	FALSE	57926	58237	66929
Vibrio vulnificus JY1305	VvJY1305_1384	Flagellar regulatory protein fleQ	58367	59782	FALSE	58367	59782	66930
Vibrio vulnificus JY1305	VvJY1305_1385	sensory box sensor histidine kinase	59809	60843	FALSE	59809	60843	66931
Vibrio vulnificus JY1305	VvJY1305_1386	polar flagellar protein FlaK	60966	62429	FALSE	60966	62429	66932
Vibrio vulnificus JY1305	VvJY1305_1387	flagellin-specific chaperone FlaJ	62661	63071	FALSE	62661	63071	66933
Vibrio vulnificus JY1305	VvJY1305_1388	Flagellar rod protein flaI	63084	63386	FALSE	63084	63386	66934
Vibrio vulnificus JY1305	VvJY1305_1389	Flagellar hook-associated protein fliD	63393	65489	FALSE	63393	65489	66935
Vibrio vulnificus JY1305	VvJY1305_1390	polar flagellin FlaG	65510	65938	FALSE	65510	65938	67650
Vibrio vulnificus JY1305	VvJY1305_1391	polar flagellin FlaA	66009	67139	FALSE	66009	67139	67651
Vibrio vulnificus JY1305	VvJY1305_1392	polar flagellin FlaD	67401	68534	FALSE	67401	68534	65557
Vibrio vulnificus JY1305	VvJY1305_1393	Flagellin protein flaF	68842	69975	FALSE	68842	69975	66936
Vibrio vulnificus JY1305	VvJY1305_1394	TyrA protein	70117	71019	FALSE	70117	71019	66964
Vibrio vulnificus JY1305	VvJY1305_1395	conserved hypothetical protein	71082	71558	FALSE	71082	71558	66965
Vibrio vulnificus JY1305	VvJY1305_1396	conserved hypothetical protein	71661	72023	TRUE	71661	72023	66966
Vibrio vulnificus JY1305	VvJY1305_1397	putative outer membrane lipoprotein	72025	72357	TRUE	72025	72357	68353
Vibrio vulnificus JY1305	VvJY1305_1398	conserved hypothetical protein	72378	72665	FALSE	72378	72665	66972
Vibrio vulnificus JY1305	VvJY1305_1399	arsenate reductase	72827	73219	TRUE	72827	73219	66973
Vibrio vulnificus JY1305	VvJY1305_1400	succinyl-diaminopimelate desuccinylase	73236	74369	TRUE	73236	74369	66974
Vibrio vulnificus JY1305	VvJY1305_1401	D-alanyl-D-alanine carboxypeptidase	74366	75067	TRUE	74366	75067	66975
Vibrio vulnificus JY1305	VvJY1305_1402	conserved hypothetical protein	75052	75258	TRUE	75052	75258	69872
Vibrio vulnificus JY1305	VvJY1305_1403	Outer membrane protein NlpB
Vibrio vulnificus JY1305	VvJY1305_1404	dihydrodipicolinate synthase	76425	77318	FALSE	76425	77318	66977
Vibrio vulnificus JY1305	VvJY1305_1405	glycine cleavage system regulatory protein	77684	78226	TRUE	77684	78226	66978
Vibrio vulnificus JY1305	VvJY1305_1406	Thiol peroxidase
Vibrio vulnificus JY1305	VvJY1305_1407	Uncharacterized protein	78737	78865	FALSE	78737	78865	75911
Vibrio vulnificus JY1305	VvJY1305_1408	predicted permease	78840	79910	FALSE	78840	79910	66980
Vibrio vulnificus JY1305	VvJY1305_1409	hypothetical protein	79903	80208	FALSE	79903	80208	67788
Vibrio vulnificus JY1305	VvJY1305_1410	putative Zn-dependent protease	80331	81785	TRUE	80331	81785	66981
Vibrio vulnificus JY1305	VvJY1305_1411	arsenate reductase (glutaredoxin)	81802	82152	TRUE	81802	82152	66982
Vibrio vulnificus JY1305	VvJY1305_1412	Trp repressor binding protein WrbA	82153	82728	TRUE	82153	82728	67981
Vibrio vulnificus JY1305	VvJY1305_1413	predicted membrane protein	82729	83163	TRUE	82729	83163	66983
Vibrio vulnificus JY1305	VvJY1305_1414	hypothetical protein	83284	84495	FALSE	83284	84495	66984
Vibrio vulnificus JY1305	VvJY1305_1415	uracil permease	84734	85987	TRUE	84734	85987	66985
Vibrio vulnificus JY1305	VvJY1305_1416	uracil phosphoribosyltransferase	86114	86746	FALSE	86114	86746	66986
Vibrio vulnificus JY1305	VvJY1305_1417	phosphoribosylaminoimidazole synthetase	86919	87959	TRUE	86919	87959	66987
Vibrio vulnificus JY1305	VvJY1305_1418	folate-dependent phosphoribosylglycinamideformyltransferase PurN	88099	88737	TRUE	88099	88737	66988
Vibrio vulnificus JY1305	VvJY1305_1419	Predicted glutamine amidotransferase	88823	89668	FALSE	88823	89668	66989
Vibrio vulnificus JY1305	VvJY1305_1420	phosphoheptose isomerase	89716	90291	FALSE	89716	90291	66990
Vibrio vulnificus JY1305	VvJY1305_1421	oxidoreductase
Vibrio vulnificus JY1305	VvJY1305_1422	hypothetical protein	93425	95377	TRUE	93425	95377	70343
Vibrio vulnificus JY1305	VvJY1305_1423	hypothetical protein	95370	96227	TRUE	95370	96227	71249
Vibrio vulnificus JY1305	VvJY1305_1424	hypothetical protein	96229	96906	TRUE	96229	96906	68013
Vibrio vulnificus JY1305	VvJY1305_1425	hypothetical protein	96903	97583	TRUE	96903	97583	68013
Vibrio vulnificus JY1305	VvJY1305_1426	putative TrkA family protein	97674	99623	FALSE	97674	99623	68268
Vibrio vulnificus JY1305	VvJY1305_1427	Glutathione-regulated potassium-efflux systemancillary protein kefG	99623	100237	FALSE	99623	100237	68269
Vibrio vulnificus JY1305	VvJY1305_1428	conserved hypothetical protein	100309	101487	FALSE	100309	101487	66991
Vibrio vulnificus JY1305	VvJY1305_1429	DNA polymerase III
Vibrio vulnificus JY1305	VvJY1305_1430	ribonuclease HI	102368	102835	TRUE	102368	102835	66993
Vibrio vulnificus JY1305	VvJY1305_1431	SAM-dependent methyltransferase	102837	103604	FALSE	102837	103604	66994
Vibrio vulnificus JY1305	VvJY1305_1432	putative hydroxyacylglutathione hydrolase GloB	103643	104401	TRUE	103643	104401	66995
Vibrio vulnificus JY1305	VvJY1305_1433	Membrane-bound lytic murein transglycosylase Dprecursor	104413	106056	TRUE	104413	106056	66996
Vibrio vulnificus JY1305	VvJY1305_1434	hypothetical protein	106053	106742	TRUE	106053	106742	68472
Vibrio vulnificus JY1305	VvJY1305_1435	conserved hypothetical protein	106720	107574	FALSE	106720	107574	66997
Vibrio vulnificus JY1305	VvJY1305_1436	nitrogen regulatory protein PII	107635	107979	FALSE	107635	107979	66998
Vibrio vulnificus JY1305	VvJY1305_1437	tRNA(Ile)-lysidine synthetase	108489	109799	FALSE	108489	109799	66999
Vibrio vulnificus JY1305	VvJY1305_1438	acetyl-CoA carboxylase alpha subunit	109884	110843	FALSE	109884	110843	67000
Vibrio vulnificus JY1305	VvJY1305_1439	DNA polymerase III
Vibrio vulnificus JY1305	VvJY1305_1440	ribonuclease HII	114474	115097	FALSE	114474	115097	67655
Vibrio vulnificus JY1305	VvJY1305_1441	lipid A disaccharide synthetase	115101	116243	FALSE	115101	116243	67002
Vibrio vulnificus JY1305	VvJY1305_1442	acyl-UDP-N-acetylglucosamine O-acyltransferase	116336	117124	FALSE	116336	117124	67003
Vibrio vulnificus JY1305	VvJY1305_1443	3-hydroxymyristoyl/3-hydroxydecanoyl-(acylcarrier protein) dehydratase	117126	117557	FALSE	117126	117557	67004
Vibrio vulnificus JY1305	VvJY1305_1444	UDP-3-O-[3-hydroxymyristoyl] glucosamineN-acyltransferase	117671	118702	FALSE	117671	118702	67005
Vibrio vulnificus JY1305	VvJY1305_1445	outer membrane protein	118711	119226	FALSE	118711	119226	67006
Vibrio vulnificus JY1305	VvJY1305_1446	outer membrane surface antigen protein	119237	121651	FALSE	119237	121651	65645
Vibrio vulnificus JY1305	VvJY1305_1447	RIP metalloprotease RseP	121697	123055	FALSE	121697	123055	67007
Vibrio vulnificus JY1305	VvJY1305_1448	1-deoxy-D-xylulose 5-phosphate reductoisomerase	123052	124260	FALSE	123052	124260	67008
Vibrio vulnificus JY1305	VvJY1305_1449	CDP-diglyceride synthetase	124319	125167	FALSE	124319	125167	67009
Vibrio vulnificus JY1305	VvJY1305_1450	undecaprenyl pyrophosphate synthase	125174	125929	FALSE	125174	125929	67010
Vibrio vulnificus JY1305	VvJY1305_1451	ribosome recycling factor	126026	126583	FALSE	126026	126583	67011
Vibrio vulnificus JY1305	VvJY1305_1452	uridylate kinase	126675	127400	FALSE	126675	127400	67012
Vibrio vulnificus JY1305	VvJY1305_1453	translation elongation factor Ts	127615	128457	FALSE	127615	128457	67013
Vibrio vulnificus JY1305	VvJY1305_1454	ribosomal protein S2	128588	129349	FALSE	128588	129349	67014
Vibrio vulnificus JY1305	VvJY1305_1455	methionine aminopeptidase
Vibrio vulnificus JY1305	VvJY1305_1456	protein-P-II uridylyltransferase	130678	133299	TRUE	130678	133299	67016
Vibrio vulnificus JY1305	VvJY1305_1457	conserved hypothetical protein	133483	133866	TRUE	133483	133866	67017
Vibrio vulnificus JY1305	VvJY1305_1458	pseudouridylate synthase
Vibrio vulnificus JY1305	VvJY1305_1459	conserved hypothetical protein	134697	135011	FALSE	134697	135011	66338
Vibrio vulnificus JY1305	VvJY1305_1460	conserved hypothetical protein	135091	136128	TRUE	135091	136128	66337
Vibrio vulnificus JY1305	VvJY1305_1461	acetyltransferase	136391	136828	FALSE	136391	136828	67945
Vibrio vulnificus JY1305	VvJY1305_1462	conserved hypothetical protein	137730	138023	TRUE	137730	138023	66336
Vibrio vulnificus JY1305	VvJY1305_1463	conserved hypothetical protein	138020	138463	TRUE	138020	138463	66335
Vibrio vulnificus JY1305	VvJY1305_1464	putative p-aminobenzoyl-glutamate transporter	138564	140150	FALSE	138564	140150	67604
Vibrio vulnificus JY1305	VvJY1305_1465	ribosomal protein L31	140553	140813	FALSE	140553	140813	67803
Vibrio vulnificus JY1305	VvJY1305_1466	conserved hypothetical protein	140934	141629	TRUE	140934	141629	66369
Vibrio vulnificus JY1305	VvJY1305_1467	prolyl-tRNA synthetase	141721	143436	TRUE	141721	143436	66368
Vibrio vulnificus JY1305	VvJY1305_1468	hypothetical protein	143559	144227	TRUE	143559	144227	68109
Vibrio vulnificus JY1305	VvJY1305_1469	conserved hypothetical protein	144348	144551	TRUE	144348	144551	66367
Vibrio vulnificus JY1305	VvJY1305_1470	conserved hypothetical protein	144555	144746	TRUE	144555	144746	66366
Vibrio vulnificus JY1305	VvJY1305_1471	sodium-dependent transporter	144845	146209	FALSE	144845	146209	66365
Vibrio vulnificus JY1305	VvJY1305_1472	chitinase	146529	149069	TRUE	146529	149069	67852
Vibrio vulnificus JY1305	VvJY1305_1473	Methyl-accepting chemotaxis protein	149127	149870	FALSE	149127	149870	66713
Vibrio vulnificus JY1305	VvJY1305_1474	ATP-dependent DNA helicase
Vibrio vulnificus JY1305	VvJY1305_1475	DNA polymerase IV	152054	153118	FALSE	152054	153118	66404
Vibrio vulnificus JY1305	VvJY1305_1476	response regulator	153297	154547	TRUE	153297	154547	69328
Vibrio vulnificus JY1305	VvJY1305_1477	conserved hypothetical protein	154578	154811	FALSE	154578	154811	66403
Vibrio vulnificus JY1305	VvJY1305_1478	Thiamin biosynthesis lipoprotein ApbE	154831	155838	FALSE	154831	155838	66402
Vibrio vulnificus JY1305	VvJY1305_1479	Na+-transporting NADH:ubiquinone oxidoreductase
Vibrio vulnificus JY1305	VvJY1305_1480	Na+-transporting NADH:ubiquinone oxidoreductase
Vibrio vulnificus JY1305	VvJY1305_1481	NADH:ubiquinone oxidoreductase
Vibrio vulnificus JY1305	VvJY1305_1482	Na+-transporting NADH:ubiquinone oxidoreductase
Vibrio vulnificus JY1305	VvJY1305_1483	Na+-transporting NADH:ubiquinone oxidoreductase
Vibrio vulnificus JY1305	VvJY1305_1484	Na+-transporting NADH:ubiquinone oxidoreductase
Vibrio vulnificus JY1305	VvJY1305_1485	cell division protein BolA	162332	162643	FALSE	162332	162643	66395
Vibrio vulnificus JY1305	VvJY1305_1486	16S RNA G1207 methylase RsmC	162851	163981	TRUE	162851	163981	66394
Vibrio vulnificus JY1305	VvJY1305_1487	Putative lipoprotein	164062	164631	TRUE	164062	164631	66393
Vibrio vulnificus JY1305	VvJY1305_1488	Peptidyl-prolyl cis-trans isomerase	164631	165176	TRUE	164631	165176	66392
Vibrio vulnificus JY1305	VvJY1305_1489	AmpG permease	165233	166633	TRUE	165233	166633	66391
Vibrio vulnificus JY1305	VvJY1305_1490	Putative transcriptional activator ChrR	166737	167405	FALSE	166737	167405	67445
Vibrio vulnificus JY1305	VvJY1305_1491	RNA polymerase sigma-70 factor
Vibrio vulnificus JY1305	VvJY1305_1492	Uncharacterized protein	168089	168670	FALSE	168089	168670	67983
Vibrio vulnificus JY1305	VvJY1305_1493	hypothetical protein	168993	169802	TRUE	168993	169802	68243
Vibrio vulnificus JY1305	VvJY1305_1494	2-dehydropantoate 2-reductase	169911	170801	TRUE	169911	170801	66390
Vibrio vulnificus JY1305	VvJY1305_1495	4-methyl-5(B-hydroxyethyl)-thiazol monophosphatebiosynthesis enzyme	170798	171397	TRUE	170798	171397	67768
Vibrio vulnificus JY1305	VvJY1305_1496	selenocysteine lyase	171397	172608	TRUE	171397	172608	66325
Vibrio vulnificus JY1305	VvJY1305_1497	Uncharacterized protein	171472	172014	FALSE	171472	172014	72294
Vibrio vulnificus JY1305	VvJY1305_1498	cysteine desulfurase
Vibrio vulnificus JY1305	VvJY1305_1499	HesA/MoeB/ThiF family protein	174467	175276	FALSE	174467	175276	66323
Vibrio vulnificus JY1305	VvJY1305_1500	Membrane-bound lytic murein transglycosylase Aprecursor	175358	176461	FALSE	175358	176461	65693
Vibrio vulnificus JY1305	VvJY1305_1501	conserved hypothetical protein	176608	177075	FALSE	176608	177075	67984
Vibrio vulnificus JY1305	VvJY1305_1502	N-acetylglutamate synthase	177220	178557	TRUE	177220	178557	66322
Vibrio vulnificus JY1305	VvJY1305_1503	conserved hypothetical protein	178782	178964	TRUE	178782	178964	67985
Vibrio vulnificus JY1305	VvJY1305_1504	exodeoxyribonuclease V
Vibrio vulnificus JY1305	VvJY1305_1505	exodeoxyribonuclease V
Vibrio vulnificus JY1305	VvJY1305_1506	exonuclease V gamma subunit	185077	188565	FALSE	185077	188565	65691
Vibrio vulnificus JY1305	VvJY1305_1507	predicted hydrolase	188816	190654	TRUE	188816	190654	65596
Vibrio vulnificus JY1305	VvJY1305_1508	tellurite resistance protein	190733	191710	FALSE	190733	191710	66320
Vibrio vulnificus JY1305	VvJY1305_1509	transcriptional regulator	191819	192715	TRUE	191819	192715	66319
Vibrio vulnificus JY1305	VvJY1305_1510	DNA damage-inducible protein in SOS regulon
Vibrio vulnificus JY1305	VvJY1305_1511	2
Vibrio vulnificus JY1305	VvJY1305_1512	glycerol uptake facilitator	195027	195878	TRUE	195027	195878	67411
Vibrio vulnificus JY1305	VvJY1305_1513	glycerol kinase	195946	197463	TRUE	195946	197463	65753
Vibrio vulnificus JY1305	VvJY1305_1514	transcriptional regulator of sugar metabolism	197644	198411	TRUE	197644	198411	65754
Vibrio vulnificus JY1305	VvJY1305_1515	glycerol-3-phosphate dehydrogenase	198583	200124	TRUE	198583	200124	65755
Vibrio vulnificus JY1305	VvJY1305_1516	Mg2+ and Co2+ transporter	200222	201151	TRUE	200222	201151	68244
Vibrio vulnificus JY1305	VvJY1305_1517	ribosomal-protein-alanine acetyltransferase	201155	202255	FALSE	201155	202255	68534
Vibrio vulnificus JY1305	VvJY1305_1518	Glutathione synthase	202322	203773	TRUE	202322	203773	68535
Vibrio vulnificus JY1305	VvJY1305_1519	uncharacterized protein conserved in bacteria	203865	205067	FALSE	203865	205067	65811
Vibrio vulnificus JY1305	VvJY1305_1520	conserved hypothetical protein	205184	205738	TRUE	205184	205738	67986
Vibrio vulnificus JY1305	VvJY1305_1521	methionyl-tRNA synthetase-related protein	205753	206085	FALSE	205753	206085	67737
Vibrio vulnificus JY1305	VvJY1305_1522	transcriptional regulator	206253	207254	TRUE	206253	207254	67829
Vibrio vulnificus JY1305	VvJY1305_1523	methyl-accepting chemotaxis protein	207268	208851	FALSE	207268	208851	68523
Vibrio vulnificus JY1305	VvJY1305_1524	galactose-1-epimerase	209092	210150	FALSE	209092	210150	67828
Vibrio vulnificus JY1305	VvJY1305_1525	galactokinase	210160	211320	FALSE	210160	211320	67736
Vibrio vulnificus JY1305	VvJY1305_1526	galactose-1-phosphate uridylyltransferase	211431	212483	FALSE	211431	212483	67735
Vibrio vulnificus JY1305	VvJY1305_1527	UDP-glucose 4-epimerase	212567	213562	FALSE	212567	213562	68411
Vibrio vulnificus JY1305	VvJY1305_1528	Evolved beta-D-galactosidase transcriptionalrepressor	213893	214900	TRUE	213893	214900	68579
Vibrio vulnificus JY1305	VvJY1305_1529	Lysophospholipase L1	214890	215765	TRUE	214890	215765	69045
Vibrio vulnificus JY1305	VvJY1305_1530	evolved beta-D-galactosidase
Vibrio vulnificus JY1305	VvJY1305_1531	Evolved beta-D-galactosidase
Vibrio vulnificus JY1305	VvJY1305_1532	Putative oxidoreductase	219773	221206	TRUE	219773	221206	68852
Vibrio vulnificus JY1305	VvJY1305_1533	Putative oxidoreductase	221368	222804	TRUE	221368	222804	69028
Vibrio vulnificus JY1305	VvJY1305_1534	conserved hypothetical protein	222870	225224	TRUE	222870	225224	68693
Vibrio vulnificus JY1305	VvJY1305_1535	hypothetical protein	225370	226761	TRUE	225370	226761	69548
Vibrio vulnificus JY1305	VvJY1305_1536	LysR-like transcriptional regulator	226758	227663	FALSE	226758	227663	68608
Vibrio vulnificus JY1305	VvJY1305_1537	chromate transport protein ChrA	227756	228907	TRUE	227756	228907	66317
Vibrio vulnificus JY1305	VvJY1305_1538	TPR repeat protein	229082	230146	FALSE	229082	230146	68984
Vibrio vulnificus JY1305	VvJY1305_1539	Flp pilus assembly protein TadC	230133	231077	FALSE	230133	231077	68878
Vibrio vulnificus JY1305	VvJY1305_1540	Flp pilus assembly protein TadB	231079	232044	FALSE	231079	232044	68988
Vibrio vulnificus JY1305	VvJY1305_1541	Type II/IV secretion system ATP hydrolaseTadA/VirB11/CpaF
Vibrio vulnificus JY1305	VvJY1305_1542	Flp pilus assembly protein
Vibrio vulnificus JY1305	VvJY1305_1543	hypothetical protein	234808	235323	FALSE	234808	235323	69165
Vibrio vulnificus JY1305	VvJY1305_1544	hypothetical protein	235323	235775	FALSE	235323	235775	68986
Vibrio vulnificus JY1305	VvJY1305_1545	hypothetical protein	235762	236982	FALSE	235762	236982	68989
Vibrio vulnificus JY1305	VvJY1305_1546	hypothetical protein	237002	237256	FALSE	237002	237256	68985
Vibrio vulnificus JY1305	VvJY1305_1547	Type II/IV secretion system secretin RcpA/CpaC
Vibrio vulnificus JY1305	VvJY1305_1548	Flp pilus assembly protein CpaB	238744	239490	FALSE	238744	239490	68991
Vibrio vulnificus JY1305	VvJY1305_1549	predicted ATPase with chaperone activity	239487	240833	FALSE	239487	240833	68990
Vibrio vulnificus JY1305	VvJY1305_1550	hypothetical protein	240861	241349	FALSE	240861	241349	69166
Vibrio vulnificus JY1305	VvJY1305_1551	Flp pilus assembly protein	241414	241596	FALSE	241414	241596	69871
Vibrio vulnificus JY1305	VvJY1305_1552	hypothetical protein	241596	241760	FALSE	241596	241760	70235
Vibrio vulnificus JY1305	VvJY1305_1553	conserved hypothetical protein	242205	242933	TRUE	242205	242933	68983
Vibrio vulnificus JY1305	VvJY1305_1554	long-chain acyl-CoA synthetase	243052	244737	TRUE	243052	244737	65690
Vibrio vulnificus JY1305	VvJY1305_1555	Glycine cleavage system transcription activator	245151	246062	TRUE	245151	246062	69546
Vibrio vulnificus JY1305	VvJY1305_1556	translation elongation factor EF-G	246200	248287	FALSE	246200	248287	65549
Vibrio vulnificus JY1305	VvJY1305_1557	hypothetical protein	248412	249335	FALSE	248412	249335	68721
Vibrio vulnificus JY1305	VvJY1305_1558	Small-conductance mechanosensitive channel	249336	250547	FALSE	249336	250547	69873
Vibrio vulnificus JY1305	VvJY1305_1559	GGDEF family protein	250537	252072	FALSE	250537	252072	69874
Vibrio vulnificus JY1305	VvJY1305_1560	predicted ATP-dependent serine protease	252250	253629	FALSE	252250	253629	66288
Vibrio vulnificus JY1305	VvJY1305_1561	hypothetical protein	253764	256112	TRUE	253764	256112	66287
Vibrio vulnificus JY1305	VvJY1305_1562	phosphoserine phosphatase	256205	257185	FALSE	256205	257185	66286
Vibrio vulnificus JY1305	VvJY1305_1563	putative Smp protein	257292	257903	TRUE	257292	257903	66285
Vibrio vulnificus JY1305	VvJY1305_1564	purine-nucleoside phosphorylase	258008	258772	FALSE	258008	258772	67525
Vibrio vulnificus JY1305	VvJY1305_1565	phosphopentomutase	258808	260028	FALSE	258808	260028	66284
Vibrio vulnificus JY1305	VvJY1305_1566	thymidine phosphorylase	260083	261438	FALSE	260083	261438	66283
Vibrio vulnificus JY1305	VvJY1305_1567	deoxyribose-phosphate aldolase	261500	262276	FALSE	261500	262276	66282
Vibrio vulnificus JY1305	VvJY1305_1568	Nucleoside permease NupC	262835	264097	FALSE	262835	264097	66281
Vibrio vulnificus JY1305	VvJY1305_1569	Putative deoxyribonuclease YjjV	264303	265100	FALSE	264303	265100	66280
Vibrio vulnificus JY1305	VvJY1305_1570	conserved hypothetical protein	265087	265224	FALSE	265087	265224	67764
Vibrio vulnificus JY1305	VvJY1305_1571	peptide chain release factor 3	265355	266944	FALSE	265355	266944	67524
Vibrio vulnificus JY1305	VvJY1305_1572	GGDEF family protein	267077	268165	FALSE	267077	268165	68756
Vibrio vulnificus JY1305	VvJY1305_1573	c-di-GMP phosphodiesterase A-related protein	268452	270515	TRUE	268452	270515	68519
Vibrio vulnificus JY1305	VvJY1305_1574	ribosomal-protein-alanine acetyltransferase	270487	270918	FALSE	270487	270918	66279
Vibrio vulnificus JY1305	VvJY1305_1575	DNA polymerase III
Vibrio vulnificus JY1305	VvJY1305_1576	Acetyltransferase	271488	271991	FALSE	271488	271991	66277
Vibrio vulnificus JY1305	VvJY1305_1577	putative lipid carrier protein	271975	272502	FALSE	271975	272502	66276
Vibrio vulnificus JY1305	VvJY1305_1578	c-di-GMP phosphodiesterase A-related protein	272770	274809	TRUE	272770	274809	66275
Vibrio vulnificus JY1305	VvJY1305_1579	collagenase	274936	275949	TRUE	274936	275949	66274
Vibrio vulnificus JY1305	VvJY1305_1580	Putative protease	275967	276845	TRUE	275967	276845	66273
Vibrio vulnificus JY1305	VvJY1305_1581	Multi antimicrobial extrusion protein (Na(+)/drugantiporter)	276936	278267	FALSE	276936	278267	65935
Vibrio vulnificus JY1305	VvJY1305_1582	transcriptional regulator	278298	278711	FALSE	278298	278711	67942
Vibrio vulnificus JY1305	VvJY1305_1583	Lipoprotein nlpI precursor	278892	279800	FALSE	278892	279800	66272
Vibrio vulnificus JY1305	VvJY1305_1584	polyribonucleotide nucleotidyltransferase	279921	282047	FALSE	279921	282047	67523
Vibrio vulnificus JY1305	VvJY1305_1585	Putative uncharacterized protein VV2701	282410	283114	FALSE	282410	283114	72293
Vibrio vulnificus JY1305	VvJY1305_1586	Putative uncharacterized protein VV2701	283176	283892	FALSE	283176	283892	72295
Vibrio vulnificus JY1305	VvJY1305_1587	hypothetical protein	283920	284660	FALSE	283920	284660	69875
Vibrio vulnificus JY1305	VvJY1305_1588	membrane protein
Vibrio vulnificus JY1305	VvJY1305_1589	ribosomal protein S15	288491	288763	FALSE	288491	288763	67522
Vibrio vulnificus JY1305	VvJY1305_1590	pseudouridine synthase	288913	289857	FALSE	288913	289857	66271
Vibrio vulnificus JY1305	VvJY1305_1591	ribosome-binding factor A	289857	290252	FALSE	289857	290252	66270
Vibrio vulnificus JY1305	VvJY1305_1592	translation initiation factor IF-2	290352	293075	FALSE	290352	293075	67521
Vibrio vulnificus JY1305	VvJY1305_1593	n utilization substance protein A	293100	294587	FALSE	293100	294587	66269
Vibrio vulnificus JY1305	VvJY1305_1594	conserved hypothetical protein	294623	295078	FALSE	294623	295078	66268
Vibrio vulnificus JY1305	VvJY1305_1595	preprotein translocase subunit SecG	295524	295856	FALSE	295524	295856	66267
Vibrio vulnificus JY1305	VvJY1305_1596	phosphoglucosamine mutase	296118	297458	FALSE	296118	297458	66266
Vibrio vulnificus JY1305	VvJY1305_1597	dihydropteroate synthase	297487	298317	FALSE	297487	298317	66265
Vibrio vulnificus JY1305	VvJY1305_1598	ATP-dependent Zn protease	298371	300323	FALSE	298371	300323	65639
Vibrio vulnificus JY1305	VvJY1305_1599	23S rRNA methylase	300431	301060	FALSE	300431	301060	67520
Vibrio vulnificus JY1305	VvJY1305_1600	predicted RNA-binding protein	301199	301495	TRUE	301199	301495	66264
Vibrio vulnificus JY1305	VvJY1305_1601	transcription elongation factor	301568	302041	FALSE	301568	302041	66263
Vibrio vulnificus JY1305	VvJY1305_1602	hypothetical protein	302151	302294	FALSE	302151	302294	70236
Vibrio vulnificus JY1305	VvJY1305_1603	outer membrane protein OmpU	302570	303580	TRUE	302570	303580	67519
Vibrio vulnificus JY1305	VvJY1305_1604	D-alanyl-D-alaninecarboxypeptidase/D-alanyl-D-alanine-endopeptidase	303675	305102	TRUE	303675	305102	66262
Vibrio vulnificus JY1305	VvJY1305_1605	conserved hypothetical protein	305177	305593	TRUE	305177	305593	69550
Vibrio vulnificus JY1305	VvJY1305_1606	Tyrosyl-tRNA synthetase	305637	306824	FALSE	305637	306824	67876
Vibrio vulnificus JY1305	VvJY1305_1607	membrane protein	306952	308244	TRUE	306952	308244	67099
Vibrio vulnificus JY1305	VvJY1305_1608	putative multidrug resistance protein	308317	311499	FALSE	308317	311499	67100
Vibrio vulnificus JY1305	VvJY1305_1609	Membrane-fusion protein	311510	312604	FALSE	311510	312604	67101
Vibrio vulnificus JY1305	VvJY1305_1610	probable iron binding protein from theHesB_IscA_SufA family	312730	313071	FALSE	312730	313071	67102
Vibrio vulnificus JY1305	VvJY1305_1611	glutamate-1-semialdehyde aminotransferase	313316	314653	TRUE	313316	314653	67103
Vibrio vulnificus JY1305	VvJY1305_1612	Predicted permease	314903	315988	TRUE	314903	315988	67104
Vibrio vulnificus JY1305	VvJY1305_1613	Ribosomal RNA small subunit methyltransferase C	316062	317084	TRUE	316062	317084	67105
Vibrio vulnificus JY1305	VvJY1305_1614	sensory box sensor histidine kinase/responseregulator	317331	320720	TRUE	317331	320720	65711
Vibrio vulnificus JY1305	VvJY1305_1615	ABC-type dipeptide transport system
Vibrio vulnificus JY1305	VvJY1305_1616	peptide ABC transporter
Vibrio vulnificus JY1305	VvJY1305_1617	peptide ABC transporter
Vibrio vulnificus JY1305	VvJY1305_1618	(GlcNAc)2 ABC transporter
Vibrio vulnificus JY1305	VvJY1305_1619	ABC-type oligopeptide transport system
Vibrio vulnificus JY1305	VvJY1305_1620	endoglucanase-related protein	327602	329323	TRUE	327602	329323	67110
Vibrio vulnificus JY1305	VvJY1305_1621	predicted N-acetylglucosamine kinase	329325	330215	TRUE	329325	330215	67111
Vibrio vulnificus JY1305	VvJY1305_1622	N-acetyl-beta-hexosaminidase	330225	332144	TRUE	330225	332144	67112
Vibrio vulnificus JY1305	VvJY1305_1623	cellobiose phosphorylase	332235	334640	TRUE	332235	334640	67113
Vibrio vulnificus JY1305	VvJY1305_1624	phosphomannomutase	334712	336124	TRUE	334712	336124	67114
Vibrio vulnificus JY1305	VvJY1305_1625	iron(III) ABC transporter
Vibrio vulnificus JY1305	VvJY1305_1626	Ferric iron ABC transporter
Vibrio vulnificus JY1305	VvJY1305_1627	ABC-type Fe3+ transport system
Vibrio vulnificus JY1305	VvJY1305_1628	ammonia permease	340112	341341	FALSE	340112	341341	67664
Vibrio vulnificus JY1305	VvJY1305_1629	nitrogen regulatory protein PII	341369	341731	FALSE	341369	341731	67118
Vibrio vulnificus JY1305	VvJY1305_1630	conserved hypothetical protein	341899	342267	FALSE	341899	342267	67119
Vibrio vulnificus JY1305	VvJY1305_1631	sugar diacid utilization regulator	342266	343480	TRUE	342266	343480	67665
Vibrio vulnificus JY1305	VvJY1305_1632	permease	343664	345016	TRUE	343664	345016	68750
Vibrio vulnificus JY1305	VvJY1305_1633	Glycerate kinase	345027	346163	TRUE	345027	346163	65585
Vibrio vulnificus JY1305	VvJY1305_1634	aconitate hydrase B	346225	348822	FALSE	346225	348822	67120
Vibrio vulnificus JY1305	VvJY1305_1635	hypothetical protein	349093	350334	FALSE	349093	350334	65680
Vibrio vulnificus JY1305	VvJY1305_1636	conserved hypothetical protein	350357	351415	FALSE	350357	351415	74731
Vibrio vulnificus JY1305	VvJY1305_1637	membrane carboxypeptidase	351483	353753	FALSE	351483	353753	67121
Vibrio vulnificus JY1305	VvJY1305_1638	ATP-dependent helicase HrpB	353850	356285	FALSE	353850	356285	67666
Vibrio vulnificus JY1305	VvJY1305_1639	DNA-binding protein	356379	357095	TRUE	356379	357095	67122
Vibrio vulnificus JY1305	VvJY1305_1640	DnaK suppressor protein	357228	357674	TRUE	357228	357674	67123
Vibrio vulnificus JY1305	VvJY1305_1641	glutamyl-and glutaminyl-tRNA synthetase	357707	358618	TRUE	357707	358618	67667
Vibrio vulnificus JY1305	VvJY1305_1642	polyA polymerase	358699	360066	TRUE	358699	360066	67124
Vibrio vulnificus JY1305	VvJY1305_1643	2-amino-4-hydroxy-6-hydroxymethyldihydropteridinepyrophosphokinase	360063	360548	TRUE	360063	360548	67125
Vibrio vulnificus JY1305	VvJY1305_1644	ketopantoate hydroxymethyltransferase	360572	361366	TRUE	360572	361366	67126
Vibrio vulnificus JY1305	VvJY1305_1645	pantoate--beta-alanine ligase	361379	362284	TRUE	361379	362284	67127
Vibrio vulnificus JY1305	VvJY1305_1646	ABC-type multidrug transport system
Vibrio vulnificus JY1305	VvJY1305_1647	ABC-type multidrug transport system
Vibrio vulnificus JY1305	VvJY1305_1648	Sulfate permease family protein	364245	365915	FALSE	364245	365915	67885
Vibrio vulnificus JY1305	VvJY1305_1649	carbonic anhydrase	366157	366825	TRUE	366157	366825	67130
Vibrio vulnificus JY1305	VvJY1305_1650	hypoxanthine-guanine phosphoribosyltransferase	366924	367454	FALSE	366924	367454	67132
Vibrio vulnificus JY1305	VvJY1305_1651	SmcR-like protein VvpR	367846	368463	TRUE	367846	368463	67668
Vibrio vulnificus JY1305	VvJY1305_1652	pyruvate dehydrogenase
Vibrio vulnificus JY1305	VvJY1305_1653	dihydrolipoyllysine-residue acetyltransferase E2component of pyruvate dehydrogenase complex	370280	372184	FALSE	370280	372184	67790
Vibrio vulnificus JY1305	VvJY1305_1654	pyruvate dehydrogenase complex
Vibrio vulnificus JY1305	VvJY1305_1655	pyruvate dehydrogenase complex repressor	374918	375685	FALSE	374918	375685	67135
Vibrio vulnificus JY1305	VvJY1305_1656	N-acetylmuramoyl-L-alanine amidase	376074	376646	FALSE	376074	376646	67136
Vibrio vulnificus JY1305	VvJY1305_1657	nicotinate-nucleotide pyrophosphorylase	376739	377626	TRUE	376739	377626	67137
Vibrio vulnificus JY1305	VvJY1305_1658	type IV pilin PilA	377846	378286	TRUE	377846	378286	67791
Vibrio vulnificus JY1305	VvJY1305_1659	type IV pilus (Tfp) assembly protein PilB	378290	379978	TRUE	378290	379978	67138
Vibrio vulnificus JY1305	VvJY1305_1660	Type 4 fimbrial assembly protein pilC	380026	381252	TRUE	380026	381252	67669
Vibrio vulnificus JY1305	VvJY1305_1661	type IV prepilin-like proteins leader peptideprocessing enzyme	381346	382215	TRUE	381346	382215	67139
Vibrio vulnificus JY1305	VvJY1305_1662	dephospho-CoA kinase	382217	382825	TRUE	382217	382825	65712
Vibrio vulnificus JY1305	VvJY1305_1663	conserved hypothetical protein	382858	383598	TRUE	382858	383598	67140
Vibrio vulnificus JY1305	VvJY1305_1664	conserved hypothetical protein	383661	383855	TRUE	383661	383855	67141
Vibrio vulnificus JY1305	VvJY1305_1665	ribosomal protein L19	384103	384456	FALSE	384103	384456	66303
Vibrio vulnificus JY1305	VvJY1305_1666	tRNA-(guanine-N1)-methyltransferase	384498	385247	FALSE	384498	385247	66302
Vibrio vulnificus JY1305	VvJY1305_1667	RimM protein	385275	385823	FALSE	385275	385823	67529
Vibrio vulnificus JY1305	VvJY1305_1668	ribosomal protein S16	385839	386087	FALSE	385839	386087	66301
Vibrio vulnificus JY1305	VvJY1305_1669	signal recognition particle GTPase	386390	387766	FALSE	386390	387766	66300
Vibrio vulnificus JY1305	VvJY1305_1670	ABC-type uncharacterized transport system
Vibrio vulnificus JY1305	VvJY1305_1671	Hemolysin-like protein containing CBS domains	388951	390138	TRUE	388951	390138	66299
Vibrio vulnificus JY1305	VvJY1305_1672	autoinducer-2 production protein LuxS	390197	390715	FALSE	390197	390715	66298
Vibrio vulnificus JY1305	VvJY1305_1673	hypothetical protein	390766	391398	FALSE	390766	391398	68311
Vibrio vulnificus JY1305	VvJY1305_1674	glutamate--cysteine ligase	391409	392986	FALSE	391409	392986	66297
Vibrio vulnificus JY1305	VvJY1305_1675	predicted Zn-dependent peptidase	393133	395991	FALSE	393133	395991	66296
Vibrio vulnificus JY1305	VvJY1305_1676	predicted membrane protein	396001	396462	FALSE	396001	396462	66295
Vibrio vulnificus JY1305	VvJY1305_1677	NADPH:quinone reductase	396456	397406	FALSE	396456	397406	67691
Vibrio vulnificus JY1305	VvJY1305_1678	oxaloacetate decarboxylase
Vibrio vulnificus JY1305	VvJY1305_1679	oxaloacetate decarboxylase alpha subunit	398666	400456	FALSE	398666	400456	65593
Vibrio vulnificus JY1305	VvJY1305_1680	oxaloacetate decarboxylase
Vibrio vulnificus JY1305	VvJY1305_1681	carbon storage regulator	402699	402890	FALSE	402699	402890	66294
Vibrio vulnificus JY1305	VvJY1305_1682	aspartokinase	402982	404127	FALSE	402982	404127	66293
Vibrio vulnificus JY1305	VvJY1305_1683	alanyl-tRNA synthetase	404366	406948	FALSE	404366	406948	66292
Vibrio vulnificus JY1305	VvJY1305_1684	Regulatory protein recX	407129	407590	FALSE	407129	407590	68103
Vibrio vulnificus JY1305	VvJY1305_1685	protein RecA	407700	408749	FALSE	407700	408749	66291
Vibrio vulnificus JY1305	VvJY1305_1686	competence/damage-inducible protein CinAC-terminal domain-like protein	408883	409386	FALSE	408883	409386	66290
Vibrio vulnificus JY1305	VvJY1305_1687	mismatch repair ATPase	409470	412031	TRUE	409470	412031	66289
Vibrio vulnificus JY1305	VvJY1305_1688	DNA-directed RNA polymerase
Vibrio vulnificus JY1305	VvJY1305_1689	membrane protein	413180	414076	FALSE	413180	414076	67049
Vibrio vulnificus JY1305	VvJY1305_1690	protein-L-isoaspartate carboxylmethyltransferase	414120	414746	FALSE	414120	414746	67050
Vibrio vulnificus JY1305	VvJY1305_1691	5'/3'-nucleotidase SurE	414749	415516	FALSE	414749	415516	67051
Vibrio vulnificus JY1305	VvJY1305_1692	conserved hypothetical protein	415522	416565	FALSE	415522	416565	67052
Vibrio vulnificus JY1305	VvJY1305_1693	2C-methyl-D-erythritol 2	4-cyclodiphosphatesynthase	416601	417077	FALSE	416601	417077	67053
Vibrio vulnificus JY1305	VvJY1305_1694	2-C-methyl-D-erythritol 4-phosphatecytidylyltransferase	417074	417787	FALSE	417074	417787	67054
Vibrio vulnificus JY1305	VvJY1305_1695	septum formation initiator	417787	418068	FALSE	417787	418068	67055
Vibrio vulnificus JY1305	VvJY1305_1696	phosphopyruvate hydratase	418523	419824	FALSE	418523	419824	67056
Vibrio vulnificus JY1305	VvJY1305_1697	CTP synthase	419902	421539	FALSE	419902	421539	67057
Vibrio vulnificus JY1305	VvJY1305_1698	predicted pyrophosphatase	421731	422627	FALSE	421731	422627	67058
Vibrio vulnificus JY1305	VvJY1305_1699	GTP pyrophosphokinase	422788	425013	FALSE	422788	425013	67059
Vibrio vulnificus JY1305	VvJY1305_1700	23S rRNA (uracil-5-)-methyltransferase RumA	425109	426425	FALSE	425109	426425	67060
Vibrio vulnificus JY1305	VvJY1305_1701	signal transduction histidine kinase	426598	429384	TRUE	426598	429384	65709
Vibrio vulnificus JY1305	VvJY1305_1702	GGDEF family protein	429485	430744	FALSE	429485	430744	68771
Vibrio vulnificus JY1305	VvJY1305_1703	conserved hypothetical protein	430737	431108	FALSE	430737	431108	68772
Vibrio vulnificus JY1305	VvJY1305_1704	hypothetical protein	431156	432436	FALSE	431156	432436	68773
Vibrio vulnificus JY1305	VvJY1305_1705	phosphopantetheinyl transferase	432728	433108	FALSE	432728	433108	67061
Vibrio vulnificus JY1305	VvJY1305_1706	pyridoxal phosphate biosynthesis protein	433109	433840	FALSE	433109	433840	67062
Vibrio vulnificus JY1305	VvJY1305_1707	Recombinational DNA repair protein	433837	434568	FALSE	433837	434568	67063
Vibrio vulnificus JY1305	VvJY1305_1708	GTP-binding protein Era	434654	435616	FALSE	434654	435616	67064
Vibrio vulnificus JY1305	VvJY1305_1709	dsRNA-specific ribonuclease	435609	436286	FALSE	435609	436286	67065
Vibrio vulnificus JY1305	VvJY1305_1710	signal peptidase I	436309	437208	FALSE	436309	437208	67066
Vibrio vulnificus JY1305	VvJY1305_1711	membrane GTPase LepA	437315	439108	FALSE	437315	439108	67067
Vibrio vulnificus JY1305	VvJY1305_1712	Sigma factor RpoE regulatory protein RseC	439222	439692	FALSE	439222	439692	67068
Vibrio vulnificus JY1305	VvJY1305_1713	negative regulator of sigma E activity	439689	440666	FALSE	439689	440666	67069
Vibrio vulnificus JY1305	VvJY1305_1714	Sigma factor RpoE negative regulatory proteinRseA	440663	441283	FALSE	440663	441283	67070
Vibrio vulnificus JY1305	VvJY1305_1715	DNA-directed RNA polymerase specialized sigmasubunit	441311	441889	FALSE	441311	441889	67071
Vibrio vulnificus JY1305	VvJY1305_1716	aspartate oxidase	442240	443847	TRUE	442240	443847	67072
Vibrio vulnificus JY1305	VvJY1305_1717	hypothetical protein	443874	444242	FALSE	443874	444242	69276
Vibrio vulnificus JY1305	VvJY1305_1718	Uncharacterized conserved protein	444274	444534	FALSE	444274	444534	67073
Vibrio vulnificus JY1305	VvJY1305_1719	predicted aminomethyltransferase	444731	445705	TRUE	444731	445705	67074
Vibrio vulnificus JY1305	VvJY1305_1720	Transcriptional regulator	445695	446207	TRUE	445695	446207	68474
Vibrio vulnificus JY1305	VvJY1305_1721	conserved hypothetical protein	446796	447002	TRUE	446796	447002	67075
Vibrio vulnificus JY1305	VvJY1305_1722	2-octaprenyl-3-methyl-6-methoxy-1
Vibrio vulnificus JY1305	VvJY1305_1723	2-polyprenyl-6-methoxyphenol 4-hydroxylase	448330	449505	FALSE	448330	449505	67077
Vibrio vulnificus JY1305	VvJY1305_1724	conserved hypothetical protein	449520	450095	FALSE	449520	450095	67078
Vibrio vulnificus JY1305	VvJY1305_1725	conserved hypothetical protein	450342	450653	TRUE	450342	450653	67079
Vibrio vulnificus JY1305	VvJY1305_1726	5-formyltetrahydrofolate cyclo-ligase	450847	451446	TRUE	450847	451446	67080
Vibrio vulnificus JY1305	VvJY1305_1727	ribose 5-phosphate isomerase	451493	452155	TRUE	451493	452155	67081
Vibrio vulnificus JY1305	VvJY1305_1728	D-3-phosphoglycerate dehydrogenase	452415	453644	TRUE	452415	453644	67082
Vibrio vulnificus JY1305	VvJY1305_1729	conserved hypothetical protein	453704	454396	FALSE	453704	454396	67083
Vibrio vulnificus JY1305	VvJY1305_1730	Chromosome initiation inhibitor	454525	455421	FALSE	454525	455421	67940
Vibrio vulnificus JY1305	VvJY1305_1731	Lysine efflux permease	455549	456169	TRUE	455549	456169	67939
Vibrio vulnificus JY1305	VvJY1305_1732	small-conductance mechanosensitive channel	456237	457100	FALSE	456237	457100	67084
Vibrio vulnificus JY1305	VvJY1305_1733	fructose-bisphosphate aldolase
Vibrio vulnificus JY1305	VvJY1305_1734	3-phosphoglycerate kinase	458622	459782	FALSE	458622	459782	66233
Vibrio vulnificus JY1305	VvJY1305_1735	erythrose-4-phosphate dehydrogenase	459933	460973	FALSE	459933	460973	66232
Vibrio vulnificus JY1305	VvJY1305_1736	Hypothetical protein	461168	461410	TRUE	461168	461410	69454
Vibrio vulnificus JY1305	VvJY1305_1737	transketolase	461462	463492	FALSE	461462	463492	65553
Vibrio vulnificus JY1305	VvJY1305_1738	S-adenosylmethionine synthetase	463784	464938	TRUE	463784	464938	66231
Vibrio vulnificus JY1305	VvJY1305_1739	Putative cytochrome c oxidase
Vibrio vulnificus JY1305	VvJY1305_1740	Protein sprT	466060	466566	TRUE	466060	466566	66230
Vibrio vulnificus JY1305	VvJY1305_1741	Endonuclease I precursor	466667	467362	TRUE	466667	467362	66229
Vibrio vulnificus JY1305	VvJY1305_1742	hypothetical protein	467408	468754	FALSE	467408	468754	70237
Vibrio vulnificus JY1305	VvJY1305_1743	conserved hypothetical protein	468979	469710	TRUE	468979	469710	66228
Vibrio vulnificus JY1305	VvJY1305_1744	glutathione synthase	469725	470678	TRUE	469725	470678	66227
Vibrio vulnificus JY1305	VvJY1305_1745	putative transcriptional regulator	470732	471295	TRUE	470732	471295	66226
Vibrio vulnificus JY1305	VvJY1305_1746	Putative Holliday junction resolvase	471317	471739	TRUE	471317	471739	66225
Vibrio vulnificus JY1305	VvJY1305_1747	type IV pilus (Tfp) assembly protein
Vibrio vulnificus JY1305	VvJY1305_1748	Twitching motility protein PilT	472955	473992	FALSE	472955	473992	66224
Vibrio vulnificus JY1305	VvJY1305_1749	protein of unknown function	474017	474727	TRUE	474017	474727	66223
Vibrio vulnificus JY1305	VvJY1305_1750	pyrroline-5-carboxylate reductase	474762	475580	TRUE	474762	475580	66222
Vibrio vulnificus JY1305	VvJY1305_1751	predicted integral membrane protein	475622	476179	TRUE	475622	476179	66221
Vibrio vulnificus JY1305	VvJY1305_1752	UPF0235 protein	476179	476469	TRUE	476179	476469	66220
Vibrio vulnificus JY1305	VvJY1305_1753	conserved hypothetical protein	476512	476943	TRUE	476512	476943	66219
Vibrio vulnificus JY1305	VvJY1305_1754	xanthosine triphosphate pyrophosphatase	476876	477556	TRUE	476876	477556	66218
Vibrio vulnificus JY1305	VvJY1305_1755	coproporphyrinogen III oxidase-related protein	477566	478738	TRUE	477566	478738	66217
Vibrio vulnificus JY1305	VvJY1305_1756	Glutaminase	478811	479731	FALSE	478811	479731	66216
Vibrio vulnificus JY1305	VvJY1305_1757	predicted S-adenosylmethionine-dependentmethyltransferase	479858	480577	FALSE	479858	480577	66215
Vibrio vulnificus JY1305	VvJY1305_1758	A/G-specific adenine glycosylase	480743	481795	TRUE	480743	481795	66214
Vibrio vulnificus JY1305	VvJY1305_1759	conserved hypothetical protein	481817	482089	TRUE	481817	482089	66213
Vibrio vulnificus JY1305	VvJY1305_1760	Membrane-bound lytic murein transglycosylase Cprecursor	482168	483307	TRUE	482168	483307	66212
Vibrio vulnificus JY1305	VvJY1305_1761	methyl-accepting chemotaxis protein	483947	485584	TRUE	483947	485584	68052
Vibrio vulnificus JY1305	VvJY1305_1762	Methyl-accepting chemotaxis protein	486619	487230	TRUE	486619	487230	69547
Vibrio vulnificus JY1305	VvJY1305_1763	uncharacterized flavoprotein	487248	487979	TRUE	487248	487979	69549
Vibrio vulnificus JY1305	VvJY1305_1764	hypothetical protein	488449	488640	FALSE	488449	488640	70638
Vibrio vulnificus JY1305	VvJY1305_1765	AAA ATPase	550	4830	TRUE	550	4830	68974
Vibrio vulnificus JY1305	VvJY1305_1766	GTP cyclohydrolase II	370	966	FALSE	370	966	66613
Vibrio vulnificus JY1305	VvJY1305_1767	fatty acid metabolism regulator protein	1180	2019	FALSE	1180	2019	66785
Vibrio vulnificus JY1305	VvJY1305_1768	Na+/H+-exchanging protein	2659	4248	TRUE	2659	4248	67619
Vibrio vulnificus JY1305	VvJY1305_1769	disulfide bond formation protein DsbB	4312	4854	TRUE	4312	4854	66786
Vibrio vulnificus JY1305	VvJY1305_1770	preprotein translocase SecA subunit-relatedprotein	4934	5542	FALSE	4934	5542	66787
Vibrio vulnificus JY1305	VvJY1305_1771	tRNA-dihydrouridine synthase C	5727	6662	TRUE	5727	6662	65644
Vibrio vulnificus JY1305	VvJY1305_1772	GGDEF family protein	6632	8173	FALSE	6632	8173	67620
Vibrio vulnificus JY1305	VvJY1305_1773	Maltodextrin glucosidase	8238	10076	FALSE	8238	10076	68473
Vibrio vulnificus JY1305	VvJY1305_1774	ABC-type uncharacterized transport system
Vibrio vulnificus JY1305	VvJY1305_1775	ABC-type uncharacterized transport system
Vibrio vulnificus JY1305	VvJY1305_1776	ABC-type uncharacterized transport system
Vibrio vulnificus JY1305	VvJY1305_1777	conserved hypothetical protein	13233	13685	FALSE	13233	13685	67557
Vibrio vulnificus JY1305	VvJY1305_1778	acetate kinase	14027	15223	TRUE	14027	15223	67556
Vibrio vulnificus JY1305	VvJY1305_1779	phosphate acetyltransferase	15377	17506	TRUE	15377	17506	67555
Vibrio vulnificus JY1305	VvJY1305_1780	5-methyltetrahydropteroyltriglutamate--homocysteineS-methyltransferase	17625	20048	FALSE	17625	20048	66836
Vibrio vulnificus JY1305	VvJY1305_1781	Transcriptional activator MetR	20267	21178	TRUE	20267	21178	66837
Vibrio vulnificus JY1305	VvJY1305_1782	conserved hypothetical protein	21190	21414	FALSE	21190	21414	67712
Vibrio vulnificus JY1305	VvJY1305_1783	hypothetical protein	21494	22180	FALSE	21494	22180	67630
Vibrio vulnificus JY1305	VvJY1305_1784	GGDEF family protein	22271	24733	FALSE	22271	24733	69310
Vibrio vulnificus JY1305	VvJY1305_1785	hypothetical protein	24835	27333	FALSE	24835	27333	68241
Vibrio vulnificus JY1305	VvJY1305_1786	putative Fe-S oxidoreductase family 2	27507	29813	TRUE	27507	29813	66839
Vibrio vulnificus JY1305	VvJY1305_1787	predicted signal transduction protein	29909	32332	FALSE	29909	32332	68882
Vibrio vulnificus JY1305	VvJY1305_1788	conserved hypothetical protein	32573	33502	TRUE	32573	33502	66584
Vibrio vulnificus JY1305	VvJY1305_1789	Putative sulfate permease	33570	35333	TRUE	33570	35333	68206
Vibrio vulnificus JY1305	VvJY1305_1790	AraC-type DNA-binding domain-containing protein	35372	36211	FALSE	35372	36211	69518
Vibrio vulnificus JY1305	VvJY1305_1791	conserved hypothetical protein	36317	36850	TRUE	36317	36850	69817
Vibrio vulnificus JY1305	VvJY1305_1792	hypothetical protein	36994	37155	FALSE	36994	37155	70220
Vibrio vulnificus JY1305	VvJY1305_1793	hypothetical protein	37229	37342	FALSE	37229	37342	70222
Vibrio vulnificus JY1305	VvJY1305_1794	ABC-type uncharacterized transport system
Vibrio vulnificus JY1305	VvJY1305_1795	hypothetical protein	39171	39971	FALSE	39171	39971	69193
Vibrio vulnificus JY1305	VvJY1305_1796	conserved hypothetical transmembrane protein	41064	41834	FALSE	41064	41834	68816
Vibrio vulnificus JY1305	VvJY1305_1797	D-lactate dehydrogenase	42055	43050	FALSE	42055	43050	67572
Vibrio vulnificus JY1305	VvJY1305_1798	methyl-accepting chemotaxis protein	43698	45338	TRUE	43698	45338	68675
Vibrio vulnificus JY1305	VvJY1305_1799	conserved hypothetical protein	45470	46162	FALSE	45470	46162	69383
Vibrio vulnificus JY1305	VvJY1305_1800	conserved hypothetical protein	46163	46552	FALSE	46163	46552	69141
Vibrio vulnificus JY1305	VvJY1305_1801	conserved hypothetical protein	46650	47180	FALSE	46650	47180	67832
Vibrio vulnificus JY1305	VvJY1305_1802	hypothetical protein	47198	47668	FALSE	47198	47668	69085
Vibrio vulnificus JY1305	VvJY1305_1803	hypothetical protein	47702	48256	FALSE	47702	48256	69036
Vibrio vulnificus JY1305	VvJY1305_1804	hypothetical protein	48309	49988	FALSE	48309	49988	69467
Vibrio vulnificus JY1305	VvJY1305_1805	type I site-specific deoxyribonuclease	50371	53535	FALSE	50371	53535	68260
Vibrio vulnificus JY1305	VvJY1305_1806	FRG domain protein	53532	54773	FALSE	53532	54773	72279
Vibrio vulnificus JY1305	VvJY1305_1807	restriction modification system S subunit	54770	56215	FALSE	54770	56215	70485
Vibrio vulnificus JY1305	VvJY1305_1808	Putative uncharacterized protein	56275	57399	FALSE	56275	57399	71231
Vibrio vulnificus JY1305	VvJY1305_1809	type I restriction-modification system
Vibrio vulnificus JY1305	VvJY1305_1810	Putative uncharacterized protein	59415	60299	FALSE	59415	60299	71229
Vibrio vulnificus JY1305	VvJY1305_1811	Putative uncharacterized protein	60296	61531	FALSE	60296	61531	70623
Vibrio vulnificus JY1305	VvJY1305_1812	Putative uncharacterized protein	61479	63092	FALSE	61479	63092	70623
Vibrio vulnificus JY1305	VvJY1305_1813	Putative uncharacterized protein	63086	63655	FALSE	63086	63655	71228
Vibrio vulnificus JY1305	VvJY1305_1814	Putative uncharacterized protein	63645	64922	FALSE	63645	64922	71232
Vibrio vulnificus JY1305	VvJY1305_1815	probable transcriptional regulator	65301	65624	TRUE	65301	65624	70219
Vibrio vulnificus JY1305	VvJY1305_1816	HipA protein	65618	66934	TRUE	65618	66934	70223
Vibrio vulnificus JY1305	VvJY1305_1817	conserved hypothetical protein	67288	67737	FALSE	67288	67737	66551
Vibrio vulnificus JY1305	VvJY1305_1818	signal transduction histidine kinase	67983	70400	FALSE	67983	70400	67419
Vibrio vulnificus JY1305	VvJY1305_1819	hypothetical protein	70629	71198	TRUE	70629	71198	66550
Vibrio vulnificus JY1305	VvJY1305_1820	Glutathionylspermidine synthase	71285	72448	FALSE	71285	72448	69137
Vibrio vulnificus JY1305	VvJY1305_1821	conserved hypothetical protein	72450	73007	FALSE	72450	73007	69139
Vibrio vulnificus JY1305	VvJY1305_1822	predicted membrane protein	73016	73432	FALSE	73016	73432	69140
Vibrio vulnificus JY1305	VvJY1305_1823	Putative potassium channel protein	73432	74472	FALSE	73432	74472	68972
Vibrio vulnificus JY1305	VvJY1305_1824	quinolinate synthase A	74578	75639	FALSE	74578	75639	66549
Vibrio vulnificus JY1305	VvJY1305_1825	tol-pal system protein YbgF	75768	76550	FALSE	75768	76550	66548
Vibrio vulnificus JY1305	VvJY1305_1826	peptidoglycan-associated lipoprotein	76566	77111	FALSE	76566	77111	67566
Vibrio vulnificus JY1305	VvJY1305_1827	tol biopolymer transport system periplasmiccomponent
Vibrio vulnificus JY1305	VvJY1305_1828	TolA protein
Vibrio vulnificus JY1305	VvJY1305_1829	tol biopolymer transport system
Vibrio vulnificus JY1305	VvJY1305_1830	tol biopolymer transport system
Vibrio vulnificus JY1305	VvJY1305_1831	conserved hypothetical protein	80700	81119	FALSE	80700	81119	67565
Vibrio vulnificus JY1305	VvJY1305_1832	cyd operon protein YbgE	81264	81566	FALSE	81264	81566	67856
Vibrio vulnificus JY1305	VvJY1305_1833	hypothetical protein	81559	81666	FALSE	81559	81666	68482
Vibrio vulnificus JY1305	VvJY1305_1834	cytochrome d ubiquinol oxidase
Vibrio vulnificus JY1305	VvJY1305_1835	cytochrome d ubiquinol oxidase
Vibrio vulnificus JY1305	VvJY1305_1836	holliday junction resolvasome
Vibrio vulnificus JY1305	VvJY1305_1837	holliday junction resolvasome
Vibrio vulnificus JY1305	VvJY1305_1838	crossover junction endodeoxyribonuclease RuvC	86612	87133	FALSE	86612	87133	66541
Vibrio vulnificus JY1305	VvJY1305_1839	aspartyl-tRNA synthetase	87200	88978	FALSE	87200	88978	66540
Vibrio vulnificus JY1305	VvJY1305_1840	Uncharacterized conserved protein	89235	90116	TRUE	89235	90116	67955
Vibrio vulnificus JY1305	VvJY1305_1841	conserved hypothetical protein	90212	90955	TRUE	90212	90955	66539
Vibrio vulnificus JY1305	VvJY1305_1842	conserved hypothetical protein	91137	92108	TRUE	91137	92108	66538
Vibrio vulnificus JY1305	VvJY1305_1843	uncharacterized protein conserved in archaea	92241	92987	TRUE	92241	92987	66537
Vibrio vulnificus JY1305	VvJY1305_1844	gonadoliberin III-related protein	92996	94501	TRUE	92996	94501	66536
Vibrio vulnificus JY1305	VvJY1305_1845	Glutathione synthase/Ribosomal protein S6modification enzyme (glutaminyl transferase)	94538	95497	TRUE	94538	95497	66535
Vibrio vulnificus JY1305	VvJY1305_1846	choline dehydrogenase	95622	97262	FALSE	95622	97262	69521
Vibrio vulnificus JY1305	VvJY1305_1847	Aldehyde dehydrogenase	97344	98780	FALSE	97344	98780	65580
Vibrio vulnificus JY1305	VvJY1305_1848	conserved hypothetical protein	98990	100039	TRUE	98990	100039	69309
Vibrio vulnificus JY1305	VvJY1305_1849	cell division protein MukB	100090	104553	FALSE	100090	104553	65809
Vibrio vulnificus JY1305	VvJY1305_1850	cell division protein MukE	104550	105272	FALSE	104550	105272	65808
Vibrio vulnificus JY1305	VvJY1305_1851	cell division protein MukF	105253	106590	FALSE	105253	106590	65807
Vibrio vulnificus JY1305	VvJY1305_1852	S-adenosylmethionine-dependent methyltransferaseFunctionally Coupled to the MukBEF Chromosome PartitioningMechanism	106593	107402	FALSE	106593	107402	65806
Vibrio vulnificus JY1305	VvJY1305_1853	conserved hypothetical protein	107500	108300	TRUE	107500	108300	65805
Vibrio vulnificus JY1305	VvJY1305_1854	DNA-binding response regulator TorR	108382	109095	FALSE	108382	109095	66745
Vibrio vulnificus JY1305	VvJY1305_1855	Chaperone protein torD	109331	109978	TRUE	109331	109978	66746
Vibrio vulnificus JY1305	VvJY1305_1856	transcriptional regulator	110289	111293	TRUE	110289	111293	67611
Vibrio vulnificus JY1305	VvJY1305_1857	DNA transformation protein TfoX	111694	112287	TRUE	111694	112287	66747
Vibrio vulnificus JY1305	VvJY1305_1858	conserved hypothetical protein	112412	113089	TRUE	112412	113089	65699
Vibrio vulnificus JY1305	VvJY1305_1859	conserved hypothetical protein	113103	113411	TRUE	113103	113411	67976
Vibrio vulnificus JY1305	VvJY1305_1860	putative beta-ketoadipate enol-lactone hydrolase	113454	114251	FALSE	113454	114251	67629
Vibrio vulnificus JY1305	VvJY1305_1861	glycogen synthase	114506	115591	FALSE	114506	115591	65920
Vibrio vulnificus JY1305	VvJY1305_1862	ADP-glucose pyrophosphorylase	115954	117171	FALSE	115954	117171	67452
Vibrio vulnificus JY1305	VvJY1305_1863	DNA topoisomerase I	117652	120276	FALSE	117652	120276	67570
Vibrio vulnificus JY1305	VvJY1305_1864	conserved hypothetical protein	120691	120939	TRUE	120691	120939	66580
Vibrio vulnificus JY1305	VvJY1305_1865	3-phosphoshikimate 1-carboxyvinyltransferase	121139	122425	FALSE	121139	122425	65707
Vibrio vulnificus JY1305	VvJY1305_1866	outer membrane lipoprotein	122550	123041	FALSE	122550	123041	68815
Vibrio vulnificus JY1305	VvJY1305_1867	leucyl/phenylalanyl-tRNA--protein transferase	123042	123755	TRUE	123042	123755	67637
Vibrio vulnificus JY1305	VvJY1305_1868	putative arginyl-tRNA:proteinarginylyltransferase	123731	124450	TRUE	123731	124450	66866
Vibrio vulnificus JY1305	VvJY1305_1869	initiation factor IF-1	124530	124748	TRUE	124530	124748	66867
Vibrio vulnificus JY1305	VvJY1305_1870	ATP-dependent Clp protease ATP-binding subunitClpA	124899	127172	FALSE	124899	127172	66868
Vibrio vulnificus JY1305	VvJY1305_1871	conserved hypothetical protein	127220	127540	FALSE	127220	127540	66869
Vibrio vulnificus JY1305	VvJY1305_1872	cold shock-like protein CspD	128081	128302	TRUE	128081	128302	66870
Vibrio vulnificus JY1305	VvJY1305_1873	isocitrate dehydrogenase
Vibrio vulnificus JY1305	VvJY1305_1874	pseudouridine synthase family 1 protein	130915	131619	TRUE	130915	131619	66875
Vibrio vulnificus JY1305	VvJY1305_1875	conserved hypothetical protein	131657	132277	FALSE	131657	132277	69142
Vibrio vulnificus JY1305	VvJY1305_1876	porin-like protein H precursor	132350	133273	FALSE	132350	133273	70221
Vibrio vulnificus JY1305	VvJY1305_1877	ATP-dependent helicase DinG/Rad3	133776	135863	TRUE	133776	135863	66556
Vibrio vulnificus JY1305	VvJY1305_1878	predicted permease	135909	136691	TRUE	135909	136691	67567
Vibrio vulnificus JY1305	VvJY1305_1879	primosomal replication protein N''	136688	137233	TRUE	136688	137233	66555
Vibrio vulnificus JY1305	VvJY1305_1880	conserved hypothetical protein	137233	137400	TRUE	137233	137400	66554
Vibrio vulnificus JY1305	VvJY1305_1881	methyl-accepting chemotaxis protein	137463	139580	FALSE	137463	139580	68193
Vibrio vulnificus JY1305	VvJY1305_1882	exodeoxyribonuclease III	139795	140601	TRUE	139795	140601	66756
Vibrio vulnificus JY1305	VvJY1305_1883	conserved hypothetical protein	140668	143388	FALSE	140668	143388	69138
Vibrio vulnificus JY1305	VvJY1305_1884	amino acid ABC transporter
Vibrio vulnificus JY1305	VvJY1305_1885	ABC-type arginine transport system
Vibrio vulnificus JY1305	VvJY1305_1886	amino acid ABC transporter
Vibrio vulnificus JY1305	VvJY1305_1887	Arginine/ornithine ABC transporter
Vibrio vulnificus JY1305	VvJY1305_1888	54K polar flagellar sheath protein A	147006	148478	FALSE	147006	148478	69818
Vibrio vulnificus JY1305	VvJY1305_1889	conserved hypothetical protein	148944	150491	TRUE	148944	150491	67785
Vibrio vulnificus JY1305	VvJY1305_1890	formate acetyltransferase	150780	153056	TRUE	150780	153056	65605
Vibrio vulnificus JY1305	VvJY1305_1891	hypothetical protein	153322	154260	TRUE	153322	154260	67979
Vibrio vulnificus JY1305	VvJY1305_1892	methyl-accepting chemotaxis protein	154342	156222	FALSE	154342	156222	68533
Vibrio vulnificus JY1305	VvJY1305_1893	pyruvate-formate lyase-activating enzyme	156453	157193	TRUE	156453	157193	66760
Vibrio vulnificus JY1305	VvJY1305_1894	conserved hypothetical protein	157250	157924	TRUE	157250	157924	68130
Vibrio vulnificus JY1305	VvJY1305_1895	conserved hypothetical protein	158051	158551	TRUE	158051	158551	66883
Vibrio vulnificus JY1305	VvJY1305_1896	putative serine protein kinase	158917	160851	TRUE	158917	160851	66873
Vibrio vulnificus JY1305	VvJY1305_1897	conserved hypothetical protein	160895	162166	TRUE	160895	162166	67638
Vibrio vulnificus JY1305	VvJY1305_1898	conserved hypothetical protein	162176	163708	TRUE	162176	163708	67639
Vibrio vulnificus JY1305	VvJY1305_1899	GGDEF family protein	163744	164532	FALSE	163744	164532	68851
Vibrio vulnificus JY1305	VvJY1305_1900	3-deoxy-manno-octulosonate cytidylyltransferase	164703	165458	FALSE	164703	165458	65804
Vibrio vulnificus JY1305	VvJY1305_1901	conserved hypothetical protein	165458	165637	FALSE	165458	165637	67740
Vibrio vulnificus JY1305	VvJY1305_1902	tetraacyldisaccharide 4'-kinase	165618	166625	FALSE	165618	166625	65803
Vibrio vulnificus JY1305	VvJY1305_1903	transport ATP-binding protein MsbA	166625	168376	FALSE	166625	168376	65802
Vibrio vulnificus JY1305	VvJY1305_1904	Rec2-related protein	168409	170658	FALSE	168409	170658	65801
Vibrio vulnificus JY1305	VvJY1305_1905	conserved hypothetical protein	170694	171176	TRUE	170694	171176	65800
Vibrio vulnificus JY1305	VvJY1305_1906	putative ABC transporter
Vibrio vulnificus JY1305	VvJY1305_1907	lipoprotein releasing system
Vibrio vulnificus JY1305	VvJY1305_1908	putative ABC transporter integral membranesubunit	173304	174425	FALSE	173304	174425	65820
Vibrio vulnificus JY1305	VvJY1305_1909	conserved hypothetical protein	174676	175344	TRUE	174676	175344	65819
Vibrio vulnificus JY1305	VvJY1305_1910	transcription-repair coupling factor	175354	178815	TRUE	175354	178815	65678
Vibrio vulnificus JY1305	VvJY1305_1911	hypothetical protein	178862	179590	TRUE	178862	179590	65818
Vibrio vulnificus JY1305	VvJY1305_1912	Putative ribosomal-protein-serineacetyltransferase	179704	180252	TRUE	179704	180252	68047
Vibrio vulnificus JY1305	VvJY1305_1913	NADH dehydrogenase
Vibrio vulnificus JY1305	VvJY1305_1914	conserved hypothetical protein	182072	182614	FALSE	182072	182614	66593
Vibrio vulnificus JY1305	VvJY1305_1915	thiamine kinase	182795	183670	FALSE	182795	183670	66592
Vibrio vulnificus JY1305	VvJY1305_1916	conserved hypothetical protein	183688	184278	FALSE	183688	184278	66591
Vibrio vulnificus JY1305	VvJY1305_1917	conserved hypothetical protein	184296	184685	FALSE	184296	184685	66590
Vibrio vulnificus JY1305	VvJY1305_1918	uncharacterized protein conserved in bacteria	184685	186013	FALSE	184685	186013	66589
Vibrio vulnificus JY1305	VvJY1305_1919	diadenosine tetraphosphate hydrolase	186145	186495	FALSE	186145	186495	66588
Vibrio vulnificus JY1305	VvJY1305_1920	methyl-accepting chemotaxis protein	186736	188727	TRUE	186736	188727	66587
Vibrio vulnificus JY1305	VvJY1305_1921	conserved hypothetical protein	188891	190051	TRUE	188891	190051	66726
Vibrio vulnificus JY1305	VvJY1305_1922	uridine phosphorylase	190161	190919	FALSE	190161	190919	66727
Vibrio vulnificus JY1305	VvJY1305_1923	cadmium-translocating P-type ATPase	191171	193390	FALSE	191171	193390	66728
Vibrio vulnificus JY1305	VvJY1305_1924	inosine monophosphate dehydrogenase-relatedprotein	193631	194047	FALSE	193631	194047	66729
Vibrio vulnificus JY1305	VvJY1305_1925	GGDEF family protein	194262	195230	TRUE	194262	195230	68381
Vibrio vulnificus JY1305	VvJY1305_1926	lysine decarboxylase	195388	197523	FALSE	195388	197523	67879
Vibrio vulnificus JY1305	VvJY1305_1927	cadaverine/lysine antiporter	197637	198974	FALSE	197637	198974	67880
Vibrio vulnificus JY1305	VvJY1305_1928	putative transcriptional activator CadC	199624	201204	FALSE	199624	201204	67881
Vibrio vulnificus JY1305	VvJY1305_1929	hypothetical protein	201415	202899	FALSE	201415	202899	69523
Vibrio vulnificus JY1305	VvJY1305_1930	Methyl-accepting chemotaxis protein	203059	204930	FALSE	203059	204930	65558
Vibrio vulnificus JY1305	VvJY1305_1931	conserved hypothetical protein	205150	205614	FALSE	205150	205614	69524
Vibrio vulnificus JY1305	VvJY1305_1932	GGDEF family protein	205815	206867	FALSE	205815	206867	69520
Vibrio vulnificus JY1305	VvJY1305_1933	putative magnesium transporter	207005	207640	FALSE	207005	207640	68196
Vibrio vulnificus JY1305	VvJY1305_1934	methylenetetrahydrofolate dehydrogenase	208493	209350	TRUE	208493	209350	66872
Vibrio vulnificus JY1305	VvJY1305_1935	rRNA (guanine-N1-)-methyltransferase	209458	210282	TRUE	209458	210282	66884
Vibrio vulnificus JY1305	VvJY1305_1936	uncharacterized iron-regulated protein	210377	211303	TRUE	210377	211303	65907
Vibrio vulnificus JY1305	VvJY1305_1937	conserved hypothetical protein	211433	211795	TRUE	211433	211795	67465
Vibrio vulnificus JY1305	VvJY1305_1938	alkaline phosphatase	212221	213798	TRUE	212221	213798	68973
Vibrio vulnificus JY1305	VvJY1305_1939	conserved hypothetical protein	213966	214274	TRUE	213966	214274	68725
Vibrio vulnificus JY1305	VvJY1305_1940	Lactoylglutathione lyase	214346	214741	TRUE	214346	214741	68618
Vibrio vulnificus JY1305	VvJY1305_1941	hypothetical protein	214917	215210	TRUE	214917	215210	68617
Vibrio vulnificus JY1305	VvJY1305_1942	conserved hypothetical protein	215286	215723	FALSE	215286	215723	66797
Vibrio vulnificus JY1305	VvJY1305_1943	Hypothetical protein	215742	215921	FALSE	215742	215921	70622
Vibrio vulnificus JY1305	VvJY1305_1944	putative proteinase inhibitor	215863	216111	TRUE	215863	216111	67622
Vibrio vulnificus JY1305	VvJY1305_1945	Aquaporin Z	216331	217026	TRUE	216331	217026	68347
Vibrio vulnificus JY1305	VvJY1305_1946	Putative DNA-binding response regulator	217116	217901	TRUE	217116	217901	69519
Vibrio vulnificus JY1305	VvJY1305_1947	Sensor histidine kinase	217898	219505	TRUE	217898	219505	69522
Vibrio vulnificus JY1305	VvJY1305_1948	conserved hypothetical protein	219572	220606	TRUE	219572	220606	68719
Vibrio vulnificus JY1305	VvJY1305_1949	conserved hypothetical protein	220622	221698	TRUE	220622	221698	69819
Vibrio vulnificus JY1305	VvJY1305_1950	Recombinational DNA repair protein	221780	222382	FALSE	221780	222382	66809
Vibrio vulnificus JY1305	VvJY1305_1951	conserved hypothetical protein	222398	222727	FALSE	222398	222727	66810
Vibrio vulnificus JY1305	VvJY1305_1952	DNA polymerase III
Vibrio vulnificus JY1305	VvJY1305_1953	adenine phosphoribosyltransferase	225006	225551	FALSE	225006	225551	66812
Vibrio vulnificus JY1305	VvJY1305_1954	conserved hypothetical protein	225717	225899	FALSE	225717	225899	67805
Vibrio vulnificus JY1305	VvJY1305_1955	conserved hypothetical protein	226132	226263	FALSE	226132	226263	68236
Vibrio vulnificus JY1305	VvJY1305_1956	response regulator	226576	227682	FALSE	226576	227682	66813
Vibrio vulnificus JY1305	VvJY1305_1957	putative transcriptional regulator
Vibrio vulnificus JY1305	VvJY1305_1958	glutamine phosphoribosylpyrophosphateamidotransferase	228941	230455	FALSE	228941	230455	66815
Vibrio vulnificus JY1305	VvJY1305_1959	bacteriocin production protein	230492	230983	FALSE	230492	230983	66816
Vibrio vulnificus JY1305	VvJY1305_1960	DedD protein	231045	231608	FALSE	231045	231608	66817
Vibrio vulnificus JY1305	VvJY1305_1961	folylpolyglutamate synthase	231609	232874	FALSE	231609	232874	66818
Vibrio vulnificus JY1305	VvJY1305_1962	acetyl-CoA carboxylase beta subunit	232919	233974	FALSE	232919	233974	66819
Vibrio vulnificus JY1305	VvJY1305_1963	tRNA pseudouridine synthase A	234020	234814	FALSE	234020	234814	66820
Vibrio vulnificus JY1305	VvJY1305_1964	conserved hypothetical protein	234939	236276	FALSE	234939	236276	68974
Vibrio vulnificus JY1305	VvJY1305_1965	Transpoase (Transposase)	14	649	TRUE	14	649	78739
Vibrio vulnificus JY1305	VvJY1305_1966	Putative uncharacterized protein	693	1325	FALSE	693	1325	72263
Vibrio vulnificus JY1305	VvJY1305_1967	CcdB antidote CcdA	1996	2241	TRUE	1996	2241	70937
Vibrio vulnificus JY1305	VvJY1305_1968	CcdB	2241	2558	TRUE	2241	2558	69942
Vibrio vulnificus JY1305	VvJY1305_1969	Conserved hypothetical protein	3215	4060	FALSE	3215	4060	71198
Vibrio vulnificus JY1305	VvJY1305_1970	hypothetical protein	4256	4564	FALSE	4256	4564	69011
Vibrio vulnificus JY1305	VvJY1305_1971	super-integron integrase IntIA	5253	6215	TRUE	5253	6215	65622
Vibrio vulnificus JY1305	VvJY1305_1972	ribosomal protein L20	6275	6628	FALSE	6275	6628	65657
Vibrio vulnificus JY1305	VvJY1305_1973	ribosomal protein L35	6670	6864	FALSE	6670	6864	65656
Vibrio vulnificus JY1305	VvJY1305_1974	translation initiation factor 3	6968	7357	FALSE	6968	7357	67396
Vibrio vulnificus JY1305	VvJY1305_1975	threonyl-tRNA synthetase	7523	9490	FALSE	7523	9490	65655
Vibrio vulnificus JY1305	VvJY1305_1976	hypothetical protein	9787	10770	TRUE	9787	10770	67478
Vibrio vulnificus JY1305	VvJY1305_1977	putative SpoOM-related protein	10788	11531	FALSE	10788	11531	68451
Vibrio vulnificus JY1305	VvJY1305_1978	histidine utilization repressor	11725	12432	TRUE	11725	12432	65816
Vibrio vulnificus JY1305	VvJY1305_1979	imidazolonepropionase	12553	13773	TRUE	12553	13773	65815
Vibrio vulnificus JY1305	VvJY1305_1980	Formimidoylglutamase (EC 3.5.3.8) (Formiminoglutamase) (Formiminoglutamate hydrolase)	13857	14777	TRUE	13857	14777	65814
Vibrio vulnificus JY1305	VvJY1305_1981	urocanate hydratase	14840	16537	TRUE	14840	16537	65813
Vibrio vulnificus JY1305	VvJY1305_1982	histidine ammonia-lyase	16543	18084	TRUE	16543	18084	65812
Vibrio vulnificus JY1305	VvJY1305_1983	conserved hypothetical protein	18275	19000	TRUE	18275	19000	66625
Vibrio vulnificus JY1305	VvJY1305_1984	Secreted trypsin-like serine protease	19121	20590	FALSE	19121	20590	68392
Vibrio vulnificus JY1305	VvJY1305_1985	putative protein-S-isoprenylcysteinemethyltransferase	20927	21328	FALSE	20927	21328	66585
Vibrio vulnificus JY1305	VvJY1305_1986	Fe-S oxidoreductase	21460	24504	FALSE	21460	24504	65727
Vibrio vulnificus JY1305	VvJY1305_1987	hypothetical protein	24718	25407	TRUE	24718	25407	66730
Vibrio vulnificus JY1305	VvJY1305_1988	hypothetical protein	25555	26244	TRUE	25555	26244	66731
Vibrio vulnificus JY1305	VvJY1305_1989	outer membrane protein	26326	26997	TRUE	26326	26997	67418
Vibrio vulnificus JY1305	VvJY1305_1990	hypothetical protein	27123	28094	TRUE	27123	28094	67874
Vibrio vulnificus JY1305	VvJY1305_1991	conserved hypothetical protein	28266	28448	TRUE	28266	28448	67711
Vibrio vulnificus JY1305	VvJY1305_1992	cytidine deaminase	28799	29707	TRUE	28799	29707	66706
Vibrio vulnificus JY1305	VvJY1305_1993	phosphoribosylglycinamide formyltransferase 2	29838	31013	TRUE	29838	31013	66707
Vibrio vulnificus JY1305	VvJY1305_1994	thiopurine methyltransferase	31066	31719	FALSE	31066	31719	66720
Vibrio vulnificus JY1305	VvJY1305_1995	hypothetical protein	32010	32786	TRUE	32010	32786	66840
Vibrio vulnificus JY1305	VvJY1305_1996	integration host factor
Vibrio vulnificus JY1305	VvJY1305_1997	nicotinamidase-related amidase	33574	34218	FALSE	33574	34218	68225
Vibrio vulnificus JY1305	VvJY1305_1998	Nudix-related transcriptional regulator NrtR	34231	34944	FALSE	34231	34944	68208
[truncated: 2,236 more rows]

## Sheet: V. vulnificus E64MW
Strain	PrimaryName	Product	MinPosition	MaxPosition	IsForward	StartPosition	EndPosition	FeatureCluster
Vibrio vulnificus E64MW	VvE64MW_0	conserved hypothetical protein	532	870	FALSE	532	870	68134
Vibrio vulnificus E64MW	VvE64MW_1	hypothetical protein	1129	1596	TRUE	1129	1596	69133
Vibrio vulnificus E64MW	VvE64MW_2	putative multidrug resistance protein	1657	4770	FALSE	1657	4770	67784
Vibrio vulnificus E64MW	VvE64MW_3	membrane-fusion protein	4770	5837	FALSE	4770	5837	66755
Vibrio vulnificus E64MW	VvE64MW_4	Uncharacterized protein	6940	7578	FALSE	6940	7578	79571
Vibrio vulnificus E64MW	VvE64MW_5	transcriptional regulator	7820	8410	TRUE	7820	8410	67623
Vibrio vulnificus E64MW	VvE64MW_6	acyltransferase family protein	8873	10300	TRUE	8873	10300	67624
Vibrio vulnificus E64MW	VvE64MW_7	membrane protein	10474	11334	TRUE	10474	11334	68266
Vibrio vulnificus E64MW	VvE64MW_8	hypothetical protein	11345	11521	FALSE	11345	11521	69816
Vibrio vulnificus E64MW	VvE64MW_9	O-succinylbenzoate-CoA ligase	11618	13048	FALSE	11618	13048	66799
Vibrio vulnificus E64MW	VvE64MW_10	O-succinylbenzoate synthase	13048	14037	FALSE	13048	14037	66800
Vibrio vulnificus E64MW	VvE64MW_11	dihydroxynaphthoic acid synthase	14177	15055	FALSE	14177	15055	66801
Vibrio vulnificus E64MW	VvE64MW_12	conserved hypothetical protein	15069	15860	FALSE	15069	15860	66802
Vibrio vulnificus E64MW	VvE64MW_13	2-succinyl-6-hydroxy-2
Vibrio vulnificus E64MW	VvE64MW_14	isochorismate synthase	17560	18855	FALSE	17560	18855	66804
Vibrio vulnificus E64MW	VvE64MW_15	putative aspartate aminotransferase	19087	20301	TRUE	19087	20301	66805
Vibrio vulnificus E64MW	VvE64MW_16	predicted hydrolase	20384	20968	TRUE	20384	20968	67716
Vibrio vulnificus E64MW	VvE64MW_17	dGTP triphosphohydrolase	20974	22305	TRUE	20974	22305	66807
Vibrio vulnificus E64MW	VvE64MW_18	hypothetical protein	22327	22935	FALSE	22327	22935	67626
Vibrio vulnificus E64MW	VvE64MW_19	uncharacterized membrane protein	22984	23499	TRUE	22984	23499	66808
Vibrio vulnificus E64MW	VvE64MW_20	DNA uptake protein	23546	23848	FALSE	23546	23848	66449
Vibrio vulnificus E64MW	VvE64MW_21	Peptidyl-prolyl cis-trans isomerase ppiD	23982	25841	FALSE	23982	25841	66448
Vibrio vulnificus E64MW	VvE64MW_22	bacterial nucleoid DNA-binding protein	26018	26311	FALSE	26018	26311	66447
Vibrio vulnificus E64MW	VvE64MW_23	ATP-dependent Lon protease
Vibrio vulnificus E64MW	VvE64MW_24	ATP-dependent Clp protease
Vibrio vulnificus E64MW	VvE64MW_25	ATP-dependent Clp protease
Vibrio vulnificus E64MW	VvE64MW_26	trigger factor	31038	32336	FALSE	31038	32336	66445
Vibrio vulnificus E64MW	VvE64MW_27	Signal transduction histidine kinase regulatingC4-dicarboxylate transport system	32897	34684	TRUE	32897	34684	68131
Vibrio vulnificus E64MW	VvE64MW_28	C4-dicarboxylate transport transcriptionalregulatory protein	34686	36026	TRUE	34686	36026	68048
Vibrio vulnificus E64MW	VvE64MW_29	TRAP-type C4-dicarboxylate transport system
Vibrio vulnificus E64MW	VvE64MW_30	TRAP-type C4-dicarboxylate transport system
Vibrio vulnificus E64MW	VvE64MW_31	TRAP-type C4-dicarboxylate transport system
Vibrio vulnificus E64MW	VvE64MW_32	ABC-type sugar transport system
Vibrio vulnificus E64MW	VvE64MW_33	ABC-type sugar transport system
Vibrio vulnificus E64MW	VvE64MW_34	ABC-type sugar transport system
Vibrio vulnificus E64MW	VvE64MW_35	ABC-type sugar transport system
Vibrio vulnificus E64MW	VvE64MW_36	Signal transduction histidine kinase	44081	45517	FALSE	44081	45517	68541
Vibrio vulnificus E64MW	VvE64MW_37	DNA-binding response regulator GltR	45529	46257	FALSE	45529	46257	68539
Vibrio vulnificus E64MW	VvE64MW_38	conserved hypothetical protein	46527	47999	FALSE	46527	47999	66871
Vibrio vulnificus E64MW	VvE64MW_39	Methyl-accepting chemotaxis protein	48077	49711	FALSE	48077	49711	68896
Vibrio vulnificus E64MW	VvE64MW_40	uncharacterized protein	50004	53021	FALSE	50004	53021	69303
Vibrio vulnificus E64MW	VvE64MW_41	FAD-binding protein
Vibrio vulnificus E64MW	VvE64MW_42	SAM-dependent methyltransferase	54584	55654	FALSE	54584	55654	68318
Vibrio vulnificus E64MW	VvE64MW_43	conserved hypothetical protein	55685	56119	FALSE	55685	56119	68968
Vibrio vulnificus E64MW	VvE64MW_44	conserved hypothetical protein	56119	56871	TRUE	56119	56871	68319
Vibrio vulnificus E64MW	VvE64MW_45	1-acyl-sn-glycerol-3-phosphate acyltransferase	56868	57626	TRUE	56868	57626	68320
Vibrio vulnificus E64MW	VvE64MW_46	acyl carrier protein	57721	57981	TRUE	57721	57981	68321
Vibrio vulnificus E64MW	VvE64MW_47	acyl carrier protein	57998	58252	TRUE	57998	58252	68322
Vibrio vulnificus E64MW	VvE64MW_48	predicted membrane protein	58256	58813	TRUE	58256	58813	68323
Vibrio vulnificus E64MW	VvE64MW_49	putative surfactin synthetase	58821	60188	TRUE	58821	60188	68324
Vibrio vulnificus E64MW	VvE64MW_50	(3R)-hydroxymyristoyl-[acyl carrier protein]dehydratase	60201	60572	TRUE	60201	60572	68325
Vibrio vulnificus E64MW	VvE64MW_51	Acyltransferase	60565	62274	TRUE	60565	62274	68326
Vibrio vulnificus E64MW	VvE64MW_52	Putative histidine ammonia-lyase protein	62258	63796	TRUE	62258	63796	68327
Vibrio vulnificus E64MW	VvE64MW_53	predicted thioesterase	63805	64251	TRUE	63805	64251	68328
Vibrio vulnificus E64MW	VvE64MW_54	Putative transmembrane protein	64251	64877	TRUE	64251	64877	68329
Vibrio vulnificus E64MW	VvE64MW_55	membrane protein
Vibrio vulnificus E64MW	VvE64MW_56	3-oxoacyl-[acyl-carrier-protein] synthase	67792	68979	TRUE	67792	68979	68331
Vibrio vulnificus E64MW	VvE64MW_57	3-hydroxydecanoyl-[acyl-carrier-protein]dehydratase	68972	69436	TRUE	68972	69436	68332
Vibrio vulnificus E64MW	VvE64MW_58	putative beta-ketoacyl-ACP reductase	69433	70158	TRUE	69433	70158	68333
Vibrio vulnificus E64MW	VvE64MW_59	3-oxoacyl-(acyl-carrier-protein) synthase	70155	71384	TRUE	70155	71384	68447
Vibrio vulnificus E64MW	VvE64MW_60	signal transduction histidine kinase	71697	72947	FALSE	71697	72947	68576
Vibrio vulnificus E64MW	VvE64MW_61	Putative two-component response regulator	72919	73587	FALSE	72919	73587	68271
Vibrio vulnificus E64MW	VvE64MW_62	hypothetical protein	73679	74872	TRUE	73679	74872	68577
Vibrio vulnificus E64MW	VvE64MW_63	nucleoside permease	75063	76262	FALSE	75063	76262	66583
Vibrio vulnificus E64MW	VvE64MW_64	transcriptional regulator	76487	77431	FALSE	76487	77431	66582
Vibrio vulnificus E64MW	VvE64MW_65	membrane-bound lytic murein transglycosylase B	77477	78448	FALSE	77477	78448	66824
Vibrio vulnificus E64MW	VvE64MW_66	Protein ycgL	78500	78781	FALSE	78500	78781	66825
Vibrio vulnificus E64MW	VvE64MW_67	septum formation inhibitor	78957	79619	TRUE	78957	79619	66826
Vibrio vulnificus E64MW	VvE64MW_68	septum formation inhibitor-activating ATPase	79642	80454	TRUE	79642	80454	66827
Vibrio vulnificus E64MW	VvE64MW_69	septum formation topological specificity factor	80457	80720	TRUE	80457	80720	66828
Vibrio vulnificus E64MW	VvE64MW_70	ribonuclease D	80803	81975	FALSE	80803	81975	66829
Vibrio vulnificus E64MW	VvE64MW_71	long-chain-fatty-acid-CoA ligase	82006	83703	FALSE	82006	83703	67628
Vibrio vulnificus E64MW	VvE64MW_72	conserved hypothetical protein	83825	84679	FALSE	83825	84679	66830
Vibrio vulnificus E64MW	VvE64MW_73	Starvation lipoprotein Slp paralog	84679	85233	FALSE	84679	85233	66831
Vibrio vulnificus E64MW	VvE64MW_74	conserved hypothetical protein	85275	85580	FALSE	85275	85580	66832
Vibrio vulnificus E64MW	VvE64MW_75	putative metal-dependent protease	85606	86307	FALSE	85606	86307	66833
Vibrio vulnificus E64MW	VvE64MW_76	Rad3-related DNA helicase	86308	88227	FALSE	86308	88227	66834
Vibrio vulnificus E64MW	VvE64MW_77	hypothetical protein	88325	88525	FALSE	88325	88525	68654
Vibrio vulnificus E64MW	VvE64MW_78	formyltetrahydrofolate hydrolase	88721	89554	TRUE	88721	89554	66835
Vibrio vulnificus E64MW	VvE64MW_79	hypothetical protein	89616	90212	FALSE	89616	90212	66477
Vibrio vulnificus E64MW	VvE64MW_80	arginyl-tRNA synthetase	90433	92166	TRUE	90433	92166	66476
Vibrio vulnificus E64MW	VvE64MW_81	histidine triad family protein	92315	92743	TRUE	92315	92743	66886
Vibrio vulnificus E64MW	VvE64MW_82	conserved hypothetical protein	92852	93082	FALSE	92852	93082	66475
Vibrio vulnificus E64MW	VvE64MW_83	Fe2+ transport system protein B	93079	95355	FALSE	93079	95355	66474
Vibrio vulnificus E64MW	VvE64MW_84	Fe2+ transport system protein A	95355	95582	FALSE	95355	95582	66473
Vibrio vulnificus E64MW	VvE64MW_85	Signal transduction histidine kinase	96367	99771	FALSE	96367	99771	67554
Vibrio vulnificus E64MW	VvE64MW_86	High-affinity zinc uptake system protein ZnuA	99943	100680	FALSE	99943	100680	67553
Vibrio vulnificus E64MW	VvE64MW_87	zinc ABC transporter
Vibrio vulnificus E64MW	VvE64MW_88	Zinc ABC transporter
Vibrio vulnificus E64MW	VvE64MW_89	succinyl-CoA synthetase
Vibrio vulnificus E64MW	VvE64MW_90	Succinyl-CoA ligase [ADP-forming] beta chain	103418	104584	FALSE	103418	104584	66468
Vibrio vulnificus E64MW	VvE64MW_91	2-oxoglutarate dehydrogenase
Vibrio vulnificus E64MW	VvE64MW_92	2-oxoglutarate dehydrogenase complex
Vibrio vulnificus E64MW	VvE64MW_93	succinate dehydrogenase
Vibrio vulnificus E64MW	VvE64MW_94	succinate dehydrogenase
Vibrio vulnificus E64MW	VvE64MW_95	succinate dehydrogenase
Vibrio vulnificus E64MW	VvE64MW_96	succinate dehydrogenase
Vibrio vulnificus E64MW	VvE64MW_97	citrate synthase	112560	113849	TRUE	112560	113849	66462
Vibrio vulnificus E64MW	VvE64MW_98	Putative uncharacterized protein	113927	114562	FALSE	113927	114562	66461
Vibrio vulnificus E64MW	VvE64MW_99	Putative pyridine nucleotide-disulphideoxidoreductase	115569	116891	FALSE	115569	116891	69238
Vibrio vulnificus E64MW	VvE64MW_100	predicted sodium/dicarboxylate symporter	116968	118374	FALSE	116968	118374	65643
Vibrio vulnificus E64MW	VvE64MW_101	putative translation initiation inhibitor	118414	118797	FALSE	118414	118797	68312
Vibrio vulnificus E64MW	VvE64MW_102	conserved hypothetical protein	118820	119488	FALSE	118820	119488	69302
Vibrio vulnificus E64MW	VvE64MW_103	phosphoglucomutase
Vibrio vulnificus E64MW	VvE64MW_104	SeqA protein	121636	122169	FALSE	121636	122169	66459
Vibrio vulnificus E64MW	VvE64MW_105	putative esterase/lipase YbfF	122262	123029	TRUE	122262	123029	66458
Vibrio vulnificus E64MW	VvE64MW_106	conserved hypothetical protein	123143	123364	TRUE	123143	123364	67551
Vibrio vulnificus E64MW	VvE64MW_107	flavodoxin	123413	123946	TRUE	123413	123946	66457
Vibrio vulnificus E64MW	VvE64MW_108	conserved hypothetical protein	123974	124471	FALSE	123974	124471	66456
Vibrio vulnificus E64MW	VvE64MW_109	ferric uptake regulator	124667	125116	TRUE	124667	125116	66455
Vibrio vulnificus E64MW	VvE64MW_110	glutamyl-and glutaminyl-tRNA synthetase	125222	126412	FALSE	125222	126412	66454
Vibrio vulnificus E64MW	VvE64MW_111	Glutaminyl-tRNA synthetase (EC 6.1.1.18) (Glutamine--tRNA ligase) (GlnRS)	126393	126893	FALSE	126393	126893	75073
Vibrio vulnificus E64MW	VvE64MW_112	PTS system
Vibrio vulnificus E64MW	VvE64MW_113	N-acetylglucosamine-6-phosphate deacetylase	129181	130317	TRUE	129181	130317	67550
Vibrio vulnificus E64MW	VvE64MW_114	N-acetylglucosamine repressor	130320	131534	TRUE	130320	131534	66453
Vibrio vulnificus E64MW	VvE64MW_115	putative glutathione-regulated potassium-effluxsystem protein KefB	131624	133216	TRUE	131624	133216	66452
Vibrio vulnificus E64MW	VvE64MW_116	asparagine synthase	133433	135097	TRUE	133433	135097	66451
Vibrio vulnificus E64MW	VvE64MW_117	transcriptional activator RfaH	135180	135686	FALSE	135180	135686	66450
Vibrio vulnificus E64MW	VvE64MW_118	Di-/tripeptide transporter	135992	137380	TRUE	135992	137380	65629
Vibrio vulnificus E64MW	VvE64MW_119	methyl-accepting chemotaxis protein	137454	138476	FALSE	137454	138476	69815
Vibrio vulnificus E64MW	VvE64MW_120	ferrochelatase	138670	139629	FALSE	138670	139629	66444
Vibrio vulnificus E64MW	VvE64MW_121	Adenylate kinase	139819	140463	FALSE	139819	140463	66443
Vibrio vulnificus E64MW	VvE64MW_122	hypothetical protein	140660	140779	TRUE	140660	140779	70216
Vibrio vulnificus E64MW	VvE64MW_123	4-(cytidine 5'-diphospho)-2-C-methyl-D-erythritolkinase	6	878	FALSE	6	878	66428
Vibrio vulnificus E64MW	VvE64MW_124	outer membrane lipoprotein LolB	878	1459	FALSE	878	1459	66429
Vibrio vulnificus E64MW	VvE64MW_125	glutamyl-tRNA reductase	1646	2905	TRUE	1646	2905	66430
Vibrio vulnificus E64MW	VvE64MW_126	protein chain release factor A	2931	4022	TRUE	2931	4022	66431
Vibrio vulnificus E64MW	VvE64MW_127	protein-(glutamine-N5) methyltransferase
Vibrio vulnificus E64MW	VvE64MW_128	conserved hypothetical protein	4926	5309	TRUE	4926	5309	66433
Vibrio vulnificus E64MW	VvE64MW_129	uncharacterized conserved protein	5348	6157	TRUE	5348	6157	66434
Vibrio vulnificus E64MW	VvE64MW_130	3-deoxy-D-manno-octulosonic acid (KDO)8-phosphate synthase	6174	7028	TRUE	6174	7028	66435
Vibrio vulnificus E64MW	VvE64MW_131	5'-nucleotidase precursor	7433	9094	TRUE	7433	9094	66436
Vibrio vulnificus E64MW	VvE64MW_132	Transcriptional regulator	9194	9673	TRUE	9194	9673	66881
Vibrio vulnificus E64MW	VvE64MW_133	16S rRNA uridine-516 pseudouridylate synthase	9767	10810	FALSE	9767	10810	66744
Vibrio vulnificus E64MW	VvE64MW_134	conserved hypothetical protein	10908	11489	FALSE	10908	11489	67769
Vibrio vulnificus E64MW	VvE64MW_135	conserved hypothetical protein	11639	11779	FALSE	11639	11779	68137
Vibrio vulnificus E64MW	VvE64MW_136	hypothetical protein	12658	13518	FALSE	12658	13518	68136
Vibrio vulnificus E64MW	VvE64MW_137	N-acetyl-beta-hexosaminidase	13863	16583	TRUE	13863	16583	65947
Vibrio vulnificus E64MW	VvE64MW_138	predicted metal-binding protein	16647	17096	FALSE	16647	17096	66437
Vibrio vulnificus E64MW	VvE64MW_139	cation transport ATPase	17105	19837	FALSE	17105	19837	65626
Vibrio vulnificus E64MW	VvE64MW_140	hypothetical protein	20154	20318	FALSE	20154	20318	70620
Vibrio vulnificus E64MW	VvE64MW_141	outer membrane protein	20317	21435	TRUE	20317	21435	65652
Vibrio vulnificus E64MW	VvE64MW_142	hypothetical protein	21497	22087	TRUE	21497	22087	68969
Vibrio vulnificus E64MW	VvE64MW_143	glutamyl-tRNA synthetase	22292	23716	TRUE	22292	23716	66956
Vibrio vulnificus E64MW	VvE64MW_144	conserved hypothetical protein	23799	24305	FALSE	23799	24305	65698
Vibrio vulnificus E64MW	VvE64MW_145	conserved hypothetical protein	24593	25873	FALSE	24593	25873	66955
Vibrio vulnificus E64MW	VvE64MW_146	conserved hypothetical protein	25899	26534	TRUE	25899	26534	66954
Vibrio vulnificus E64MW	VvE64MW_147	hypothetical protein	26543	26974	TRUE	26543	26974	66953
Vibrio vulnificus E64MW	VvE64MW_148	flagellar biosynthesis chaperone FlgN	27172	27597	FALSE	27172	27597	66952
Vibrio vulnificus E64MW	VvE64MW_149	negative regulator FlgM of flagellin synthesis	27618	27944	FALSE	27618	27944	66951
Vibrio vulnificus E64MW	VvE64MW_150	flagellar basal body P-ring biosynthesis proteinFlgA	28091	28837	FALSE	28091	28837	66950
Vibrio vulnificus E64MW	VvE64MW_151	chemotaxis signal transduction protein	28913	29839	TRUE	28913	29839	66949
Vibrio vulnificus E64MW	VvE64MW_152	Chemotaxis protein methyltransferase CheR	29853	30680	TRUE	29853	30680	66948
Vibrio vulnificus E64MW	VvE64MW_153	flagellar basal body protein FlgB	31140	31535	TRUE	31140	31535	66947
Vibrio vulnificus E64MW	VvE64MW_154	flagellar basal body rod protein FlgC	31540	31956	TRUE	31540	31956	66946
Vibrio vulnificus E64MW	VvE64MW_155	flagellar hook capping protein FlgD	31974	32681	TRUE	31974	32681	66945
Vibrio vulnificus E64MW	VvE64MW_156	flagellar hook protein FlgE	32712	34016	TRUE	32712	34016	66944
Vibrio vulnificus E64MW	VvE64MW_157	flagellar basal-body rod protein FlgF	34258	35007	TRUE	34258	35007	66943
Vibrio vulnificus E64MW	VvE64MW_158	flagellar basal body rod protein FlgG	35029	35817	TRUE	35029	35817	66942
Vibrio vulnificus E64MW	VvE64MW_159	Flagellar L-ring protein flgH	35855	36634	TRUE	35855	36634	66941
Vibrio vulnificus E64MW	VvE64MW_160	flagellar basal-body P-ring protein FlgI	36694	37785	TRUE	36694	37785	66940
Vibrio vulnificus E64MW	VvE64MW_161	peptidoglycan hydrolase FlgJ	37802	38722	TRUE	37802	38722	66939
Vibrio vulnificus E64MW	VvE64MW_162	flagellar hook-associated protein FlgK	38880	40796	TRUE	38880	40796	66938
Vibrio vulnificus E64MW	VvE64MW_163	flagellar hook-associated protein FlgL	40809	42002	TRUE	40809	42002	67652
Vibrio vulnificus E64MW	VvE64MW_164	polar flagellin FlaC	42492	43616	TRUE	42492	43616	66937
Vibrio vulnificus E64MW	VvE64MW_165	hypothetical protein	43693	43965	TRUE	43693	43965	71474
Vibrio vulnificus E64MW	VvE64MW_166	hypothetical protein	43962	44183	TRUE	43962	44183	70218
Vibrio vulnificus E64MW	VvE64MW_167	polar flagellin FlaD	44212	45345	TRUE	44212	45345	65557
Vibrio vulnificus E64MW	VvE64MW_168	Flagellin protein flaE	45506	46633	TRUE	45506	46633	69135
Vibrio vulnificus E64MW	VvE64MW_169	phosphotransferase system IIA component	46710	47219	FALSE	46710	47219	66963
Vibrio vulnificus E64MW	VvE64MW_170	phosphoenolpyruvate-protein phosphotransferase	47340	49064	FALSE	47340	49064	66962
Vibrio vulnificus E64MW	VvE64MW_171	phosphocarrier protein HPr	49201	49458	FALSE	49201	49458	66961
Vibrio vulnificus E64MW	VvE64MW_172	cysteine synthase A	49753	50721	FALSE	49753	50721	66960
Vibrio vulnificus E64MW	VvE64MW_173	Sulfate transporter
Vibrio vulnificus E64MW	VvE64MW_174	cell division protein ZipA	51819	52754	TRUE	51819	52754	66958
Vibrio vulnificus E64MW	VvE64MW_175	DNA ligase
Vibrio vulnificus E64MW	VvE64MW_176	N-acetylglucosamine-regulated outer membraneporin	55314	56663	TRUE	55314	56663	69306
Vibrio vulnificus E64MW	VvE64MW_177	hypothetical protein	56735	57103	TRUE	56735	57103	69812
Vibrio vulnificus E64MW	VvE64MW_178	Putative activity regulator of membrane proteaseYbbK	57244	57696	FALSE	57244	57696	67407
Vibrio vulnificus E64MW	VvE64MW_179	Putative stomatin/prohibitin-family membraneprotease subunit YbbK	57706	58629	FALSE	57706	58629	65751
Vibrio vulnificus E64MW	VvE64MW_180	Thioredoxin domain-containing protein	58793	59647	FALSE	58793	59647	66439
Vibrio vulnificus E64MW	VvE64MW_181	hypothetical protein	59635	59769	TRUE	59635	59769	70217
Vibrio vulnificus E64MW	VvE64MW_182	Putative oxidoreductase	59936	60763	FALSE	59936	60763	67546
Vibrio vulnificus E64MW	VvE64MW_183	predicted nucleoside-diphosphate sugar epimerase	60804	61730	FALSE	60804	61730	67770
Vibrio vulnificus E64MW	VvE64MW_184	hypothetical protein	61932	62666	TRUE	61932	62666	68967
Vibrio vulnificus E64MW	VvE64MW_185	hypothetical protein	62663	63457	TRUE	62663	63457	68970
Vibrio vulnificus E64MW	VvE64MW_186	putative nitrogen regulatory protein P-II	63441	63797	TRUE	63441	63797	68814
Vibrio vulnificus E64MW	VvE64MW_187	hypothetical protein	63794	64201	TRUE	63794	64201	68408
Vibrio vulnificus E64MW	VvE64MW_188	predicted phosphoesterase	64242	64799	TRUE	64242	64799	66440
Vibrio vulnificus E64MW	VvE64MW_189	Selenoprotein W-related protein	64835	65113	FALSE	64835	65113	67946
Vibrio vulnificus E64MW	VvE64MW_190	predicted permease	65123	65878	FALSE	65123	65878	69132
Vibrio vulnificus E64MW	VvE64MW_191	transmembrane regulatory protein ToxS	65930	66448	FALSE	65930	66448	66441
Vibrio vulnificus E64MW	VvE64MW_192	Transcriptional activator ToxR	66461	67333	FALSE	66461	67333	67547
Vibrio vulnificus E64MW	VvE64MW_193	molecular chaperone	67566	69470	TRUE	67566	69470	66442
Vibrio vulnificus E64MW	VvE64MW_194	phosphoribosylpyrophosphate synthetase	20	955	TRUE	20	955	66427
Vibrio vulnificus E64MW	VvE64MW_195	Peptidyl-tRNA hydrolase	1048	1683	TRUE	1048	1683	66426
Vibrio vulnificus E64MW	VvE64MW_196	predicted GTPase	1694	2785	TRUE	1694	2785	67545
Vibrio vulnificus E64MW	VvE64MW_197	hypothetical protein	3101	3376	FALSE	3101	3376	70618
Vibrio vulnificus E64MW	VvE64MW_198	hypothetical protein	4319	4471	FALSE	4319	4471	71495
Vibrio vulnificus E64MW	VvE64MW_199	2-octaprenyl-3-methyl-6-methoxy-1
Vibrio vulnificus E64MW	VvE64MW_200	2-methylthioadenine synthetase	6245	7669	TRUE	6245	7669	66424
Vibrio vulnificus E64MW	VvE64MW_201	phosphate starvation-inducible protein PhoH	7743	8855	TRUE	7743	8855	67544
Vibrio vulnificus E64MW	VvE64MW_202	predicted metal-dependent hydrolase	8845	9309	TRUE	8845	9309	66423
Vibrio vulnificus E64MW	VvE64MW_203	putative hemolysin	9388	10263	TRUE	9388	10263	66422
Vibrio vulnificus E64MW	VvE64MW_204	apolipoprotein N-acyltransferase	10306	11826	TRUE	10306	11826	66421
Vibrio vulnificus E64MW	VvE64MW_205	conserved hypothetical protein	11941	12411	FALSE	11941	12411	67543
Vibrio vulnificus E64MW	VvE64MW_206	leucyl-tRNA synthetase	12534	15107	TRUE	12534	15107	66420
Vibrio vulnificus E64MW	VvE64MW_207	rare lipoprotein B	15344	15823	TRUE	15344	15823	66419
Vibrio vulnificus E64MW	VvE64MW_208	DNA polymerase III
Vibrio vulnificus E64MW	VvE64MW_209	conserved hypothetical protein	16908	17225	TRUE	16908	17225	66417
Vibrio vulnificus E64MW	VvE64MW_210	conserved hypothetical protein	17230	17700	TRUE	17230	17700	66416
Vibrio vulnificus E64MW	VvE64MW_211	penicillin-binding protein 2	17731	19623	TRUE	17731	19623	65590
Vibrio vulnificus E64MW	VvE64MW_212	rod shape-determining protein RodA	19623	20744	TRUE	19623	20744	66415
Vibrio vulnificus E64MW	VvE64MW_213	Rare lipoprotein A precursor	20744	21538	TRUE	20744	21538	67542
Vibrio vulnificus E64MW	VvE64MW_214	D-alanyl-D-alanine carboxypeptidase	21631	22812	TRUE	21631	22812	66414
Vibrio vulnificus E64MW	VvE64MW_215	conserved hypothetical protein	22935	23213	TRUE	22935	23213	66413
Vibrio vulnificus E64MW	VvE64MW_216	lipoate-protein ligase B	23394	24050	TRUE	23394	24050	66412
Vibrio vulnificus E64MW	VvE64MW_217	lipoate synthase	24047	25012	TRUE	24047	25012	66411
Vibrio vulnificus E64MW	VvE64MW_218	conserved hypothetical protein	25212	25547	TRUE	25212	25547	67854
Vibrio vulnificus E64MW	VvE64MW_219	serine hydroxymethyltransferase	25680	26930	FALSE	25680	26930	66376
Vibrio vulnificus E64MW	VvE64MW_220	conserved hypothetical protein	27276	27875	TRUE	27276	27875	66375
Vibrio vulnificus E64MW	VvE64MW_221	hypothetical protein	27944	29473	TRUE	27944	29473	69516
Vibrio vulnificus E64MW	VvE64MW_222	MSHA pilin protein MshA	29522	30061	FALSE	29522	30061	70619
Vibrio vulnificus E64MW	VvE64MW_223	Putative uncharacterized protein	30383	31303	TRUE	30383	31303	70621
Vibrio vulnificus E64MW	VvE64MW_224	trehalose-6-phosphate hydrolase	31565	33250	FALSE	31565	33250	65569
Vibrio vulnificus E64MW	VvE64MW_225	PTS system
Vibrio vulnificus E64MW	VvE64MW_226	trehalose operon repressor	34911	35858	FALSE	34911	35858	67804
Vibrio vulnificus E64MW	VvE64MW_227	histidinol phosphatase	35897	36481	FALSE	35897	36481	66373
Vibrio vulnificus E64MW	VvE64MW_228	ABC-type metal ion transport system
Vibrio vulnificus E64MW	VvE64MW_229	ABC-type metal ion transport system
Vibrio vulnificus E64MW	VvE64MW_230	ABC-type metal ion transport system
Vibrio vulnificus E64MW	VvE64MW_231	Zn-ribbon-containing
Vibrio vulnificus E64MW	VvE64MW_232	Syd protein	40145	40690	FALSE	40145	40690	66333
Vibrio vulnificus E64MW	VvE64MW_233	7-cyano-7-deazaguanine reductase	40788	41633	TRUE	40788	41633	66332
Vibrio vulnificus E64MW	VvE64MW_234	hypothetical protein	41659	43923	TRUE	41659	43923	66331
Vibrio vulnificus E64MW	VvE64MW_235	GGDEF family protein	44023	45588	TRUE	44023	45588	66330
Vibrio vulnificus E64MW	VvE64MW_236	Decarboxylase family protein	45859	47205	TRUE	45859	47205	66329
Vibrio vulnificus E64MW	VvE64MW_237	5'-3' exonuclease	47266	48045	TRUE	47266	48045	66328
Vibrio vulnificus E64MW	VvE64MW_238	DNA/RNA endonuclease G	48277	49026	TRUE	48277	49026	69240
Vibrio vulnificus E64MW	VvE64MW_239	Putative RNA 2'-O-ribose methyltransferase mtfA	49090	50169	FALSE	49090	50169	68181
Vibrio vulnificus E64MW	VvE64MW_240	uncharacterized small membrane protein	50178	50576	FALSE	50178	50576	66327
Vibrio vulnificus E64MW	VvE64MW_241	Predicted hydrolase of the alpha/beta-hydrolasefold family	50566	51192	FALSE	50566	51192	68813
Vibrio vulnificus E64MW	VvE64MW_242	transcriptional regulator	51170	52093	FALSE	51170	52093	66326
Vibrio vulnificus E64MW	VvE64MW_243	hypothetical protein	52509	52676	FALSE	52509	52676	70215
Vibrio vulnificus E64MW	VvE64MW_244	thiamine biosynthesis/tRNA modification proteinThiI	52846	54294	FALSE	52846	54294	66389
Vibrio vulnificus E64MW	VvE64MW_245	flagellar motor protein	54439	55392	FALSE	54439	55392	67541
Vibrio vulnificus E64MW	VvE64MW_246	flagellar motor component	55408	56169	FALSE	55408	56169	66388
Vibrio vulnificus E64MW	VvE64MW_247	exonuclease VII small subunit	56537	56779	TRUE	56537	56779	66387
Vibrio vulnificus E64MW	VvE64MW_248	Octaprenyl-diphosphate synthase	56788	57684	TRUE	56788	57684	65695
Vibrio vulnificus E64MW	VvE64MW_249	1-deoxy-D-xylulose-5-phosphate synthase	57705	59570	TRUE	57705	59570	66386
Vibrio vulnificus E64MW	VvE64MW_250	phosphatidylglycerophosphatase A	59637	60140	FALSE	59637	60140	66384
Vibrio vulnificus E64MW	VvE64MW_251	thiamine monophosphate kinase	60146	61114	FALSE	60146	61114	66383
Vibrio vulnificus E64MW	VvE64MW_252	transcription termination factor	61181	61648	FALSE	61181	61648	66382
Vibrio vulnificus E64MW	VvE64MW_253	riboflavin synthase beta-chain	61648	62142	FALSE	61648	62142	66381
Vibrio vulnificus E64MW	VvE64MW_254	3
Vibrio vulnificus E64MW	VvE64MW_255	riboflavin synthase alpha chain	63501	64157	FALSE	63501	64157	66379
Vibrio vulnificus E64MW	VvE64MW_256	Pyrimidine deaminase/pyrimidine reductase (Riboflavin biosynthesis protein RibD) (EC 3.5.4.26)	64159	65103	FALSE	64159	65103	66378
Vibrio vulnificus E64MW	VvE64MW_257	predicted transcriptional regulator	65286	65735	FALSE	65286	65735	66377
Vibrio vulnificus E64MW	VvE64MW_258	Gamma-glutamyl phosphate reductase	65936	67186	FALSE	65936	67186	66410
Vibrio vulnificus E64MW	VvE64MW_259	glutamate 5-kinase	67217	68356	FALSE	67217	68356	66409
Vibrio vulnificus E64MW	VvE64MW_260	transcriptional regulator Crl	68480	68881	FALSE	68480	68881	67982
Vibrio vulnificus E64MW	VvE64MW_261	conserved hypothetical protein	68975	70222	FALSE	68975	70222	66408
Vibrio vulnificus E64MW	VvE64MW_262	xanthine-guanine phosphoribosyltransferase	70386	70850	FALSE	70386	70850	66407
Vibrio vulnificus E64MW	VvE64MW_263	Xanthine/uracil/thiamine/ascorbate permeasefamily protein	70995	72284	FALSE	70995	72284	66406
Vibrio vulnificus E64MW	VvE64MW_264	aminoacyl-histidine dipeptidase	73293	74765	TRUE	73293	74765	66405
Vibrio vulnificus E64MW	VvE64MW_265	conserved hypothetical protein	74822	75361	FALSE	74822	75361	65633
Vibrio vulnificus E64MW	VvE64MW_266	predicted deacylase	75679	76737	TRUE	75679	76737	66362
Vibrio vulnificus E64MW	VvE64MW_267	hypothetical protein	76867	77331	TRUE	76867	77331	69134
Vibrio vulnificus E64MW	VvE64MW_268	conserved hypothetical protein	77409	77726	FALSE	77409	77726	68481
Vibrio vulnificus E64MW	VvE64MW_269	phosphoribosylformylglycinamidine synthase	77886	81779	FALSE	77886	81779	65694
Vibrio vulnificus E64MW	VvE64MW_270	hypothetical protein	81889	82083	FALSE	81889	82083	72760
Vibrio vulnificus E64MW	VvE64MW_271	Transglycosylase
Vibrio vulnificus E64MW	VvE64MW_272	tRNA-specific adenosine-34 deaminase	84113	84658	FALSE	84113	84658	66360
Vibrio vulnificus E64MW	VvE64MW_273	Fe-S protein assembly co-chaperone HscB	60	497	TRUE	60	497	66345
Vibrio vulnificus E64MW	VvE64MW_274	hSP70 molecular chaperone HscA	519	2372	TRUE	519	2372	67536
Vibrio vulnificus E64MW	VvE64MW_275	ferredoxin	2384	2722	TRUE	2384	2722	66346
Vibrio vulnificus E64MW	VvE64MW_276	conserved hypothetical protein	2803	2997	TRUE	2803	2997	66347
Vibrio vulnificus E64MW	VvE64MW_277	leucyl aminopeptidase	3162	4448	TRUE	3162	4448	66348
Vibrio vulnificus E64MW	VvE64MW_278	nucleoside diphosphate kinase	4512	4937	TRUE	4512	4937	66349
Vibrio vulnificus E64MW	VvE64MW_279	Ribosomal RNA large subunit methyltransferase N	5134	6258	TRUE	5134	6258	66350
Vibrio vulnificus E64MW	VvE64MW_280	conserved hypothetical protein	6623	7585	TRUE	6623	7585	66351
Vibrio vulnificus E64MW	VvE64MW_281	GcpE protein	7591	8709	TRUE	7591	8709	66352
Vibrio vulnificus E64MW	VvE64MW_282	histidyl-tRNA synthetase	8745	10013	TRUE	8745	10013	67538
Vibrio vulnificus E64MW	VvE64MW_283	conserved hypothetical protein	10083	10697	TRUE	10083	10697	66353
Vibrio vulnificus E64MW	VvE64MW_284	conserved hypothetical protein	10710	11870	TRUE	10710	11870	66354
Vibrio vulnificus E64MW	VvE64MW_285	GTP-binding protein EngA	12072	13562	TRUE	12072	13562	66355
Vibrio vulnificus E64MW	VvE64MW_286	Predicted metal-dependent hydrolase	13686	14561	TRUE	13686	14561	67766
Vibrio vulnificus E64MW	VvE64MW_287	GGDEF family protein	14890	15912	TRUE	14890	15912	69304
Vibrio vulnificus E64MW	VvE64MW_288	conserved hypothetical protein	15939	16169	TRUE	15939	16169	67539
Vibrio vulnificus E64MW	VvE64MW_289	exonuclease VII
Vibrio vulnificus E64MW	VvE64MW_290	inosine-5'-monophosphate dehydrogenase	17743	19206	TRUE	17743	19206	66357
Vibrio vulnificus E64MW	VvE64MW_291	GMP synthase	19289	20842	TRUE	19289	20842	66358
Vibrio vulnificus E64MW	VvE64MW_292	putative chitinase	21104	22807	TRUE	21104	22807	67599
Vibrio vulnificus E64MW	VvE64MW_293	predicted membrane protein	22968	23561	TRUE	22968	23561	66597
Vibrio vulnificus E64MW	VvE64MW_294	sodium/alanine symporter	23686	25227	FALSE	23686	25227	65780
Vibrio vulnificus E64MW	VvE64MW_295	D-amino acid dehydrogenase small subunit	25547	26800	FALSE	25547	26800	68105
Vibrio vulnificus E64MW	VvE64MW_296	transcriptional regulator	26826	27812	TRUE	26826	27812	68106
Vibrio vulnificus E64MW	VvE64MW_297	Putative potassium channel protein	28224	28880	TRUE	28224	28880	69517
Vibrio vulnificus E64MW	VvE64MW_298	putative integral membrane protein	28890	29504	FALSE	28890	29504	68812
Vibrio vulnificus E64MW	VvE64MW_299	putative translation factor	29798	30760	FALSE	29798	30760	68761
Vibrio vulnificus E64MW	VvE64MW_300	hypothetical protein	31087	31674	TRUE	31087	31674	68373
Vibrio vulnificus E64MW	VvE64MW_301	D-alanine-D-alanine ligase	31671	32798	TRUE	31671	32798	68505
Vibrio vulnificus E64MW	VvE64MW_302	conserved hypothetical protein	32822	33376	TRUE	32822	33376	68372
Vibrio vulnificus E64MW	VvE64MW_303	conserved hypothetical protein	33378	34133	TRUE	33378	34133	68371
Vibrio vulnificus E64MW	VvE64MW_304	conserved hypothetical protein	34148	34585	TRUE	34148	34585	68205
Vibrio vulnificus E64MW	VvE64MW_305	Putative hemolysin	34628	36370	TRUE	34628	36370	65566
Vibrio vulnificus E64MW	VvE64MW_306	hypothetical protein	37033	37518	FALSE	37033	37518	67044
Vibrio vulnificus E64MW	VvE64MW_307	conserved hypothetical protein	37635	38066	TRUE	37635	38066	67043
Vibrio vulnificus E64MW	VvE64MW_308	conserved hypothetical protein	38063	38416	TRUE	38063	38416	67042
Vibrio vulnificus E64MW	VvE64MW_309	Outer membrane lipoprotein SmpA
Vibrio vulnificus E64MW	VvE64MW_310	DNA repair protein RecN	39051	40715	FALSE	39051	40715	67658
Vibrio vulnificus E64MW	VvE64MW_311	putative inorganic polyphosphate/ATP-NAD kinase	40975	41859	FALSE	40975	41859	67040
Vibrio vulnificus E64MW	VvE64MW_312	molecular chaperone GrpE	42005	42601	TRUE	42005	42601	67039
Vibrio vulnificus E64MW	VvE64MW_313	Proton/glutamate symport protein @Sodium/glutamate symport protein	42883	44163	TRUE	42883	44163	68338
Vibrio vulnificus E64MW	VvE64MW_314	conserved hypothetical protein	44291	45577	FALSE	44291	45577	69814
Vibrio vulnificus E64MW	VvE64MW_315	Zinc-regulated TonB-dependent outer membranereceptor	45717	46895	TRUE	45717	46895	69136
Vibrio vulnificus E64MW	VvE64MW_316	ABC-type metal ion transport system
Vibrio vulnificus E64MW	VvE64MW_317	ABC-type metal ion transport system
Vibrio vulnificus E64MW	VvE64MW_318	chaperone protein DnaK	48801	50711	TRUE	48801	50711	65621
Vibrio vulnificus E64MW	VvE64MW_319	chaperone protein DnaJ	50921	52069	TRUE	50921	52069	67038
Vibrio vulnificus E64MW	VvE64MW_320	type IV pilus (Tfp) assembly protein PilE	52134	52520	FALSE	52134	52520	66314
Vibrio vulnificus E64MW	VvE64MW_321	Putative Tfp pilus assembly protein FimT	52671	53183	TRUE	52671	53183	67765
Vibrio vulnificus E64MW	VvE64MW_322	type 4 fimbrial biogenesis protein PilW	53155	53832	TRUE	53155	53832	66315
Vibrio vulnificus E64MW	VvE64MW_323	Putative membrane protein	54343	55122	TRUE	54343	55122	66316
Vibrio vulnificus E64MW	VvE64MW_324	type 4 fimbrial biogenesis protein PilV	55112	55528	TRUE	55112	55528	67533
Vibrio vulnificus E64MW	VvE64MW_325	putative p-aminobenzoyl-glutamate transporter	55808	57367	TRUE	55808	57367	66359
Vibrio vulnificus E64MW	VvE64MW_326	S-formylglutathione hydrolase	57411	58256	FALSE	57411	58256	68182
Vibrio vulnificus E64MW	VvE64MW_327	S-(hydroxymethyl)glutathione dehydrogenase/classIII alcohol dehydrogenase	58306	59436	FALSE	58306	59436	67813
Vibrio vulnificus E64MW	VvE64MW_328	Transcriptional regulator	59589	60422	TRUE	59589	60422	68313
Vibrio vulnificus E64MW	VvE64MW_329	conserved hypothetical protein	65	424	TRUE	65	424	68075
Vibrio vulnificus E64MW	VvE64MW_330	uncharacterized iron-regulated membrane protein	532	1947	TRUE	532	1947	68368
Vibrio vulnificus E64MW	VvE64MW_331	lactoylglutathione lyase	2145	2528	FALSE	2145	2528	68076
Vibrio vulnificus E64MW	VvE64MW_332	transcriptional regulator	2528	3439	FALSE	2528	3439	65797
Vibrio vulnificus E64MW	VvE64MW_333	Permease of the major facilitator superfamily	3438	5000	TRUE	3438	5000	68054
Vibrio vulnificus E64MW	VvE64MW_334	hypothetical protein	5123	5470	FALSE	5123	5470	69186
Vibrio vulnificus E64MW	VvE64MW_335	subtilisin-like serine protease	5477	7438	FALSE	5477	7438	68904
Vibrio vulnificus E64MW	VvE64MW_336	phospholipase/hemolysin	7942	9195	TRUE	7942	9195	67936
Vibrio vulnificus E64MW	VvE64MW_337	7-keto-8-aminopelargonate synthetase	9469	10662	TRUE	9469	10662	65796
Vibrio vulnificus E64MW	VvE64MW_338	L-threonine 3-dehydrogenase	10728	11759	TRUE	10728	11759	65795
Vibrio vulnificus E64MW	VvE64MW_339	hypothetical protein	11831	12298	FALSE	11831	12298	70655
Vibrio vulnificus E64MW	VvE64MW_340	uncharacterized conserved protein	12772	13095	FALSE	12772	13095	66344
Vibrio vulnificus E64MW	VvE64MW_341	NifU-related protein	13168	13551	FALSE	13168	13551	66343
Vibrio vulnificus E64MW	VvE64MW_342	cysteine desulfurase IscS	13595	14809	FALSE	13595	14809	66342
Vibrio vulnificus E64MW	VvE64MW_343	predicted transcriptional regulator	14840	15307	FALSE	14840	15307	67535
Vibrio vulnificus E64MW	VvE64MW_344	rRNA methylase	15464	16192	FALSE	15464	16192	66341
Vibrio vulnificus E64MW	VvE64MW_345	hypothetical protein	16356	16442	FALSE	16356	16442	71496
Vibrio vulnificus E64MW	VvE64MW_346	Myo-inositol-1(or 4)-monophosphatase	16437	17240	TRUE	16437	17240	66340
Vibrio vulnificus E64MW	VvE64MW_347	hypothetical protein	17300	17692	FALSE	17300	17692	69811
Vibrio vulnificus E64MW	VvE64MW_348	preprotein translocase subunit SecF	18143	19090	FALSE	18143	19090	67018
Vibrio vulnificus E64MW	VvE64MW_349	preprotein translocase subunit SecD	19105	20928	FALSE	19105	20928	67019
Vibrio vulnificus E64MW	VvE64MW_350	preprotein translocase
Vibrio vulnificus E64MW	VvE64MW_351	queuine/archaeosine tRNA-ribosyltransferase	21430	22566	FALSE	21430	22566	67021
Vibrio vulnificus E64MW	VvE64MW_352	S-adenosylmethionine:tRNA-ribosyltransferase-isomerase	22783	23835	FALSE	22783	23835	67022
Vibrio vulnificus E64MW	VvE64MW_353	Secreted trypsin-like serine protease	24052	25212	FALSE	24052	25212	69308
Vibrio vulnificus E64MW	VvE64MW_354	putative acetoin utilization protein AcuB	25480	25935	TRUE	25480	25935	67023
Vibrio vulnificus E64MW	VvE64MW_355	isocitrate lyase	26042	27355	FALSE	26042	27355	67656
Vibrio vulnificus E64MW	VvE64MW_356	malate synthase	27483	29120	FALSE	27483	29120	67789
Vibrio vulnificus E64MW	VvE64MW_357	transcriptional regulator	29725	30630	FALSE	29725	30630	67024
Vibrio vulnificus E64MW	VvE64MW_358	peroxiredoxin	30828	31436	TRUE	30828	31436	67025
Vibrio vulnificus E64MW	VvE64MW_359	Cytoplasmic copper homeostasis protein cutC	31698	32450	TRUE	31698	32450	67026
Vibrio vulnificus E64MW	VvE64MW_360	conserved hypothetical protein	32504	33280	TRUE	32504	33280	68232
Vibrio vulnificus E64MW	VvE64MW_361	phosphate uptake regulator	33288	33986	FALSE	33288	33986	67028
Vibrio vulnificus E64MW	VvE64MW_362	ABC-type phosphate transport system
Vibrio vulnificus E64MW	VvE64MW_363	phosphate ABC transporter
Vibrio vulnificus E64MW	VvE64MW_364	ABC-type uncharacterized transport system
Vibrio vulnificus E64MW	VvE64MW_365	polyphosphate kinase	38919	41021	TRUE	38919	41021	67944
Vibrio vulnificus E64MW	VvE64MW_366	Exopolyphosphatase	41005	42504	TRUE	41005	42504	67943
Vibrio vulnificus E64MW	VvE64MW_367	ABC-type phosphate transport system
Vibrio vulnificus E64MW	VvE64MW_368	phosphate regulon sensor kinase PhoR	43500	44708	FALSE	43500	44708	67033
Vibrio vulnificus E64MW	VvE64MW_369	DNA-binding response regulator PhoB	44819	45508	FALSE	44819	45508	67034
Vibrio vulnificus E64MW	VvE64MW_370	DNA recombination-dependent growth factor C	45727	46641	TRUE	45727	46641	67035
Vibrio vulnificus E64MW	VvE64MW_371	Putative protease	46844	48184	TRUE	46844	48184	67036
Vibrio vulnificus E64MW	VvE64MW_372	ferredoxin	48188	48442	TRUE	48188	48442	67037
Vibrio vulnificus E64MW	VvE64MW_373	Penicillin-insensitive murein endopeptidase A	48477	49022	FALSE	48477	49022	68971
Vibrio vulnificus E64MW	VvE64MW_374	3-deoxy-D-arabino-heptulosonate 7-phosphate(DAHP) synthase	463	1533	TRUE	463	1533	66304
Vibrio vulnificus E64MW	VvE64MW_375	Chorismate mutase I	1553	2680	TRUE	1553	2680	66305
Vibrio vulnificus E64MW	VvE64MW_376	Membrane protein	2751	3698	FALSE	2751	3698	68444
Vibrio vulnificus E64MW	VvE64MW_377	conserved hypothetical protein	3783	4127	FALSE	3783	4127	66306
Vibrio vulnificus E64MW	VvE64MW_378	ABC transporter
Vibrio vulnificus E64MW	VvE64MW_379	Soluble lytic murein transglycosylase precursor	6231	8213	TRUE	6231	8213	67531
Vibrio vulnificus E64MW	VvE64MW_380	Trp operon repressor	8229	8537	TRUE	8229	8537	66307
Vibrio vulnificus E64MW	VvE64MW_381	conserved hypothetical protein	8567	9118	FALSE	8567	9118	66308
Vibrio vulnificus E64MW	VvE64MW_382	prephenate dehydratase	9128	10306	FALSE	9128	10306	66309
Vibrio vulnificus E64MW	VvE64MW_383	putative sigma-54 modulation protein	10550	10873	FALSE	10550	10873	66310
Vibrio vulnificus E64MW	VvE64MW_384	putative lipoprotein	11226	11951	FALSE	11226	11951	66311
Vibrio vulnificus E64MW	VvE64MW_385	pseudouridylate synthase
Vibrio vulnificus E64MW	VvE64MW_386	conserved hypothetical protein	13069	13785	TRUE	13069	13785	66313
Vibrio vulnificus E64MW	VvE64MW_387	clpB protein	13903	16476	TRUE	13903	16476	67532
Vibrio vulnificus E64MW	VvE64MW_388	hypothetical protein	16518	16649	FALSE	16518	16649	71263
Vibrio vulnificus E64MW	VvE64MW_389	Beta-hexosaminidase (Beta-N-acetylhexosaminidase) (EC 3.2.1.52)	2	703	FALSE	2	703	65829
Vibrio vulnificus E64MW	VvE64MW_390	Anhydro-N-acetylmuramic acid kinase	755	1918	TRUE	755	1918	65828
Vibrio vulnificus E64MW	VvE64MW_391	NhaP-type Na+/H+ and K+/H+ antiporter	1960	3756	FALSE	1960	3756	68104
Vibrio vulnificus E64MW	VvE64MW_392	conserved hypothetical protein	3783	4124	FALSE	3783	4124	67865
Vibrio vulnificus E64MW	VvE64MW_393	hypothetical protein	4134	4325	FALSE	4134	4325	69762
Vibrio vulnificus E64MW	VvE64MW_394	carbon starvation protein	4361	5845	TRUE	4361	5845	67577
Vibrio vulnificus E64MW	VvE64MW_395	putative regulator of cell autolysis	6014	7696	TRUE	6014	7696	66596
Vibrio vulnificus E64MW	VvE64MW_396	response regulator	7716	8444	TRUE	7716	8444	66595
Vibrio vulnificus E64MW	VvE64MW_397	penicillin tolerance protein	8513	9475	FALSE	8513	9475	66258
Vibrio vulnificus E64MW	VvE64MW_398	FKBP-type peptidyl-prolyl cis-trans isomerase 2	9496	9876	FALSE	9496	9876	66257
Vibrio vulnificus E64MW	VvE64MW_399	lipoprotein signal peptidase	10168	10674	FALSE	10168	10674	66256
Vibrio vulnificus E64MW	VvE64MW_400	isoleucyl-tRNA synthetase	10753	12108	FALSE	10753	12108	65689
Vibrio vulnificus E64MW	VvE64MW_401	isoleucyl-tRNA synthetase	12029	13600	FALSE	12029	13600	65689
Vibrio vulnificus E64MW	VvE64MW_402	FAD synthase	13665	14600	FALSE	13665	14600	66255
Vibrio vulnificus E64MW	VvE64MW_403	mviN protein	14672	16207	FALSE	14672	16207	66254
Vibrio vulnificus E64MW	VvE64MW_404	ribosomal protein S20	16484	16744	TRUE	16484	16744	66253
Vibrio vulnificus E64MW	VvE64MW_405	transcriptional activator	16867	17163	FALSE	16867	17163	66252
Vibrio vulnificus E64MW	VvE64MW_406	transcriptional activator	17292	18182	FALSE	17292	18182	66251
Vibrio vulnificus E64MW	VvE64MW_407	Sodium-dependent phosphate transporter	18551	19711	TRUE	18551	19711	66250
Vibrio vulnificus E64MW	VvE64MW_408	conserved hypothetical protein	19841	20986	TRUE	19841	20986	67798
Vibrio vulnificus E64MW	VvE64MW_409	thymidylate synthase	21045	21896	FALSE	21045	21896	66249
Vibrio vulnificus E64MW	VvE64MW_410	prolipoprotein diacylglyceryl transferase	18	833	FALSE	18	833	66248
Vibrio vulnificus E64MW	VvE64MW_411	Protein of unknown function DUF81	873	1664	FALSE	873	1664	66247
Vibrio vulnificus E64MW	VvE64MW_412	phosphoenolpyruvate-protein phosphotransferase	1671	3761	FALSE	1671	3761	66246
Vibrio vulnificus E64MW	VvE64MW_413	MutT/nudix family protein	3920	4438	FALSE	3920	4438	66245
Vibrio vulnificus E64MW	VvE64MW_414	DNA mismatch repair protein	5057	5740	TRUE	5057	5740	66244
Vibrio vulnificus E64MW	VvE64MW_415	hypothetical protein	5727	6038	FALSE	5727	6038	68782
Vibrio vulnificus E64MW	VvE64MW_416	oxidoreductase Tas
Vibrio vulnificus E64MW	VvE64MW_417	conserved hypothetical protein	7311	7562	FALSE	7311	7562	67131
Vibrio vulnificus E64MW	VvE64MW_418	sigma-54 dependent transcriptional regulator	8074	9408	FALSE	8074	9408	66243
Vibrio vulnificus E64MW	VvE64MW_419	lysyl-tRNA synthetase
Vibrio vulnificus E64MW	VvE64MW_420	Peptide chain release factor 2	11173	11652	FALSE	11173	11652	75889
Vibrio vulnificus E64MW	VvE64MW_421	integrase
Vibrio vulnificus E64MW	VvE64MW_422	aerobic respiration control protein FexA	1517	2233	TRUE	1517	2233	67094
Vibrio vulnificus E64MW	VvE64MW_423	hypothetical protein	2306	2755	FALSE	2306	2755	68198
Vibrio vulnificus E64MW	VvE64MW_424	Aerobic respiration control sensor protein arcB	2760	5102	FALSE	2760	5102	65710
Vibrio vulnificus E64MW	VvE64MW_425	sensory box/GGDEF family protein	5309	7108	FALSE	5309	7108	68139
Vibrio vulnificus E64MW	VvE64MW_426	Radical SAM protein
Vibrio vulnificus E64MW	VvE64MW_427	NADPH-dependent glutamate synthase
Vibrio vulnificus E64MW	VvE64MW_428	NADPH-dependent glutamate synthase
Vibrio vulnificus E64MW	VvE64MW_429	Glutamate synthase [NADPH] large chain	15093	19556	TRUE	15093	19556	65555
Vibrio vulnificus E64MW	VvE64MW_430	Glutamate synthase [NADPH] small chain	19569	20987	TRUE	19569	20987	67988
Vibrio vulnificus E64MW	VvE64MW_431	hypothetical protein	21100	21528	TRUE	21100	21528	67096
Vibrio vulnificus E64MW	VvE64MW_432	nucleoside phosphorylase	21625	22320	TRUE	21625	22320	67097
Vibrio vulnificus E64MW	VvE64MW_433	Vitamin B12 ABC transporter
Vibrio vulnificus E64MW	VvE64MW_434	predicted membrane protein	24176	24796	TRUE	24176	24796	67098
Vibrio vulnificus E64MW	VvE64MW_435	transcriptional regulator	24913	25758	TRUE	24913	25758	68190
Vibrio vulnificus E64MW	VvE64MW_436	predicted permease	25709	26497	FALSE	25709	26497	67989
Vibrio vulnificus E64MW	VvE64MW_437	Chromosome segregation ATPase	27022	27426	TRUE	27022	27426	70779
Vibrio vulnificus E64MW	VvE64MW_438	carbamoylphosphate synthase large subunit	27545	30778	FALSE	27545	30778	66261
Vibrio vulnificus E64MW	VvE64MW_439	carbamoylphosphate synthase small subunit	30795	31883	FALSE	30795	31883	66260
Vibrio vulnificus E64MW	VvE64MW_440	dihydrodipicolinate reductase	32416	33225	FALSE	32416	33225	66259
Vibrio vulnificus E64MW	VvE64MW_441	NTP pyrophosphohydrolase	33319	33720	FALSE	33319	33720	67142
Vibrio vulnificus E64MW	VvE64MW_442	preprotein translocase subunit SecA	33783	36506	FALSE	33783	36506	67143
Vibrio vulnificus E64MW	VvE64MW_443	hypothetical protein	36838	37296	TRUE	36838	37296	67670
Vibrio vulnificus E64MW	VvE64MW_444	UDP-3-O-acyl-N-acetylglucosamine deacetylase	37362	38279	FALSE	37362	38279	67144
Vibrio vulnificus E64MW	VvE64MW_445	cell division GTPase FtsZ	38378	39592	FALSE	38378	39592	67145
Vibrio vulnificus E64MW	VvE64MW_446	cell division protein FtsA	39625	40887	FALSE	39625	40887	67146
Vibrio vulnificus E64MW	VvE64MW_447	cell division septal protein FtsQ	40898	41527	FALSE	40898	41527	67147
Vibrio vulnificus E64MW	VvE64MW_448	UDP-N-acetylmuramate-alanine ligase	41857	43188	FALSE	41857	43188	67148
Vibrio vulnificus E64MW	VvE64MW_449	UDP-N-acetylglucosamine:LPS N-acetylglucosaminetransferase	43332	44399	FALSE	43332	44399	67149
Vibrio vulnificus E64MW	VvE64MW_450	bacterial cell division membrane protein FtsW	44386	45579	FALSE	44386	45579	67150
Vibrio vulnificus E64MW	VvE64MW_451	UDP-N-acetylmuramoylalanine--D-glutamate ligase	45618	46946	FALSE	45618	46946	67151
Vibrio vulnificus E64MW	VvE64MW_452	phospho-N-acetylmuramoyl-pentapeptide-transferase	46980	48062	FALSE	46980	48062	67152
Vibrio vulnificus E64MW	VvE64MW_453	UDP-N-acetylmuramyl pentapeptide synthase	48059	49420	FALSE	48059	49420	67153
Vibrio vulnificus E64MW	VvE64MW_454	UDP-N-acetylmuramyl tripeptide synthase	49417	50925	FALSE	49417	50925	67154
Vibrio vulnificus E64MW	VvE64MW_455	Cell division protein ftsI (Peptidoglycansynthetase)	50930	52660	FALSE	50930	52660	67155
Vibrio vulnificus E64MW	VvE64MW_456	cell division protein FtsL	52657	52974	FALSE	52657	52974	67156
Vibrio vulnificus E64MW	VvE64MW_457	predicted S-adenosylmethionine-dependentmethyltransferase	52984	53934	FALSE	52984	53934	67157
Vibrio vulnificus E64MW	VvE64MW_458	predicted methyltransferase	54657	55520	FALSE	54657	55520	67158
Vibrio vulnificus E64MW	VvE64MW_459	LppC putative lipoprotein	55589	57400	TRUE	55589	57400	67159
Vibrio vulnificus E64MW	VvE64MW_460	predicted endonuclease	57387	57755	TRUE	57387	57755	67160
Vibrio vulnificus E64MW	VvE64MW_461	phosphoheptose isomerase	57759	58349	TRUE	57759	58349	67161
Vibrio vulnificus E64MW	VvE64MW_462	Putative hemolysin	58352	58945	TRUE	58352	58945	67162
Vibrio vulnificus E64MW	VvE64MW_463	stringent starvation protein B	59034	59510	FALSE	59034	59510	67163
Vibrio vulnificus E64MW	VvE64MW_464	stringent starvation protein A	59514	60149	FALSE	59514	60149	67164
Vibrio vulnificus E64MW	VvE64MW_465	ubiquinol cytochrome C oxidoreductase
Vibrio vulnificus E64MW	VvE64MW_466	ubiquinol-cytochrome c reductase
Vibrio vulnificus E64MW	VvE64MW_467	ubiquinol-cytochrome c reductase
Vibrio vulnificus E64MW	VvE64MW_468	ribosomal protein S9	63167	63559	FALSE	63167	63559	67167
Vibrio vulnificus E64MW	VvE64MW_469	ribosomal protein L13	63575	64003	FALSE	63575	64003	67168
Vibrio vulnificus E64MW	VvE64MW_470	Predicted ATPase	64255	65358	FALSE	64255	65358	67169
Vibrio vulnificus E64MW	VvE64MW_471	conserved hypothetical protein	65526	65966	TRUE	65526	65966	67170
Vibrio vulnificus E64MW	VvE64MW_472	protease DO	66124	67491	TRUE	66124	67491	67672
Vibrio vulnificus E64MW	VvE64MW_473	protease DegS	67623	68690	TRUE	67623	68690	67171
Vibrio vulnificus E64MW	VvE64MW_474	DNA topoisomerase IV
Vibrio vulnificus E64MW	VvE64MW_475	topoisomerase IV
Vibrio vulnificus E64MW	VvE64MW_476	Putative esterase	73172	73762	FALSE	73172	73762	67174
Vibrio vulnificus E64MW	VvE64MW_477	cyclic AMP phosphodiesterase	73764	74588	FALSE	73764	74588	67175
Vibrio vulnificus E64MW	VvE64MW_478	Putative cytoplasmic protein	74607	75056	FALSE	74607	75056	67176
Vibrio vulnificus E64MW	VvE64MW_479	MutT/nudix family protein	75056	75691	FALSE	75056	75691	67177
Vibrio vulnificus E64MW	VvE64MW_480	outer membrane protein	75920	77245	TRUE	75920	77245	67178
Vibrio vulnificus E64MW	VvE64MW_481	ADP-heptose synthase	77358	78788	FALSE	77358	78788	67673
Vibrio vulnificus E64MW	VvE64MW_482	Glutamate-ammonia-ligase adenylyltransferase	78842	81694	FALSE	78842	81694	67179
Vibrio vulnificus E64MW	VvE64MW_483	methyl-accepting chemotaxis protein	81800	83056	FALSE	81800	83056	67180
Vibrio vulnificus E64MW	VvE64MW_484	cAMP-dependent Kef-type K+ transport system	83173	83925	TRUE	83173	83925	67181
Vibrio vulnificus E64MW	VvE64MW_485	conserved hypothetical protein	83959	85476	FALSE	83959	85476	67674
Vibrio vulnificus E64MW	VvE64MW_486	phosphate transport regulator	85676	86362	TRUE	85676	86362	67182
Vibrio vulnificus E64MW	VvE64MW_487	pho4 family protein	86497	87756	TRUE	86497	87756	67183
Vibrio vulnificus E64MW	VvE64MW_488	Arylsulfatase	87940	88551	TRUE	87940	88551	67184
Vibrio vulnificus E64MW	VvE64MW_489	General secretion pathway protein A	88625	90781	FALSE	88625	90781	65713
Vibrio vulnificus E64MW	VvE64MW_490	tRNA nucleotidyltransferase	90793	92103	TRUE	90793	92103	67185
Vibrio vulnificus E64MW	VvE64MW_491	putative undecaprenol kinase	92167	92970	FALSE	92167	92970	67186
Vibrio vulnificus E64MW	VvE64MW_492	7	8-dihydro-6-hydroxymethylpterin-pyrophosphokinase	92986	93468	FALSE	92986	93468	67187
Vibrio vulnificus E64MW	VvE64MW_493	dihydroneopterin aldolase	93465	93824	FALSE	93465	93824	67188
Vibrio vulnificus E64MW	VvE64MW_494	Acyl-phosphate:glycerol-3-phosphateO-acyltransferase PlsY	93948	94565	TRUE	93948	94565	67189
Vibrio vulnificus E64MW	VvE64MW_495	2-succinyl-6-hydroxy-2
Vibrio vulnificus E64MW	VvE64MW_496	metal-dependent protease	95594	96613	FALSE	95594	96613	67792
Vibrio vulnificus E64MW	VvE64MW_497	ribosomal protein S21	96842	97057	TRUE	96842	97057	67675
Vibrio vulnificus E64MW	VvE64MW_498	conserved hypothetical protein	97086	97529	TRUE	97086	97529	67190
Vibrio vulnificus E64MW	VvE64MW_499	DNA primase	97616	99379	TRUE	97616	99379	67793
Vibrio vulnificus E64MW	VvE64MW_500	RNA polymerase sigma factor RpoD	99479	101353	TRUE	99479	101353	67676
Vibrio vulnificus E64MW	VvE64MW_501	hypothetical protein	101911	102246	TRUE	101911	102246	70229
Vibrio vulnificus E64MW	VvE64MW_502	putative Y4mE	102239	103645	TRUE	102239	103645	70047
Vibrio vulnificus E64MW	VvE64MW_503	conserved hypothetical protein	104013	104720	FALSE	104013	104720	68101
Vibrio vulnificus E64MW	VvE64MW_504	Putative hemolysin	105130	106887	TRUE	105130	106887	65566
Vibrio vulnificus E64MW	VvE64MW_505	TRAP-type mannitol/chloroaromatic compoundtransport system
Vibrio vulnificus E64MW	VvE64MW_506	glutamine-fructose-6-phosphate transaminase(isomerizing)	108270	110099	FALSE	108270	110099	67270
Vibrio vulnificus E64MW	VvE64MW_507	Transcriptional regulator of glmS gene
Vibrio vulnificus E64MW	VvE64MW_508	pyruvate kinase	111360	112772	TRUE	111360	112772	67191
Vibrio vulnificus E64MW	VvE64MW_509	transcriptional regulator	112940	113602	TRUE	112940	113602	68475
Vibrio vulnificus E64MW	VvE64MW_510	GGDEF family protein	114079	115959	FALSE	114079	115959	65600
Vibrio vulnificus E64MW	VvE64MW_511	acetolactate synthase
Vibrio vulnificus E64MW	VvE64MW_512	thiamine pyrophosphate-requiring enzyme	116609	118333	FALSE	116609	118333	67193
Vibrio vulnificus E64MW	VvE64MW_513	Long-chain-fatty-acid--CoA ligase	118793	120598	FALSE	118793	120598	67194
Vibrio vulnificus E64MW	VvE64MW_514	transcriptional regulator	120786	121745	FALSE	120786	121745	67195
Vibrio vulnificus E64MW	VvE64MW_515	Glycosyltransferase	122098	123144	FALSE	122098	123144	67990
Vibrio vulnificus E64MW	VvE64MW_516	membrane-associated phospholipid phosphatase	123149	123706	FALSE	123149	123706	67991
Vibrio vulnificus E64MW	VvE64MW_517	hypothetical protein	123923	124711	FALSE	123923	124711	69154
Vibrio vulnificus E64MW	VvE64MW_518	2-isopropylmalate synthase	125218	126840	TRUE	125218	126840	66138
Vibrio vulnificus E64MW	VvE64MW_519	3-isopropylmalate dehydrogenase	126927	128018	TRUE	126927	128018	66137
Vibrio vulnificus E64MW	VvE64MW_520	3-isopropylmalate dehydratase large subunit	128038	129438	TRUE	128038	129438	66136
Vibrio vulnificus E64MW	VvE64MW_521	3-isopropylmalate dehydratase small subunit	129450	130052	TRUE	129450	130052	66135
Vibrio vulnificus E64MW	VvE64MW_522	conserved hypothetical protein	130186	130968	TRUE	130186	130968	66134
Vibrio vulnificus E64MW	VvE64MW_523	DnaJ-like protein DjlA	131052	131915	FALSE	131052	131915	66133
Vibrio vulnificus E64MW	VvE64MW_524	Putative exported protein	132144	133016	FALSE	132144	133016	66879
Vibrio vulnificus E64MW	VvE64MW_525	conserved hypothetical protein	133411	136482	TRUE	133411	136482	69190
Vibrio vulnificus E64MW	VvE64MW_526	transcriptional regulator	136625	137320	TRUE	136625	137320	67819
Vibrio vulnificus E64MW	VvE64MW_527	PEP phosphonomutase	137333	138229	TRUE	137333	138229	67795
Vibrio vulnificus E64MW	VvE64MW_528	citrate synthase	138419	139561	TRUE	138419	139561	68119
Vibrio vulnificus E64MW	VvE64MW_529	2-methylisocitrate dehydratase
Vibrio vulnificus E64MW	VvE64MW_530	probable AcnD-accessory protein PrpF	142318	143460	TRUE	142318	143460	68121
Vibrio vulnificus E64MW	VvE64MW_531	PrpE protein	143525	145402	TRUE	143525	145402	68122
Vibrio vulnificus E64MW	VvE64MW_532	Histone acetyltransferase HPA2	145509	145988	TRUE	145509	145988	66740
Vibrio vulnificus E64MW	VvE64MW_533	putative trypsin	146212	147846	TRUE	146212	147846	69301
Vibrio vulnificus E64MW	VvE64MW_534	Membrane-associated phospholipid phosphatase	148181	149566	TRUE	148181	149566	66739
Vibrio vulnificus E64MW	VvE64MW_535	Methyl-accepting chemotaxis protein	149628	151265	FALSE	149628	151265	69070
Vibrio vulnificus E64MW	VvE64MW_536	Predicted hydrolase	151419	152228	FALSE	151419	152228	65941
Vibrio vulnificus E64MW	VvE64MW_537	organic radical activating enzyme	152398	153072	TRUE	152398	153072	65831
Vibrio vulnificus E64MW	VvE64MW_538	predicted ATPase	153085	153780	TRUE	153085	153780	66754
Vibrio vulnificus E64MW	VvE64MW_539	GGDEF family protein	153890	155824	FALSE	153890	155824	68195
Vibrio vulnificus E64MW	VvE64MW_540	conserved hypothetical protein	156022	156372	FALSE	156022	156372	66719
Vibrio vulnificus E64MW	VvE64MW_541	putative outer membrane protein	156489	157115	FALSE	156489	157115	65588
Vibrio vulnificus E64MW	VvE64MW_542	Outer membrane efflux protein	157117	157812	FALSE	157117	157812	65583
Vibrio vulnificus E64MW	VvE64MW_543	Outer membrane efflux protein	157832	158383	FALSE	157832	158383	72769
Vibrio vulnificus E64MW	VvE64MW_544	iron-regulated protein FrpC	158839	160767	TRUE	158839	160767	69400
Vibrio vulnificus E64MW	VvE64MW_545	Outer membrane protein Imp
Vibrio vulnificus E64MW	VvE64MW_546	parvulin-like peptidyl-prolyl isomerase	2245	3543	TRUE	2245	3543	67506
Vibrio vulnificus E64MW	VvE64MW_547	pyridoxal phosphate biosynthesis protein	3536	4522	TRUE	3536	4522	66132
Vibrio vulnificus E64MW	VvE64MW_548	dimethyladenosine transferase	4519	5325	TRUE	4519	5325	66131
Vibrio vulnificus E64MW	VvE64MW_549	apaG protein	5386	5766	TRUE	5386	5766	68004
Vibrio vulnificus E64MW	VvE64MW_550	bis(5'-nucleosyl)-tetraphosphatase (symmetrical)	5781	6590	TRUE	5781	6590	66130
Vibrio vulnificus E64MW	VvE64MW_551	dihydrofolate reductase	6611	7099	FALSE	6611	7099	66129
Vibrio vulnificus E64MW	VvE64MW_552	conserved hypothetical protein	7109	7585	FALSE	7109	7585	66128
Vibrio vulnificus E64MW	VvE64MW_553	conserved hypothetical protein	7573	8340	FALSE	7573	8340	67505
Vibrio vulnificus E64MW	VvE64MW_554	GTP-binding protein Obg/CgtA	8500	9669	FALSE	8500	9669	66127
Vibrio vulnificus E64MW	VvE64MW_555	ribosomal protein L27	9825	10082	FALSE	9825	10082	66126
Vibrio vulnificus E64MW	VvE64MW_556	ribosomal protein L21	10103	10414	FALSE	10103	10414	66125
Vibrio vulnificus E64MW	VvE64MW_557	hypothetical protein	10443	10571	TRUE	10443	10571	71235
Vibrio vulnificus E64MW	VvE64MW_558	Octaprenyl-diphosphate synthase	10686	11657	TRUE	10686	11657	66124
Vibrio vulnificus E64MW	VvE64MW_559	malate/lactate dehydrogenase	11782	12714	FALSE	11782	12714	66123
Vibrio vulnificus E64MW	VvE64MW_560	arginine repressor	13054	13557	TRUE	13054	13557	66122
Vibrio vulnificus E64MW	VvE64MW_561	TRAP-type uncharacterized transport system
Vibrio vulnificus E64MW	VvE64MW_562	TRAP-type uncharacterized transport system
Vibrio vulnificus E64MW	VvE64MW_563	conserved hypothetical protein	17745	18182	TRUE	17745	18182	66119
Vibrio vulnificus E64MW	VvE64MW_564	1-acyl-sn-glycerol-3-phosphate acyltransferase	18267	18992	FALSE	18267	18992	66199
Vibrio vulnificus E64MW	VvE64MW_565	UDP-N-acetylglucosamine1-carboxyvinyltransferase	19132	20397	FALSE	19132	20397	66198
Vibrio vulnificus E64MW	VvE64MW_566	predicted transcriptional regulator	20407	20661	FALSE	20407	20661	66197
Vibrio vulnificus E64MW	VvE64MW_567	putative anti-sigma B factor antagonist	20665	20982	FALSE	20665	20982	66196
Vibrio vulnificus E64MW	VvE64MW_568	ABC-type transport system
Vibrio vulnificus E64MW	VvE64MW_569	ABC-type transport system
Vibrio vulnificus E64MW	VvE64MW_570	Uncharacterized ABC transporter
Vibrio vulnificus E64MW	VvE64MW_571	ABC-type transport system
Vibrio vulnificus E64MW	VvE64MW_572	putative sodium/calcium exchanger protein	24044	25009	TRUE	24044	25009	66191
Vibrio vulnificus E64MW	VvE64MW_573	putative polysialic acid capsule expressionprotein	25031	26002	TRUE	25031	26002	66190
Vibrio vulnificus E64MW	VvE64MW_574	low specificity phosphatase	26002	26559	TRUE	26002	26559	67848
Vibrio vulnificus E64MW	VvE64MW_575	Uncharacterized protein YrbK	26556	27119	TRUE	26556	27119	66189
Vibrio vulnificus E64MW	VvE64MW_576	conserved hypothetical protein	27100	27594	TRUE	27100	27594	66188
Vibrio vulnificus E64MW	VvE64MW_577	ABC-type transport system
Vibrio vulnificus E64MW	VvE64MW_578	DNA-directed RNA polymerase specialized sigmasubunit	28373	29755	TRUE	28373	29755	66186
Vibrio vulnificus E64MW	VvE64MW_579	Ribosome hibernation protein YhbH	463	750	TRUE	463	750	67517
Vibrio vulnificus E64MW	VvE64MW_580	PTS IIA-like nitrogen-regulatory protein PtsN	753	1199	TRUE	753	1199	66185
Vibrio vulnificus E64MW	VvE64MW_581	predicted P-loop-containing kinase	1212	2075	TRUE	1212	2075	66184
Vibrio vulnificus E64MW	VvE64MW_582	phosphocarrier protein NPr	2078	2353	TRUE	2078	2353	66183
Vibrio vulnificus E64MW	VvE64MW_583	magnesium transporter	2568	3923	TRUE	2568	3923	66182
Vibrio vulnificus E64MW	VvE64MW_584	PmbA protein	4031	5374	FALSE	4031	5374	66181
Vibrio vulnificus E64MW	VvE64MW_585	conserved hypothetical protein	5562	6050	TRUE	5562	6050	66180
Vibrio vulnificus E64MW	VvE64MW_586	thiamine ABC transporter
Vibrio vulnificus E64MW	VvE64MW_587	thiamine ABC transporter
Vibrio vulnificus E64MW	VvE64MW_588	thiamine ABC transporter
Vibrio vulnificus E64MW	VvE64MW_589	3-polyprenyl-4-hydroxybenzoate carboxy-lyaseUbiX	9688	10332	FALSE	9688	10332	66113
Vibrio vulnificus E64MW	VvE64MW_590	UDP-N-acetylmuramate-alanine ligase	10349	11854	FALSE	10349	11854	66112
Vibrio vulnificus E64MW	VvE64MW_591	fructose-1	6-bisphosphatase	12062	13069	TRUE	12062	13069	66111
Vibrio vulnificus E64MW	VvE64MW_592	hypothetical protein	13073	13222	TRUE	13073	13222	72766
Vibrio vulnificus E64MW	VvE64MW_593	inorganic pyrophosphatase	13209	13739	TRUE	13209	13739	68141
Vibrio vulnificus E64MW	VvE64MW_594	hypothetical protein	13829	14188	FALSE	13829	14188	68339
Vibrio vulnificus E64MW	VvE64MW_595	conserved hypothetical protein	14293	14640	FALSE	14293	14640	67994
Vibrio vulnificus E64MW	VvE64MW_596	Uncharacterized protein YtfN	14712	18467	FALSE	14712	18467	66159
Vibrio vulnificus E64MW	VvE64MW_597	outer membrane protein	18464	20179	FALSE	18464	20179	66158
Vibrio vulnificus E64MW	VvE64MW_598	Peptide methionine sulfoxide reductase	20411	21040	TRUE	20411	21040	66157
Vibrio vulnificus E64MW	VvE64MW_599	conserved hypothetical protein	21142	21351	FALSE	21142	21351	68606
Vibrio vulnificus E64MW	VvE64MW_600	predicted transcriptional regulator	21683	22234	TRUE	21683	22234	65637
Vibrio vulnificus E64MW	VvE64MW_601	conserved hypothetical protein	22399	22665	TRUE	22399	22665	68395
Vibrio vulnificus E64MW	VvE64MW_602	conserved hypothetical protein	22711	23346	TRUE	22711	23346	67512
Vibrio vulnificus E64MW	VvE64MW_603	ABC-type antimicrobial peptide transport system
Vibrio vulnificus E64MW	VvE64MW_604	ABC-type antimicrobial peptide transport system
Vibrio vulnificus E64MW	VvE64MW_605	conserved hypothetical protein	25378	25875	TRUE	25378	25875	66154
Vibrio vulnificus E64MW	VvE64MW_606	conserved hypothetical protein	26224	27126	TRUE	26224	27126	67511
Vibrio vulnificus E64MW	VvE64MW_607	adenylylsulfate kinase	27255	27878	FALSE	27255	27878	66153
Vibrio vulnificus E64MW	VvE64MW_608	putative sodium/sulfate symporter	27891	29495	FALSE	27891	29495	68305
Vibrio vulnificus E64MW	VvE64MW_609	sulfate adenylate transferase
Vibrio vulnificus E64MW	VvE64MW_610	sulfate adenylate transferase
Vibrio vulnificus E64MW	VvE64MW_611	uroporphyrinogen-III methylase	32114	32989	FALSE	32114	32989	68042
Vibrio vulnificus E64MW	VvE64MW_612	2`
Vibrio vulnificus E64MW	VvE64MW_613	cAMP-binding protein	35296	35859	TRUE	35296	35859	67509
Vibrio vulnificus E64MW	VvE64MW_614	elaA protein	35959	36411	TRUE	35959	36411	66150
Vibrio vulnificus E64MW	VvE64MW_615	conserved hypothetical protein	36412	37284	TRUE	36412	37284	68040
Vibrio vulnificus E64MW	VvE64MW_616	hypothetical protein	37358	37921	FALSE	37358	37921	67761
Vibrio vulnificus E64MW	VvE64MW_617	FKBP-type peptidyl-prolyl cis-trans isomerase 1	38148	38768	TRUE	38148	38768	66149
Vibrio vulnificus E64MW	VvE64MW_618	conserved hypothetical protein	38902	39396	TRUE	38902	39396	69403
Vibrio vulnificus E64MW	VvE64MW_619	ribosomal protein L17	39746	40129	FALSE	39746	40129	67504
Vibrio vulnificus E64MW	VvE64MW_620	DNA-directed RNA polymerase
Vibrio vulnificus E64MW	VvE64MW_621	ribosomal protein S4	41172	41792	FALSE	41172	41792	66109
Vibrio vulnificus E64MW	VvE64MW_622	ribosomal protein S11	41820	42209	FALSE	41820	42209	67503
Vibrio vulnificus E64MW	VvE64MW_623	ribosomal protein S13	42228	42584	FALSE	42228	42584	67502
Vibrio vulnificus E64MW	VvE64MW_624	ribosomal protein L36	42731	42844	FALSE	42731	42844	67846
Vibrio vulnificus E64MW	VvE64MW_625	preprotein translocase subunit SecY	42883	44217	FALSE	42883	44217	66108
Vibrio vulnificus E64MW	VvE64MW_626	ribosomal protein L15	44238	44672	FALSE	44238	44672	66107
Vibrio vulnificus E64MW	VvE64MW_627	ribosomal protein L30/L7E	44679	44855	FALSE	44679	44855	66106
Vibrio vulnificus E64MW	VvE64MW_628	ribosomal protein S5	44863	45366	FALSE	44863	45366	66105
Vibrio vulnificus E64MW	VvE64MW_629	ribosomal protein L18	45381	45734	FALSE	45381	45734	66104
Vibrio vulnificus E64MW	VvE64MW_630	ribosomal protein L6	45744	46277	FALSE	45744	46277	66103
Vibrio vulnificus E64MW	VvE64MW_631	ribosomal protein S8	46290	46682	FALSE	46290	46682	66102
Vibrio vulnificus E64MW	VvE64MW_632	ribosomal protein S14	46713	47018	FALSE	46713	47018	66101
Vibrio vulnificus E64MW	VvE64MW_633	ribosomal protein L5	47036	47575	FALSE	47036	47575	66100
Vibrio vulnificus E64MW	VvE64MW_634	ribosomal protein L24	47602	47919	FALSE	47602	47919	66099
Vibrio vulnificus E64MW	VvE64MW_635	ribosomal protein L14	47934	48305	FALSE	47934	48305	66098
Vibrio vulnificus E64MW	VvE64MW_636	ribosomal protein S17	48468	48722	FALSE	48468	48722	66097
Vibrio vulnificus E64MW	VvE64MW_637	ribosomal protein L29	48722	48913	FALSE	48722	48913	66096
Vibrio vulnificus E64MW	VvE64MW_638	ribosomal protein L16/L10E	48913	49323	FALSE	48913	49323	66095
Vibrio vulnificus E64MW	VvE64MW_639	ribosomal protein S3	49335	50036	FALSE	49335	50036	66094
Vibrio vulnificus E64MW	VvE64MW_640	ribosomal protein L22	50055	50387	FALSE	50055	50387	66093
Vibrio vulnificus E64MW	VvE64MW_641	ribosomal protein S19	50398	50676	FALSE	50398	50676	66092
Vibrio vulnificus E64MW	VvE64MW_642	ribosomal protein L2	50698	51522	FALSE	50698	51522	66091
Vibrio vulnificus E64MW	VvE64MW_643	ribosomal protein L23	51539	51841	FALSE	51539	51841	66090
Vibrio vulnificus E64MW	VvE64MW_644	ribosomal protein L4	51838	52440	FALSE	51838	52440	66089
Vibrio vulnificus E64MW	VvE64MW_645	ribosomal protein L3	52457	53086	FALSE	52457	53086	66088
Vibrio vulnificus E64MW	VvE64MW_646	ribosomal protein S10	53101	53412	FALSE	53101	53412	66087
Vibrio vulnificus E64MW	VvE64MW_647	Accessory colonization factor AcfD precursor	56069	60646	FALSE	56069	60646	68610
Vibrio vulnificus E64MW	VvE64MW_648	predicted UDP-glucose 6-dehydrogenase	62141	63307	FALSE	62141	63307	67845
Vibrio vulnificus E64MW	VvE64MW_649	Nucleoside-diphosphate sugarepimerase/dehydratase	63479	65431	FALSE	63479	65431	67760
Vibrio vulnificus E64MW	VvE64MW_650	DegT/DnrJ/EryC1/StrS aminotransferase	65548	66165	FALSE	65548	66165	68868
Vibrio vulnificus E64MW	VvE64MW_651	Perosamine synthetase (WeeJ)	66149	66724	FALSE	66149	66724	68868
Vibrio vulnificus E64MW	VvE64MW_652	putative carbamoylphosphate synthase largesubunit
Vibrio vulnificus E64MW	VvE64MW_653	acetyltransferase
Vibrio vulnificus E64MW	VvE64MW_654	D-cysteine desulfhydrase	68271	69185	FALSE	68271	69185	75288
Vibrio vulnificus E64MW	VvE64MW_655	putative UDP-galactose phosphate transferase	69178	69783	FALSE	69178	69783	71471
Vibrio vulnificus E64MW	VvE64MW_656	WbwZ	69792	70913	FALSE	69792	70913	70026
Vibrio vulnificus E64MW	VvE64MW_657	glycosyltransferase	71004	72005	FALSE	71004	72005	72068
Vibrio vulnificus E64MW	VvE64MW_658	Putative LPS biosynthesis related glycosyltransferase	72002	72685	FALSE	72002	72685	78975
Vibrio vulnificus E64MW	VvE64MW_659	Polysaccharide biosynthesis protein	72753	73979	FALSE	72753	73979	73848
Vibrio vulnificus E64MW	VvE64MW_660	Putative uncharacterized protein	73963	75162	FALSE	73963	75162	75254
Vibrio vulnificus E64MW	VvE64MW_661	putative tyrosine-protein kinase Wzc	75159	77330	FALSE	75159	77330	68302
Vibrio vulnificus E64MW	VvE64MW_662	Low molecular weight protein-tyrosine-phosphatasewzb	77503	77994	FALSE	77503	77994	68301
Vibrio vulnificus E64MW	VvE64MW_663	Lipopolysaccharide core biosynthesis glycosyl transferase protein	2	880	FALSE	2	880	65666
Vibrio vulnificus E64MW	VvE64MW_664	diacylglycerol kinase	913	1374	TRUE	913	1374	65567
Vibrio vulnificus E64MW	VvE64MW_665	putative KDO kinase WavC	1378	2085	TRUE	1378	2085	65665
Vibrio vulnificus E64MW	VvE64MW_666	predicted hydrolase	2133	3968	TRUE	2133	3968	65596
Vibrio vulnificus E64MW	VvE64MW_667	dTDP-glucose 4
Vibrio vulnificus E64MW	VvE64MW_668	D-glucose-1-phosphate thymidylyltransferase	5041	5925	TRUE	5041	5925	68401
Vibrio vulnificus E64MW	VvE64MW_669	DegT/DnrJ/EryC1/StrS aminotransferase	5915	6994	TRUE	5915	6994	72266
Vibrio vulnificus E64MW	VvE64MW_670	Phospho-2-dehydro-3-deoxyheptonate aldolase (EC 2.5.1.54) (3-deoxy-D-arabino-heptulosonate 7-phosphate synthase) (DAHP synthase) (Phospho-2-keto-3-deoxyheptonate aldolase)	7053	8108	TRUE	7053	8108	74768
Vibrio vulnificus E64MW	VvE64MW_671	Oxidoreductase protein	8121	9176	TRUE	8121	9176	71204
Vibrio vulnificus E64MW	VvE64MW_672	Putative carbamoyl-phosphate-synthetase protein	9281	9523	TRUE	9281	9523	71913
Vibrio vulnificus E64MW	VvE64MW_673	RecG-like helicase	532	1494	FALSE	532	1494	65721
Vibrio vulnificus E64MW	VvE64MW_674	ATP-dependent DNA helicase RecG	1448	2614	FALSE	1448	2614	65721
Vibrio vulnificus E64MW	VvE64MW_675	tRNA (Guanosine18-2'-O-)-methyltransferase	2741	3427	FALSE	2741	3427	68601
Vibrio vulnificus E64MW	VvE64MW_676	GTP pyrophosphokinase	3515	5635	FALSE	3515	5635	66043
Vibrio vulnificus E64MW	VvE64MW_677	DNA-directed RNA polymerase
Vibrio vulnificus E64MW	VvE64MW_678	guanylate kinase	6070	6693	FALSE	6070	6693	66045
Vibrio vulnificus E64MW	VvE64MW_679	TPR-repeat-containing protein	6980	8197	FALSE	6980	8197	69158
Vibrio vulnificus E64MW	VvE64MW_680	periplasmic protein TonB2	8208	8840	FALSE	8208	8840	69155
Vibrio vulnificus E64MW	VvE64MW_681	tonB system transport protein ExbD2	8845	9252	FALSE	8845	9252	69157
Vibrio vulnificus E64MW	VvE64MW_682	tonB system transport protein ExbB2	9334	9861	FALSE	9334	9861	69156
Vibrio vulnificus E64MW	VvE64MW_683	putative TolR protein	9871	11232	FALSE	9871	11232	69159
Vibrio vulnificus E64MW	VvE64MW_684	conserved hypothetical protein	11235	11999	FALSE	11235	11999	69322
Vibrio vulnificus E64MW	VvE64MW_685	TonB-dependent receptor	Outer membrane receptorfor ferrienterochelin and colicins	12084	14672	FALSE	12084	14672	68977
Vibrio vulnificus E64MW	VvE64MW_686	ABC-type transport system
Vibrio vulnificus E64MW	VvE64MW_687	ABC-type transport system
Vibrio vulnificus E64MW	VvE64MW_688	ABC-type oligopeptide transport system
Vibrio vulnificus E64MW	VvE64MW_689	ABC-type dipeptide/oligopeptide/nickel transportsystem
Vibrio vulnificus E64MW	VvE64MW_690	ABC-type oligopeptide transport system
Vibrio vulnificus E64MW	VvE64MW_691	Sulfatase protein	21232	22344	FALSE	21232	22344	71236
Vibrio vulnificus E64MW	VvE64MW_692	Uncharacterized protein	22352	23131	FALSE	22352	23131	78958
Vibrio vulnificus E64MW	VvE64MW_693	hypothetical protein	23351	23785	TRUE	23351	23785	68441
Vibrio vulnificus E64MW	VvE64MW_694	hypothetical protein	23888	24892	TRUE	23888	24892	71500
Vibrio vulnificus E64MW	VvE64MW_695	putative transcriptional regulator	25089	26261	FALSE	25089	26261	68563
Vibrio vulnificus E64MW	VvE64MW_696	uncharacterized stress-induced protein	26829	27695	FALSE	26829	27695	66046
Vibrio vulnificus E64MW	VvE64MW_697	RNase PH	27888	28604	TRUE	27888	28604	66047
Vibrio vulnificus E64MW	VvE64MW_698	Orotate phosphoribosyltransferase	28833	29474	TRUE	28833	29474	66048
Vibrio vulnificus E64MW	VvE64MW_699	Lipid A biosynthesis lauroyl acyltransferase	29629	30567	FALSE	29629	30567	67759
Vibrio vulnificus E64MW	VvE64MW_700	transcriptional regulator	30571	31161	FALSE	30571	31161	66055
Vibrio vulnificus E64MW	VvE64MW_701	DNA/pantothenate metabolism flavoprotein	31312	32517	FALSE	31312	32517	66056
Vibrio vulnificus E64MW	VvE64MW_702	Methyl-accepting chemotaxis protein	32801	34468	TRUE	32801	34468	68246
Vibrio vulnificus E64MW	VvE64MW_703	DNA repair protein	34582	35256	TRUE	34582	35256	66057
Vibrio vulnificus E64MW	VvE64MW_704	ribosomal protein L28	35568	35804	TRUE	35568	35804	66058
Vibrio vulnificus E64MW	VvE64MW_705	ribosomal protein L33	35820	35990	TRUE	35820	35990	66059
Vibrio vulnificus E64MW	VvE64MW_706	conserved hypothetical protein	36217	36714	TRUE	36217	36714	66060
Vibrio vulnificus E64MW	VvE64MW_707	formamidopyrimidine-DNA glycosylase	36744	37553	TRUE	36744	37553	65661
Vibrio vulnificus E64MW	VvE64MW_708	Membrane associated sulfatase (Membrane protein)	37701	38834	TRUE	37701	38834	68551
Vibrio vulnificus E64MW	VvE64MW_709	Membrane associated sulfatase (Membrane protein)	38839	39678	TRUE	38839	39678	68551
Vibrio vulnificus E64MW	VvE64MW_710	phosphopantetheine adenylyltransferase	39753	40247	FALSE	39753	40247	66061
Vibrio vulnificus E64MW	VvE64MW_711	ADP-heptose:LPS heptosyltransferase	40334	41368	TRUE	40334	41368	68776
Vibrio vulnificus E64MW	VvE64MW_712	Lipopolysaccharide biosynthesisglycosyltransferase	41337	42137	FALSE	41337	42137	65726
Vibrio vulnificus E64MW	VvE64MW_713	33 kDa chaperonin (Heat shock protein 33 homolog) (HSP33)	2	475	FALSE	2	475	65722
Vibrio vulnificus E64MW	VvE64MW_714	Ribosome-associated heat shock protein implicatedin the recycling of the 50S subunit (S4 paralog)	507	893	FALSE	507	893	67335
Vibrio vulnificus E64MW	VvE64MW_715	hypothetical protein	929	1090	TRUE	929	1090	70631
Vibrio vulnificus E64MW	VvE64MW_716	type II secretory pathway
Vibrio vulnificus E64MW	VvE64MW_717	type II secretory pathway
Vibrio vulnificus E64MW	VvE64MW_718	type II secretory pathway
Vibrio vulnificus E64MW	VvE64MW_719	type II secretory pathway
Vibrio vulnificus E64MW	VvE64MW_720	type II secretory pathway
Vibrio vulnificus E64MW	VvE64MW_721	type II secretory pathway
Vibrio vulnificus E64MW	VvE64MW_722	type II secretory pathway
Vibrio vulnificus E64MW	VvE64MW_723	general secretion pathway protein J	8399	9100	TRUE	8399	9100	67329
Vibrio vulnificus E64MW	VvE64MW_724	type II secretory pathway
Vibrio vulnificus E64MW	VvE64MW_725	general secretion pathway protein L	10084	11283	TRUE	10084	11283	67327
Vibrio vulnificus E64MW	VvE64MW_726	type II secretory pathway
Vibrio vulnificus E64MW	VvE64MW_727	General secretion pathway protein N	11784	12545	TRUE	11784	12545	67325
Vibrio vulnificus E64MW	VvE64MW_728	3'-Phosphoadenosine 5'-phosphosulfate (PAPS)3'-phosphatase	12663	13490	FALSE	12663	13490	67323
Vibrio vulnificus E64MW	VvE64MW_729	ADP compounds hydrolase NudE	13505	14059	FALSE	13505	14059	67324
Vibrio vulnificus E64MW	VvE64MW_730	thioredoxin-like protein	14175	14858	FALSE	14175	14858	67322
Vibrio vulnificus E64MW	VvE64MW_731	predicted amidophosphoribosyltransferase	14890	15696	FALSE	14890	15696	67758
Vibrio vulnificus E64MW	VvE64MW_732	hypothetical protein	15229	15348	TRUE	15229	15348	70230
Vibrio vulnificus E64MW	VvE64MW_733	biotin biosynthesis protein BioH	15689	16456	TRUE	15689	16456	66051
Vibrio vulnificus E64MW	VvE64MW_734	conserved hypothetical protein	16594	17064	TRUE	16594	17064	66052
Vibrio vulnificus E64MW	VvE64MW_735	TRANSCRIPTION ACCESSORY PROTEIN (S1 RNA bindingdomain)	17280	19604	FALSE	17280	19604	66053
Vibrio vulnificus E64MW	VvE64MW_736	transcription elongation factor	19840	20322	TRUE	19840	20322	66054
Vibrio vulnificus E64MW	VvE64MW_737	transcriptional regulator OmpR	20524	21243	TRUE	20524	21243	66049
Vibrio vulnificus E64MW	VvE64MW_738	osmolarity sensor protein EnvZ	21336	22634	TRUE	21336	22634	66050
Vibrio vulnificus E64MW	VvE64MW_739	xanthine/uracil permease family protein	22712	23974	FALSE	22712	23974	67757
Vibrio vulnificus E64MW	VvE64MW_740	33 kDa chaperonin (Heat shock protein 33 homolog) (HSP33)	1	495	TRUE	1	495	65722
Vibrio vulnificus E64MW	VvE64MW_741	phosphoenolpyruvate carboxykinase (ATP)	829	2457	TRUE	829	2457	67336
Vibrio vulnificus E64MW	VvE64MW_742	hypothetical protein	825	1652	TRUE	825	1652	69534
Vibrio vulnificus E64MW	VvE64MW_743	conserved hypothetical protein	1670	2578	FALSE	1670	2578	65999
Vibrio vulnificus E64MW	VvE64MW_744	DNA recombination protein RmuC	2710	4296	TRUE	2710	4296	66000
Vibrio vulnificus E64MW	VvE64MW_745	ubiquinone/menaquinone biosynthesismethlytransferase UbiE	4296	5078	TRUE	4296	5078	66001
Vibrio vulnificus E64MW	VvE64MW_746	conserved hypothetical protein	5087	5692	TRUE	5087	5692	66002
Vibrio vulnificus E64MW	VvE64MW_747	2-polyprenylphenol 6-hydroxylase	5689	7323	TRUE	5689	7323	66003
Vibrio vulnificus E64MW	VvE64MW_748	Sec-independent protein secretion pathwaycomponent	7375	7611	TRUE	7375	7611	67490
Vibrio vulnificus E64MW	VvE64MW_749	Sec-independent protein secretion pathwaycomponent	7615	8007	TRUE	7615	8007	66004
Vibrio vulnificus E64MW	VvE64MW_750	Sec-independent protein secretion pathwaycomponent TatC	8074	8823	TRUE	8074	8823	66005
Vibrio vulnificus E64MW	VvE64MW_751	Putative deoxyribonuclease	9147	9917	FALSE	9147	9917	66006
Vibrio vulnificus E64MW	VvE64MW_752	delta-aminolevulinic acid dehydratase	10105	11109	TRUE	10105	11109	66007
Vibrio vulnificus E64MW	VvE64MW_753	DNA polymerase I	11926	14721	TRUE	11926	14721	66025
Vibrio vulnificus E64MW	VvE64MW_754	predicted GTPase	15541	16203	FALSE	15541	16203	67492
Vibrio vulnificus E64MW	VvE64MW_755	cytochrome c4	16350	16967	TRUE	16350	16967	66026
Vibrio vulnificus E64MW	VvE64MW_756	Putative methyltransferase associated withDUF414	17540	18346	TRUE	17540	18346	66027
Vibrio vulnificus E64MW	VvE64MW_757	conserved hypothetical protein	18346	18891	TRUE	18346	18891	66028
Vibrio vulnificus E64MW	VvE64MW_758	Periplasmic/membrane protein associated withDUF414	18900	19388	TRUE	18900	19388	66029
Vibrio vulnificus E64MW	VvE64MW_759	oxygen-independent coproporphyrinogen IIIoxidase	19533	20924	TRUE	19533	20924	66030
Vibrio vulnificus E64MW	VvE64MW_760	Diguanylate cyclase/phosphodiesterase with extracellular sensor	21005	21565	FALSE	21005	21565	79242
Vibrio vulnificus E64MW	VvE64MW_761	GGDEF family protein	21531	23537	FALSE	21531	23537	65651
Vibrio vulnificus E64MW	VvE64MW_762	nitrogen regulation protein	23661	25070	FALSE	23661	25070	67494
Vibrio vulnificus E64MW	VvE64MW_763	nitrogen regulation protein NtrB	25089	26099	FALSE	25089	26099	67495
Vibrio vulnificus E64MW	VvE64MW_764	conserved hypothetical protein	26270	26806	FALSE	26270	26806	67496
Vibrio vulnificus E64MW	VvE64MW_765	glutamine synthetase	27004	28413	FALSE	27004	28413	66039
Vibrio vulnificus E64MW	VvE64MW_766	GTP-binding protein TypA	28945	30774	TRUE	28945	30774	66040
Vibrio vulnificus E64MW	VvE64MW_767	Predicted ATPase	30851	31372	TRUE	30851	31372	68027
Vibrio vulnificus E64MW	VvE64MW_768	hypothetical protein	31438	31659	FALSE	31438	31659	68668
Vibrio vulnificus E64MW	VvE64MW_769	hypothetical protein	31700	32005	FALSE	31700	32005	68668
Vibrio vulnificus E64MW	VvE64MW_770	UPF0761 membrane protein VSAL_I2938	32342	33064	TRUE	32342	33064	66041
Vibrio vulnificus E64MW	VvE64MW_771	D-Tyr-tRNAtyr deacylase	33039	33473	TRUE	33039	33473	66042
Vibrio vulnificus E64MW	VvE64MW_772	predicted acetyltransferase	33516	34442	TRUE	33516	34442	67497
Vibrio vulnificus E64MW	VvE64MW_773	conserved hypothetical protein	34458	36398	FALSE	34458	36398	67337
Vibrio vulnificus E64MW	VvE64MW_774	transposase and inactivated derivative	1053	1226	FALSE	1053	1226	65563
Vibrio vulnificus E64MW	VvE64MW_775	Multicopper oxidase	1740	3125	TRUE	1740	3125	68929
Vibrio vulnificus E64MW	VvE64MW_776	CrcB protein	3269	3640	TRUE	3269	3640	67811
Vibrio vulnificus E64MW	VvE64MW_777	thiamine biosynthesis protein ThiC	3949	5892	TRUE	3949	5892	65991
Vibrio vulnificus E64MW	VvE64MW_778	thiamine monophosphate synthase ThiE	5895	7229	TRUE	5895	7229	65992
Vibrio vulnificus E64MW	VvE64MW_779	thiamine biosynthesis protein ThiF	7219	8055	TRUE	7219	8055	65993
Vibrio vulnificus E64MW	VvE64MW_780	thiamine biosynthesis protein ThiS	8036	8245	TRUE	8036	8245	67488
Vibrio vulnificus E64MW	VvE64MW_781	thiazole biosynthesis protein ThiG	8139	9023	TRUE	8139	9023	65994
Vibrio vulnificus E64MW	VvE64MW_782	thiamine biosynthesis enzyme ThiH	9059	10183	TRUE	9059	10183	65995
Vibrio vulnificus E64MW	VvE64MW_783	aminopeptidase P	10423	12210	FALSE	10423	12210	65996
Vibrio vulnificus E64MW	VvE64MW_784	transcriptional regulator	12367	13308	FALSE	12367	13308	67489
Vibrio vulnificus E64MW	VvE64MW_785	putative multidrug resistance protein	13448	14608	TRUE	13448	14608	65997
Vibrio vulnificus E64MW	VvE64MW_786	conserved hypothetical protein	14703	14987	TRUE	14703	14987	65998
Vibrio vulnificus E64MW	VvE64MW_787	predicted membrane protein	15024	15470	FALSE	15024	15470	68780
Vibrio vulnificus E64MW	VvE64MW_788	conserved hypothetical protein	15463	16236	FALSE	15463	16236	68779
Vibrio vulnificus E64MW	VvE64MW_789	hypothetical protein	16248	17123	FALSE	16248	17123	68658
Vibrio vulnificus E64MW	VvE64MW_790	hypothetical protein	16968	17129	TRUE	16968	17129	70200
Vibrio vulnificus E64MW	VvE64MW_791	putative signal peptide protein	17241	17501	FALSE	17241	17501	68781
Vibrio vulnificus E64MW	VvE64MW_792	DNA helicase II	17766	19940	TRUE	17766	19940	66019
Vibrio vulnificus E64MW	VvE64MW_793	Threonine efflux protein	20632	21303	FALSE	20632	21303	67864
Vibrio vulnificus E64MW	VvE64MW_794	transcriptional regulator	21391	22188	FALSE	21391	22188	67860
Vibrio vulnificus E64MW	VvE64MW_795	RarD protein	22263	23177	FALSE	22263	23177	66020
Vibrio vulnificus E64MW	VvE64MW_796	ATP-dependent DNA helicase RecQ	23359	25194	TRUE	23359	25194	66021
Vibrio vulnificus E64MW	VvE64MW_797	hypothetical protein	25187	25501	TRUE	25187	25501	66022
Vibrio vulnificus E64MW	VvE64MW_798	Putative preQ0 transporter	25779	26450	TRUE	25779	26450	66024
Vibrio vulnificus E64MW	VvE64MW_799	guanosine-5'-triphosphate
Vibrio vulnificus E64MW	VvE64MW_800	ATP-dependent RNA helicase RhlB	28023	29330	FALSE	28023	29330	66008
Vibrio vulnificus E64MW	VvE64MW_801	thioredoxin	29442	29768	TRUE	29442	29768	66009
Vibrio vulnificus E64MW	VvE64MW_802	transcription termination factor	29965	31224	TRUE	29965	31224	66010
Vibrio vulnificus E64MW	VvE64MW_803	conserved hypothetical protein	31379	32320	TRUE	31379	32320	65686
Vibrio vulnificus E64MW	VvE64MW_804	3-polyprenyl-4-hydroxybenzoate carboxy-lyase	32413	34266	TRUE	32413	34266	66011
Vibrio vulnificus E64MW	VvE64MW_805	ferredoxin	34263	34535	TRUE	34263	34535	66012
Vibrio vulnificus E64MW	VvE64MW_806	NAD(P)H-flavin reductase	34550	35263	TRUE	34550	35263	66013
Vibrio vulnificus E64MW	VvE64MW_807	Zn-binding alcohol dehydrogenase	20	1000	FALSE	20	1000	65985
Vibrio vulnificus E64MW	VvE64MW_808	acetyl-CoA acetyltransferase	1161	2285	FALSE	1161	2285	65986
Vibrio vulnificus E64MW	VvE64MW_809	fatty oxidation complex
Vibrio vulnificus E64MW	VvE64MW_810	conserved hypothetical protein	4756	5379	TRUE	4756	5379	65988
Vibrio vulnificus E64MW	VvE64MW_811	Trk-type K+ transport system
Vibrio vulnificus E64MW	VvE64MW_812	protoporphyrinogen oxidase	6889	7419	TRUE	6889	7419	65990
Vibrio vulnificus E64MW	VvE64MW_813	threonine ammonia-lyase
Vibrio vulnificus E64MW	VvE64MW_814	transcriptional regulator	1282	2184	FALSE	1282	2184	67484
Vibrio vulnificus E64MW	VvE64MW_815	multidrug resistance protein	2337	3542	TRUE	2337	3542	67483
Vibrio vulnificus E64MW	VvE64MW_816	putative cyclohexadienyl dehydratase precursorsignal peptide protein	3611	4387	FALSE	3611	4387	68454
Vibrio vulnificus E64MW	VvE64MW_817	Putative amino acid ABC transporter
Vibrio vulnificus E64MW	VvE64MW_818	UDP-N-acetylglucosaminediphosphorylase/glucosamine-1-phosphateN-acetyltransferase	5295	6656	FALSE	5295	6656	67380
Vibrio vulnificus E64MW	VvE64MW_819	F0F1-type ATP synthase epsilon subunit	6810	7232	FALSE	6810	7232	67381
Vibrio vulnificus E64MW	VvE64MW_820	F0F1-type ATP synthase
Vibrio vulnificus E64MW	VvE64MW_821	F0F1-type ATP synthase
Vibrio vulnificus E64MW	VvE64MW_822	F0F1-type ATP synthase
Vibrio vulnificus E64MW	VvE64MW_823	ATP synthase F1
Vibrio vulnificus E64MW	VvE64MW_824	F0F1-type ATP synthase
Vibrio vulnificus E64MW	VvE64MW_825	ATP synthase F0
Vibrio vulnificus E64MW	VvE64MW_826	F0F1-type ATP synthase
Vibrio vulnificus E64MW	VvE64MW_827	F0F1-type ATP synthase
Vibrio vulnificus E64MW	VvE64MW_828	Putative chromosome partitioning protein ParB	14133	14837	FALSE	14133	14837	67388
Vibrio vulnificus E64MW	VvE64MW_829	ParA family protein	14862	15635	FALSE	14862	15635	67389
Vibrio vulnificus E64MW	VvE64MW_830	glucose inhibited division protein B	15646	16281	FALSE	15646	16281	67390
Vibrio vulnificus E64MW	VvE64MW_831	glucose inhibited division protein A	16278	18176	FALSE	16278	18176	67391
Vibrio vulnificus E64MW	VvE64MW_832	MioC protein	18645	19079	FALSE	18645	19079	65968
Vibrio vulnificus E64MW	VvE64MW_833	tRNA modification GTPase TrmE	19127	20515	FALSE	19127	20515	65969
Vibrio vulnificus E64MW	VvE64MW_834	inner membrane protein
Vibrio vulnificus E64MW	VvE64MW_835	RNase P protein component	22453	22809	FALSE	22453	22809	65971
Vibrio vulnificus E64MW	VvE64MW_836	ribosomal protein L34	22823	22963	FALSE	22823	22963	65972
Vibrio vulnificus E64MW	VvE64MW_837	Putative amino-acid ABC transporter ATP-binding protein	23191	23706	FALSE	23191	23706	65973
Vibrio vulnificus E64MW	VvE64MW_838	ABC-type amino acid transport system
Vibrio vulnificus E64MW	VvE64MW_839	Amino acid ABC transporter
Vibrio vulnificus E64MW	VvE64MW_840	chromosomal DNA replication initiator DnaA	25771	27150	TRUE	25771	27150	65976
Vibrio vulnificus E64MW	VvE64MW_841	DNA polymerase III
Vibrio vulnificus E64MW	VvE64MW_842	DNA recombination and repair protein RecF	28321	29400	TRUE	28321	29400	65978
Vibrio vulnificus E64MW	VvE64MW_843	DNA gyrase
Vibrio vulnificus E64MW	VvE64MW_844	16 kDa heat shock protein A	32281	32715	TRUE	32281	32715	65979
Vibrio vulnificus E64MW	VvE64MW_845	GGDEF family protein	32696	34957	FALSE	32696	34957	69910
Vibrio vulnificus E64MW	VvE64MW_846	Valine--pyruvate aminotransferase	34977	36233	FALSE	34977	36233	65980
Vibrio vulnificus E64MW	VvE64MW_847	hypothetical protein	36562	36894	TRUE	36562	36894	69347
Vibrio vulnificus E64MW	VvE64MW_848	glycyl-tRNA synthetase
Vibrio vulnificus E64MW	VvE64MW_849	glycyl-tRNA synthetase
Vibrio vulnificus E64MW	VvE64MW_850	predicted membrane protein	40455	41009	TRUE	40455	41009	65944
Vibrio vulnificus E64MW	VvE64MW_851	NADH dehydrogenase subunit II-related protein	41169	41429	TRUE	41169	41429	65983
Vibrio vulnificus E64MW	VvE64MW_852	predicted redox protein	41471	41716	FALSE	41471	41716	65984
Vibrio vulnificus E64MW	VvE64MW_853	transcriptional regulator	42187	43128	TRUE	42187	43128	68177
Vibrio vulnificus E64MW	VvE64MW_854	carbonic anhydrase
Vibrio vulnificus E64MW	VvE64MW_855	conserved hypothetical protein	1505	1768	FALSE	1505	1768	67359
Vibrio vulnificus E64MW	VvE64MW_856	shikimate 5-dehydrogenase	1772	2605	FALSE	1772	2605	67360
Vibrio vulnificus E64MW	VvE64MW_857	Sua5 YciO YrdC YwlC family protein	3666	4223	FALSE	3666	4223	67361
Vibrio vulnificus E64MW	VvE64MW_858	phosphoribosylaminoimidazole carboxylase
Vibrio vulnificus E64MW	VvE64MW_859	Phosphoribosylaminoimidazole carboxylase ATPasesubunit	4893	6026	TRUE	4893	6026	67363
Vibrio vulnificus E64MW	VvE64MW_860	DNA topoisomerase I-related protein	6092	6661	FALSE	6092	6661	67364
Vibrio vulnificus E64MW	VvE64MW_861	smg protein	6685	7164	FALSE	6685	7164	67365
Vibrio vulnificus E64MW	VvE64MW_862	Smf protein	7167	8270	FALSE	7167	8270	67366
Vibrio vulnificus E64MW	VvE64MW_863	conserved hypothetical protein	8270	9367	FALSE	8270	9367	67367
Vibrio vulnificus E64MW	VvE64MW_864	peptide deformylase	9506	10018	TRUE	9506	10018	67368
Vibrio vulnificus E64MW	VvE64MW_865	methionyl-tRNA formyltransferase	10050	10997	TRUE	10050	10997	67369
Vibrio vulnificus E64MW	VvE64MW_866	sun protein	11081	12361	TRUE	11081	12361	67370
Vibrio vulnificus E64MW	VvE64MW_867	potassium uptake protein TrkA	12417	13793	TRUE	12417	13793	67371
Vibrio vulnificus E64MW	VvE64MW_868	potassium uptake protein TrkH	13803	15248	TRUE	13803	15248	67703
Vibrio vulnificus E64MW	VvE64MW_869	Predicted membrane protein hemolysin III-likeprotein	15297	15941	FALSE	15297	15941	67372
Vibrio vulnificus E64MW	VvE64MW_870	spoOM-related protein	16094	16888	FALSE	16094	16888	67704
Vibrio vulnificus E64MW	VvE64MW_871	conserved hypothetical protein	17206	17373	TRUE	17206	17373	68143
Vibrio vulnificus E64MW	VvE64MW_872	conserved hypothetical protein	17480	17758	TRUE	17480	17758	67373
Vibrio vulnificus E64MW	VvE64MW_873	FixG-related protein	17968	19455	TRUE	17968	19455	67374
Vibrio vulnificus E64MW	VvE64MW_874	putative homoserine kinase type II	19507	20493	TRUE	19507	20493	67375
Vibrio vulnificus E64MW	VvE64MW_875	Periplasmic thiol:disulfide interchange proteinDsbA	20554	21132	TRUE	20554	21132	67376
Vibrio vulnificus E64MW	VvE64MW_876	1-acyl-sn-glycerol-3-phosphate acyltransferase	21186	22067	FALSE	21186	22067	67705
Vibrio vulnificus E64MW	VvE64MW_877	hypothetical protein	22210	23184	TRUE	22210	23184	68615
Vibrio vulnificus E64MW	VvE64MW_878	MG(2+) CHELATASE FAMILY PROTEIN / ComM-relatedprotein	23223	24746	FALSE	23223	24746	67706
Vibrio vulnificus E64MW	VvE64MW_879	acetolactate synthase II
Vibrio vulnificus E64MW	VvE64MW_880	acetolactate synthase II
Vibrio vulnificus E64MW	VvE64MW_881	branched-chain amino acid aminotransferase	27169	28107	TRUE	27169	28107	67708
Vibrio vulnificus E64MW	VvE64MW_882	dihydroxy-acid dehydratase	28120	29961	TRUE	28120	29961	67378
Vibrio vulnificus E64MW	VvE64MW_883	Threonine dehydratase (EC 4.3.1.19)	29965	30450	TRUE	29965	30450	75847
Vibrio vulnificus E64MW	VvE64MW_884	transcriptional regulator	32	613	TRUE	32	613	67353
Vibrio vulnificus E64MW	VvE64MW_885	membrane-fusion protein	631	1737	TRUE	631	1737	67354
Vibrio vulnificus E64MW	VvE64MW_886	putative multidrug resistance protein	1749	4868	TRUE	1749	4868	67355
Vibrio vulnificus E64MW	VvE64MW_887	conserved hypothetical protein	5014	5265	TRUE	5014	5265	67356
Vibrio vulnificus E64MW	VvE64MW_888	ketol-acid reductoisomerase	5462	6946	FALSE	5462	6946	65723
Vibrio vulnificus E64MW	VvE64MW_889	HTH-type transcriptional regulator ilvY	7088	7978	TRUE	7088	7978	67357
Vibrio vulnificus E64MW	VvE64MW_890	transposase and inactivated derivative	8051	8305	TRUE	8051	8305	65570
Vibrio vulnificus E64MW	VvE64MW_891	4-Hydroxy-2-oxoglutarate aldolase	246	857	FALSE	246	857	67472
Vibrio vulnificus E64MW	VvE64MW_892	Low-affinity gluconate/H+ symporter GntU	867	2243	FALSE	867	2243	68001
Vibrio vulnificus E64MW	VvE64MW_893	thermoresistant gluconokinase	2396	2917	TRUE	2396	2917	65942
Vibrio vulnificus E64MW	VvE64MW_894	Phosphogluconate dehydratase (EC 4.2.1.12)	2914	3756	TRUE	2914	3756	67471
Vibrio vulnificus E64MW	VvE64MW_895	phosphogluconate dehydratase	3719	4711	TRUE	3719	4711	67471
Vibrio vulnificus E64MW	VvE64MW_896	Gluconate utilization system Gnt-Itranscriptional repressor	4766	5773	FALSE	4766	5773	67470
Vibrio vulnificus E64MW	VvE64MW_897	Response regulator	5849	6745	FALSE	5849	6745	69514
Vibrio vulnificus E64MW	VvE64MW_898	conserved hypothetical protein	6846	7643	TRUE	6846	7643	69555
Vibrio vulnificus E64MW	VvE64MW_899	conserved hypothetical protein	7796	9142	TRUE	7796	9142	68478
Vibrio vulnificus E64MW	VvE64MW_900	conserved hypothetical protein	9149	10588	TRUE	9149	10588	68627
Vibrio vulnificus E64MW	VvE64MW_901	DNA-directed RNA polymerase specialized sigmasubunit	10585	11157	TRUE	10585	11157	68479
Vibrio vulnificus E64MW	VvE64MW_902	hypothetical protein	11220	12311	TRUE	11220	12311	68628
Vibrio vulnificus E64MW	VvE64MW_903	Putative uncharacterized protein VV0051	12292	12741	TRUE	12292	12741	73843
Vibrio vulnificus E64MW	VvE64MW_904	hypothetical protein	12764	13627	FALSE	12764	13627	69426
Vibrio vulnificus E64MW	VvE64MW_905	lipoprotein
Vibrio vulnificus E64MW	VvE64MW_906	conserved hypothetical protein	16704	17648	FALSE	16704	17648	67700
Vibrio vulnificus E64MW	VvE64MW_907	peptide ABC transporter
Vibrio vulnificus E64MW	VvE64MW_908	peptide ABC transporter
Vibrio vulnificus E64MW	VvE64MW_909	Peptide ABC transporter
Vibrio vulnificus E64MW	VvE64MW_910	Peptide ABC transporter
Vibrio vulnificus E64MW	VvE64MW_911	cytochrome c5	24957	25409	TRUE	24957	25409	67352
Vibrio vulnificus E64MW	VvE64MW_912	ATP-dependent DNA helicase Rep	25728	27497	FALSE	25728	27497	67702
Vibrio vulnificus E64MW	VvE64MW_913	acetate kinase	27950	29146	TRUE	27950	29146	67556
Vibrio vulnificus E64MW	VvE64MW_914	Phosphate acetyltransferase (EC 2.3.1.8) (Phosphotransacetylase)	29345	29920	TRUE	29345	29920	76644
Vibrio vulnificus E64MW	VvE64MW_915	phosphate acetyltransferase	29901	31430	TRUE	29901	31430	67555
Vibrio vulnificus E64MW	VvE64MW_916	5-methyltetrahydropteroyltriglutamate--homocysteineS-methyltransferase	31549	33972	FALSE	31549	33972	66836
Vibrio vulnificus E64MW	VvE64MW_917	Transcriptional activator MetR	34191	35102	TRUE	34191	35102	66837
Vibrio vulnificus E64MW	VvE64MW_918	conserved hypothetical protein	35114	35338	FALSE	35114	35338	67712
Vibrio vulnificus E64MW	VvE64MW_919	GGDEF family protein	36196	37512	FALSE	36196	37512	69310
Vibrio vulnificus E64MW	VvE64MW_920	GGDEF family protein	37532	38659	FALSE	37532	38659	69310
Vibrio vulnificus E64MW	VvE64MW_921	hypothetical protein	38761	41259	FALSE	38761	41259	68241
Vibrio vulnificus E64MW	VvE64MW_922	putative Fe-S oxidoreductase family 2	41433	43739	TRUE	41433	43739	66839
Vibrio vulnificus E64MW	VvE64MW_923	predicted signal transduction protein	43835	46258	FALSE	43835	46258	68882
Vibrio vulnificus E64MW	VvE64MW_924	conserved hypothetical protein	46499	47425	TRUE	46499	47425	66584
Vibrio vulnificus E64MW	VvE64MW_925	Putative sulfate permease	47497	49260	TRUE	47497	49260	68206
Vibrio vulnificus E64MW	VvE64MW_926	AraC-type DNA-binding domain-containing protein	49298	50137	FALSE	49298	50137	69518
Vibrio vulnificus E64MW	VvE64MW_927	conserved hypothetical protein	50243	50776	TRUE	50243	50776	69817
Vibrio vulnificus E64MW	VvE64MW_928	hypothetical protein	50920	51081	FALSE	50920	51081	70220
Vibrio vulnificus E64MW	VvE64MW_929	hypothetical protein	51155	51268	FALSE	51155	51268	70222
Vibrio vulnificus E64MW	VvE64MW_930	ABC-type uncharacterized transport system
Vibrio vulnificus E64MW	VvE64MW_931	Membrane protein	382	1179	TRUE	382	1179	70289
Vibrio vulnificus E64MW	VvE64MW_932	hypothetical protein	1179	1709	TRUE	1179	1709	70290
Vibrio vulnificus E64MW	VvE64MW_933	glutathione reductase	2020	3375	FALSE	2020	3375	67348
Vibrio vulnificus E64MW	VvE64MW_934	conserved hypothetical protein	3527	4366	FALSE	3527	4366	67347
Vibrio vulnificus E64MW	VvE64MW_935	Zn-dependent oligopeptidase	4640	6682	TRUE	4640	6682	67346
Vibrio vulnificus E64MW	VvE64MW_936	transcriptional regulator	6764	7228	FALSE	6764	7228	66031
Vibrio vulnificus E64MW	VvE64MW_937	sensory box/GGDEF family protein	7355	9421	TRUE	7355	9421	67810
Vibrio vulnificus E64MW	VvE64MW_938	Sensory box/GGDEF family protein	9327	10484	TRUE	9327	10484	67810
Vibrio vulnificus E64MW	VvE64MW_939	SAM-dependent methyltransferase	10594	11373	TRUE	10594	11373	66032
Vibrio vulnificus E64MW	VvE64MW_940	hypothetical protein	11552	12028	TRUE	11552	12028	69810
Vibrio vulnificus E64MW	VvE64MW_941	Putative acetate efflux pump
Vibrio vulnificus E64MW	VvE64MW_942	Universal stress protein A	13077	13502	FALSE	13077	13502	66033
Vibrio vulnificus E64MW	VvE64MW_943	ferritin-like protein	13685	14197	TRUE	13685	14197	66034
Vibrio vulnificus E64MW	VvE64MW_944	conserved hypothetical protein	14284	14607	TRUE	14284	14607	66035
Vibrio vulnificus E64MW	VvE64MW_945	predicted flavoprotein	14711	15898	TRUE	14711	15898	66036
Vibrio vulnificus E64MW	VvE64MW_946	Protein HemY	16234	17157	FALSE	16234	17157	66014
Vibrio vulnificus E64MW	VvE64MW_947	uncharacterized enzyme of heme biosynthesis	17154	18359	FALSE	17154	18359	66015
Vibrio vulnificus E64MW	VvE64MW_948	Uroporphyrinogen-III synthase	18374	19105	FALSE	18374	19105	66016
Vibrio vulnificus E64MW	VvE64MW_949	porphobilinogen deaminase	19107	20045	FALSE	19107	20045	66017
Vibrio vulnificus E64MW	VvE64MW_950	adenylate cyclase	20409	22943	TRUE	20409	22943	66018
Vibrio vulnificus E64MW	VvE64MW_951	frataxin-like protein	23037	23351	FALSE	23037	23351	67345
Vibrio vulnificus E64MW	VvE64MW_952	hypothetical protein	23331	23543	TRUE	23331	23543	68245
Vibrio vulnificus E64MW	VvE64MW_953	diaminopimelate decarboxylase	23592	24845	TRUE	23592	24845	67344
Vibrio vulnificus E64MW	VvE64MW_954	diaminopimelate epimerase	24877	25686	TRUE	24877	25686	67343
Vibrio vulnificus E64MW	VvE64MW_955	Protein of unknown function DUF484	25759	26460	TRUE	25759	26460	67342
Vibrio vulnificus E64MW	VvE64MW_956	tyrosine recombinase XerC	26429	27379	TRUE	26429	27379	67341
Vibrio vulnificus E64MW	VvE64MW_957	2-haloalkanoic acid dehalogenase	27376	28092	TRUE	27376	28092	68000
Vibrio vulnificus E64MW	VvE64MW_958	Sensory box/GGDEF family protein	28222	30711	TRUE	28222	30711	65730
Vibrio vulnificus E64MW	VvE64MW_959	hypothetical protein	30756	31361	FALSE	30756	31361	66037
Vibrio vulnificus E64MW	VvE64MW_960	Predicted membrane protein	31358	32908	FALSE	31358	32908	66038
Vibrio vulnificus E64MW	VvE64MW_961	conserved hypothetical protein	33058	33420	TRUE	33058	33420	68966
Vibrio vulnificus E64MW	VvE64MW_962	predicted hydrolase	33518	34348	FALSE	33518	34348	67340
Vibrio vulnificus E64MW	VvE64MW_963	lysophospholipase	34529	35527	FALSE	34529	35527	67339
Vibrio vulnificus E64MW	VvE64MW_964	putative threonine efflux protein	35585	36208	TRUE	35585	36208	67868
Vibrio vulnificus E64MW	VvE64MW_965	predicted signal transduction protein	36262	37485	TRUE	36262	37485	67338
Vibrio vulnificus E64MW	VvE64MW_966	predicted transcriptional regulator	37592	37927	TRUE	37592	37927	67269
Vibrio vulnificus E64MW	VvE64MW_967	glyceraldehyde 3-phosphate dehydrogenase	37957	38958	TRUE	37957	38958	67268
Vibrio vulnificus E64MW	VvE64MW_968	Predicted protein-tyrosine phosphatase	38958	39467	TRUE	38958	39467	67267
Vibrio vulnificus E64MW	VvE64MW_969	putative transporter	39535	40752	TRUE	39535	40752	67690
Vibrio vulnificus E64MW	VvE64MW_970	conserved hypothetical protein	40851	41864	TRUE	40851	41864	68159
Vibrio vulnificus E64MW	VvE64MW_971	conserved hypothetical protein	41861	42190	FALSE	41861	42190	67321
Vibrio vulnificus E64MW	VvE64MW_972	hypothetical protein	42393	42794	TRUE	42393	42794	67320
Vibrio vulnificus E64MW	VvE64MW_973	predicted membrane protein	43858	44445	TRUE	43858	44445	67999
Vibrio vulnificus E64MW	VvE64MW_974	hypothetical protein	44523	44744	TRUE	44523	44744	68901
Vibrio vulnificus E64MW	VvE64MW_975	multiple antibiotic transporter	44889	45482	TRUE	44889	45482	68357
Vibrio vulnificus E64MW	VvE64MW_976	predicted membrane protein	45566	45832	FALSE	45566	45832	67319
Vibrio vulnificus E64MW	VvE64MW_977	N6-adenine-specific methylase	45851	46318	FALSE	45851	46318	67318
Vibrio vulnificus E64MW	VvE64MW_978	Uncharacterized protein	407	1018	FALSE	407	1018	71226
Vibrio vulnificus E64MW	VvE64MW_979	signal recognition particle GTPase	582	1769	TRUE	582	1769	67317
Vibrio vulnificus E64MW	VvE64MW_980	cell division ATP-binding protein FtsE	1790	2467	TRUE	1790	2467	67316
Vibrio vulnificus E64MW	VvE64MW_981	cell division protein	2454	3422	TRUE	2454	3422	67315
Vibrio vulnificus E64MW	VvE64MW_982	RNA polymerase sigma-32 factor	3599	4456	TRUE	3599	4456	67314
Vibrio vulnificus E64MW	VvE64MW_983	rhodanese-related sulfurtransferase	4891	5211	TRUE	4891	5211	67313
Vibrio vulnificus E64MW	VvE64MW_984	uncharacterized membrane protein	5297	6139	TRUE	5297	6139	67312
Vibrio vulnificus E64MW	VvE64MW_985	flagellar basal body-associated protein	6188	6598	FALSE	6188	6598	67311
Vibrio vulnificus E64MW	VvE64MW_986	chorismate-pyruvate lyase	6771	7310	TRUE	6771	7310	67310
Vibrio vulnificus E64MW	VvE64MW_987	4-hydroxybenzoate polyprenyl transferase	7311	8165	TRUE	7311	8165	67309
Vibrio vulnificus E64MW	VvE64MW_988	glycerol-3-phosphate O-acyltransferase	8254	9633	FALSE	8254	9633	65720
Vibrio vulnificus E64MW	VvE64MW_989	Glycerol-3-phosphate acyltransferase (GPAT) (EC 2.3.1.15)	2	679	FALSE	2	679	76729
Vibrio vulnificus E64MW	VvE64MW_990	Glycerol-3-phosphate acyltransferase (GPAT) (EC 2.3.1.15)	194	955	FALSE	194	955	76075
Vibrio vulnificus E64MW	VvE64MW_991	SOS-response transcriptional repressor	1273	1896	TRUE	1273	1896	67308
Vibrio vulnificus E64MW	VvE64MW_992	O-methyltransferase-related protein	2086	2898	TRUE	2086	2898	67307
Vibrio vulnificus E64MW	VvE64MW_993	pyridine nucleotide-disulfide oxidoreductase
Vibrio vulnificus E64MW	VvE64MW_994	Unsaturated fatty acid biosythesis repressorFabR
Vibrio vulnificus E64MW	VvE64MW_995	conserved hypothetical protein	5277	5657	TRUE	5277	5657	67304
Vibrio vulnificus E64MW	VvE64MW_996	tRNA (uracil-5-)-methyltransferase	5716	6825	FALSE	5716	6825	67303
Vibrio vulnificus E64MW	VvE64MW_997	Hypothetical protein	6966	7193	FALSE	6966	7193	71227
Vibrio vulnificus E64MW	VvE64MW_998	outer membrane cobalamin receptor protein	7228	9069	TRUE	7228	9069	67697
Vibrio vulnificus E64MW	VvE64MW_999	predicted ATPase	9069	9797	TRUE	9069	9797	68200
Vibrio vulnificus E64MW	VvE64MW_1000	glutamate racemase	9831	10622	TRUE	9831	10622	67302
Vibrio vulnificus E64MW	VvE64MW_1001	RNA-binding protein	10600	11058	FALSE	10600	11058	67886
Vibrio vulnificus E64MW	VvE64MW_1002	DNA-directed RNA polymerase
Vibrio vulnificus E64MW	VvE64MW_1003	ribosomal protein L7/L12	1320	1688	FALSE	1320	1688	67293
Vibrio vulnificus E64MW	VvE64MW_1004	ribosomal protein L10	1749	2237	FALSE	1749	2237	67294
Vibrio vulnificus E64MW	VvE64MW_1005	ribosomal protein L1	2528	3229	FALSE	2528	3229	67295
Vibrio vulnificus E64MW	VvE64MW_1006	ribosomal protein L11	3234	3662	FALSE	3234	3662	67296
Vibrio vulnificus E64MW	VvE64MW_1007	transcription antiterminator	3805	4353	FALSE	3805	4353	67297
Vibrio vulnificus E64MW	VvE64MW_1008	preprotein translocase subunit SecE	4367	4747	FALSE	4367	4747	67298
Vibrio vulnificus E64MW	VvE64MW_1009	GTPase-translation elongation factor	4980	6164	FALSE	4980	6164	65559
Vibrio vulnificus E64MW	VvE64MW_1010	hypothetical protein	6237	6416	FALSE	6237	6416	70648
Vibrio vulnificus E64MW	VvE64MW_1011	pantothenate kinase	6885	7808	TRUE	6885	7808	67696
Vibrio vulnificus E64MW	VvE64MW_1012	biotin-(acetyl-CoA carboxylase) ligase	7841	8809	FALSE	7841	8809	65719
Vibrio vulnificus E64MW	VvE64MW_1013	UDP-N-acetylmuramate dehydrogenase	8806	9849	FALSE	8806	9849	67299
Vibrio vulnificus E64MW	VvE64MW_1014	conserved hypothetical protein	9913	10350	TRUE	9913	10350	67300
Vibrio vulnificus E64MW	VvE64MW_1015	phosphatidylserine synthase	10440	11780	TRUE	10440	11780	67301
Vibrio vulnificus E64MW	VvE64MW_1016	transposase and inactivated derivative	12723	13088	TRUE	12723	13088	65563
Vibrio vulnificus E64MW	VvE64MW_1017	Aspartokinase	22	2481	TRUE	22	2481	67092
Vibrio vulnificus E64MW	VvE64MW_1018	homoserine kinase	2485	3456	TRUE	2485	3456	67091
Vibrio vulnificus E64MW	VvE64MW_1019	threonine synthase	3453	4733	TRUE	3453	4733	67660
Vibrio vulnificus E64MW	VvE64MW_1020	acid-induced glycyl radical enzyme	4857	5234	FALSE	4857	5234	67090
Vibrio vulnificus E64MW	VvE64MW_1021	Endonuclease IV	5559	6440	TRUE	5559	6440	67089
Vibrio vulnificus E64MW	VvE64MW_1022	uracil DNA glycosylase	6742	7422	TRUE	6742	7422	67088
Vibrio vulnificus E64MW	VvE64MW_1023	hypothetical protein	7579	8085	TRUE	7579	8085	67087
Vibrio vulnificus E64MW	VvE64MW_1024	hypothetical protein	8162	8386	FALSE	8162	8386	71472
Vibrio vulnificus E64MW	VvE64MW_1025	sodium/alanine symporter	9014	10489	TRUE	9014	10489	67086
Vibrio vulnificus E64MW	VvE64MW_1026	conserved hypothetical protein	10594	11370	TRUE	10594	11370	67085
Vibrio vulnificus E64MW	VvE64MW_1027	DNA and RNA helicase	11486	12670	FALSE	11486	12670	66235
Vibrio vulnificus E64MW	VvE64MW_1028	Predicted O-methyltransferase	12780	13499	FALSE	12780	13499	66236
Vibrio vulnificus E64MW	VvE64MW_1029	branched-chain amino acid permease	13808	15121	TRUE	13808	15121	66237
Vibrio vulnificus E64MW	VvE64MW_1030	flavodoxin	15233	15751	FALSE	15233	15751	66238
Vibrio vulnificus E64MW	VvE64MW_1031	site-specific recombinase XerD	15911	16828	TRUE	15911	16828	66239
Vibrio vulnificus E64MW	VvE64MW_1032	Thiol:disulfide interchange protein DsbC	16855	17640	TRUE	16855	17640	66240
Vibrio vulnificus E64MW	VvE64MW_1033	single-stranded-DNA-specific exonuclease RecJ	17692	19431	TRUE	17692	19431	66241
Vibrio vulnificus E64MW	VvE64MW_1034	Peptide chain release factor 2	19804	20493	TRUE	19804	20493	67763
Vibrio vulnificus E64MW	VvE64MW_1035	Sensor protein CpxA (EC 2.7.13.3)	20493	21350	TRUE	20493	21350	67257
Vibrio vulnificus E64MW	VvE64MW_1036	superoxide dismutase	21427	21729	TRUE	21427	21729	67998
Vibrio vulnificus E64MW	VvE64MW_1037	Manganese superoxide dismutase	21713	22036	TRUE	21713	22036	67998
Vibrio vulnificus E64MW	VvE64MW_1038	predicted rRNA methylase	22144	22617	TRUE	22144	22617	67258
Vibrio vulnificus E64MW	VvE64MW_1039	protein affecting phage T7 exclusion by the Fplasmid	22699	23229	FALSE	22699	23229	67263
Vibrio vulnificus E64MW	VvE64MW_1040	aspartate ammonia-lyase	23538	24989	TRUE	23538	24989	67264
Vibrio vulnificus E64MW	VvE64MW_1041	C4-dicarboxylate transporter
Vibrio vulnificus E64MW	VvE64MW_1042	thiol:disulfide interchange protein	26596	28392	TRUE	26596	28392	67265
Vibrio vulnificus E64MW	VvE64MW_1043	transcriptional regulator
Vibrio vulnificus E64MW	VvE64MW_1044	multiple antibiotic transporter	29364	29987	TRUE	29364	29987	68900
Vibrio vulnificus E64MW	VvE64MW_1045	conserved hypothetical protein	30203	30469	TRUE	30203	30469	67273
Vibrio vulnificus E64MW	VvE64MW_1046	putative sodium/solute symporter	30482	32185	TRUE	30482	32185	67692
Vibrio vulnificus E64MW	VvE64MW_1047	hypothetical protein	32386	32946	TRUE	32386	32946	70199
Vibrio vulnificus E64MW	VvE64MW_1048	hypothetical protein	32990	33451	TRUE	32990	33451	70598
Vibrio vulnificus E64MW	VvE64MW_1049	sensor histidine kinase	33560	37030	FALSE	33560	37030	65716
Vibrio vulnificus E64MW	VvE64MW_1050	permease	37084	38256	FALSE	37084	38256	65717
Vibrio vulnificus E64MW	VvE64MW_1051	predicted signal-transduction protein	38489	40315	TRUE	38489	40315	67274
Vibrio vulnificus E64MW	VvE64MW_1052	DNA polymerase III epsilon subunit	40382	41017	TRUE	40382	41017	67275
Vibrio vulnificus E64MW	VvE64MW_1053	acetyl-CoA synthase	41190	42323	TRUE	41190	42323	65648
Vibrio vulnificus E64MW	VvE64MW_1054	Acetyl-coenzyme A synthetase (EC 6.2.1.1) (Acetate--CoA ligase) (Acyl-activating enzyme)	42337	43143	TRUE	42337	43143	75584
Vibrio vulnificus E64MW	VvE64MW_1055	3-dehydroquinate dehydratase II	43341	43889	TRUE	43341	43889	67276
Vibrio vulnificus E64MW	VvE64MW_1056	biotin carboxyl carrier protein	43950	44414	TRUE	43950	44414	67693
Vibrio vulnificus E64MW	VvE64MW_1057	biotin carboxylase	44427	45773	TRUE	44427	45773	67277
Vibrio vulnificus E64MW	VvE64MW_1058	ribosomal protein L11 methylase	45894	46781	TRUE	45894	46781	67278
Vibrio vulnificus E64MW	VvE64MW_1059	tRNA-dihydrouridine synthase	47026	47889	TRUE	47026	47889	67279
Vibrio vulnificus E64MW	VvE64MW_1060	factor-for-inversion stimulation protein	47913	48209	TRUE	47913	48209	67280
Vibrio vulnificus E64MW	VvE64MW_1061	Methyl-accepting chemotaxis protein	48463	50103	TRUE	48463	50103	68536
Vibrio vulnificus E64MW	VvE64MW_1062	Zn(II)-responsive transcriptional regulator	50163	50561	FALSE	50163	50561	67281
Vibrio vulnificus E64MW	VvE64MW_1063	phosphoribosylaminoimidazolecarboxamideformyltransferase/IMP cyclohydrolase	50832	52424	TRUE	50832	52424	67282
Vibrio vulnificus E64MW	VvE64MW_1064	Phosphoribosylamine--glycine ligase	52482	53771	TRUE	52482	53771	67283
Vibrio vulnificus E64MW	VvE64MW_1065	Peptidyl-prolyl cis-trans isomerase	53850	54542	FALSE	53850	54542	67284
Vibrio vulnificus E64MW	VvE64MW_1066	bacterial nucleoid DNA-binding protein	54594	54866	FALSE	54594	54866	67285
Vibrio vulnificus E64MW	VvE64MW_1067	hemolysin	55132	56220	TRUE	55132	56220	67286
Vibrio vulnificus E64MW	VvE64MW_1068	conserved hypothetical protein	56274	56780	FALSE	56274	56780	67287
Vibrio vulnificus E64MW	VvE64MW_1069	D-3-phosphoglycerate dehydrogenase	56931	57755	TRUE	56931	57755	67288
Vibrio vulnificus E64MW	VvE64MW_1070	uracil-DNA glycosylase	57860	58453	TRUE	57860	58453	68144
Vibrio vulnificus E64MW	VvE64MW_1071	uroporphyrinogen-III decarboxylase	58569	59636	FALSE	58569	59636	67290
Vibrio vulnificus E64MW	VvE64MW_1072	hypothetical protein	59951	60691	FALSE	59951	60691	69279
Vibrio vulnificus E64MW	VvE64MW_1073	hypothetical protein	60696	61181	FALSE	60696	61181	69280
Vibrio vulnificus E64MW	VvE64MW_1074	NADH pyrophosphatase	61287	62072	FALSE	61287	62072	67694
Vibrio vulnificus E64MW	VvE64MW_1075	regulator of sigma D	62267	62761	TRUE	62267	62761	67291
Vibrio vulnificus E64MW	VvE64MW_1076	DNA-directed RNA polymerase
Vibrio vulnificus E64MW	VvE64MW_1077	DNA-directed RNA polymerase
Vibrio vulnificus E64MW	VvE64MW_1078	DNA-directed RNA polymerase
Vibrio vulnificus E64MW	VvE64MW_1079	conserved hypothetical protein	587	877	TRUE	587	877	67987
Vibrio vulnificus E64MW	VvE64MW_1080	demethylmenaquinone methyltransferase	874	1386	FALSE	874	1386	67093
Vibrio vulnificus E64MW	VvE64MW_1081	hypothetical protein	1415	1753	FALSE	1415	1753	68394
Vibrio vulnificus E64MW	VvE64MW_1082	conserved hypothetical protein	1753	2190	TRUE	1753	2190	67395
Vibrio vulnificus E64MW	VvE64MW_1083	hypothetical protein	39	239	FALSE	39	239	70198
Vibrio vulnificus E64MW	VvE64MW_1084	rhodanese-related sulfurtransferase	359	793	TRUE	359	793	67261
Vibrio vulnificus E64MW	VvE64MW_1085	preprotein translocase subunit SecB	977	1444	TRUE	977	1444	67260
Vibrio vulnificus E64MW	VvE64MW_1086	glycerol-3-phosphate dehydrogenase	1628	2665	TRUE	1628	2665	67259
Vibrio vulnificus E64MW	VvE64MW_1087	serine acetyltransferase	2706	3527	TRUE	2706	3527	67689
Vibrio vulnificus E64MW	VvE64MW_1088	Membrane-bound metallopeptidase	3549	4712	TRUE	3549	4712	67262
Vibrio vulnificus E64MW	VvE64MW_1089	hypothetical protein	4780	5733	FALSE	4780	5733	66063
Vibrio vulnificus E64MW	VvE64MW_1090	transcriptional regulator	5867	6502	FALSE	5867	6502	66062
Vibrio vulnificus E64MW	VvE64MW_1091	hypothetical protein	6625	6993	FALSE	6625	6993	69487
Vibrio vulnificus E64MW	VvE64MW_1092	lysyl-tRNA synthetase-related protein	7002	7973	FALSE	7002	7973	67246
Vibrio vulnificus E64MW	VvE64MW_1093	hypothetical protein	7976	8188	TRUE	7976	8188	70599
Vibrio vulnificus E64MW	VvE64MW_1094	fumarate reductase
Vibrio vulnificus E64MW	VvE64MW_1095	fumarate reductase
Vibrio vulnificus E64MW	VvE64MW_1096	fumarate reductase subunit C	10938	11321	TRUE	10938	11321	67249
Vibrio vulnificus E64MW	VvE64MW_1097	fumarate reductase subunit D	11334	11711	TRUE	11334	11711	67250
Vibrio vulnificus E64MW	VvE64MW_1098	hypothetical protein	11780	13183	FALSE	11780	13183	69103
Vibrio vulnificus E64MW	VvE64MW_1099	Chitinase. Glycosyl Hydrolase family 18 (EC 3.2.1.14)	13408	13992	FALSE	13408	13992	76239
Vibrio vulnificus E64MW	VvE64MW_1100	translation elongation factor P	14240	14806	FALSE	14240	14806	67251
Vibrio vulnificus E64MW	VvE64MW_1101	lysine 2	3-aminomutase	14839	15861	TRUE	14839	15861	67252
Vibrio vulnificus E64MW	VvE64MW_1102	conserved hypothetical protein	15910	16404	TRUE	15910	16404	68194
Vibrio vulnificus E64MW	VvE64MW_1103	conserved hypothetical protein	16509	17063	FALSE	16509	17063	67027
Vibrio vulnificus E64MW	VvE64MW_1104	chaperonin GroEL	17406	19046	FALSE	17406	19046	65561
Vibrio vulnificus E64MW	VvE64MW_1105	Uncharacterized protein	18982	19266	TRUE	18982	19266	71196
Vibrio vulnificus E64MW	VvE64MW_1106	co-chaperonin GroES	19120	19410	FALSE	19120	19410	66066
Vibrio vulnificus E64MW	VvE64MW_1107	Na+-driven multidrug efflux pump	19662	21008	TRUE	19662	21008	67498
Vibrio vulnificus E64MW	VvE64MW_1108	6-phosphofructokinase	21090	22052	FALSE	21090	22052	67253
Vibrio vulnificus E64MW	VvE64MW_1109	Ferrous-iron efflux pump FieF	22338	22874	FALSE	22338	22874	67254
Vibrio vulnificus E64MW	VvE64MW_1110	putative periplasmic protein CpxP	23367	23864	FALSE	23367	23864	67255
Vibrio vulnificus E64MW	VvE64MW_1111	transcriptional regulator CpxR	24085	24768	TRUE	24085	24768	67256
Vibrio vulnificus E64MW	VvE64MW_1112	Sensor protein CpxA (EC 2.7.13.3)	24772	25473	TRUE	24772	25473	76126
Vibrio vulnificus E64MW	VvE64MW_1113	conserved hypothetical protein	11	388	TRUE	11	388	65636
Vibrio vulnificus E64MW	VvE64MW_1114	Hydrolase
Vibrio vulnificus E64MW	VvE64MW_1115	conserved hypothetical protein	1567	1779	TRUE	1567	1779	66073
Vibrio vulnificus E64MW	VvE64MW_1116	Phosphoribulokinase	1848	2777	TRUE	1848	2777	66072
Vibrio vulnificus E64MW	VvE64MW_1117	cAMP-binding protein	3020	3652	TRUE	3020	3652	67205
Vibrio vulnificus E64MW	VvE64MW_1118	hypothetical protein	3764	4555	FALSE	3764	4555	67206
Vibrio vulnificus E64MW	VvE64MW_1119	succinylglutamic semialdehyde dehydrogenase	4767	6227	FALSE	4767	6227	67207
Vibrio vulnificus E64MW	VvE64MW_1120	putative arginine/ornithine succinyltransferase	6242	7261	FALSE	6242	7261	67208
Vibrio vulnificus E64MW	VvE64MW_1121	acetylornithine aminotransferase	7498	8709	FALSE	7498	8709	67209
Vibrio vulnificus E64MW	VvE64MW_1122	Para-aminobenzoate synthase
Vibrio vulnificus E64MW	VvE64MW_1123	Predicted extracellular nuclease	9781	12915	FALSE	9781	12915	66700
Vibrio vulnificus E64MW	VvE64MW_1124	hypothetical protein	12939	14030	FALSE	12939	14030	69760
Vibrio vulnificus E64MW	VvE64MW_1125	tryptophanyl-tRNA synthetase	14503	15519	FALSE	14503	15519	67210
Vibrio vulnificus E64MW	VvE64MW_1126	predicted phosphatase	15655	16383	FALSE	15655	16383	67211
Vibrio vulnificus E64MW	VvE64MW_1127	rRNA methylase	16423	17166	FALSE	16423	17166	67231
Vibrio vulnificus E64MW	VvE64MW_1128	ribonuclease R	17179	19659	FALSE	17179	19659	65715
Vibrio vulnificus E64MW	VvE64MW_1129	Cytosine deaminase	19968	21317	TRUE	19968	21317	68886
Vibrio vulnificus E64MW	VvE64MW_1130	predicted transcriptional regulator	21381	21806	FALSE	21381	21806	68476
Vibrio vulnificus E64MW	VvE64MW_1131	Flavohemoprotein (Hemoglobin-like protein)(Flavohemoglobin) (Nitric oxide dioxygenase)	21937	23121	TRUE	21937	23121	67232
Vibrio vulnificus E64MW	VvE64MW_1132	sodium-type flagellar motor component	23223	23864	FALSE	23223	23864	67233
Vibrio vulnificus E64MW	VvE64MW_1133	adenylosuccinate synthase	24092	25408	FALSE	24092	25408	67234
Vibrio vulnificus E64MW	VvE64MW_1134	conserved hypothetical protein	25582	25767	TRUE	25582	25767	67235
Vibrio vulnificus E64MW	VvE64MW_1135	HflC protein	25847	26827	FALSE	25847	26827	67236
Vibrio vulnificus E64MW	VvE64MW_1136	HflK protein	26830	28029	FALSE	26830	28029	67686
Vibrio vulnificus E64MW	VvE64MW_1137	GTP-binding protein HflX	28075	29364	FALSE	28075	29364	67237
Vibrio vulnificus E64MW	VvE64MW_1138	host factor-I
Vibrio vulnificus E64MW	VvE64MW_1139	tRNA delta(2)-isopentenylpyrophosphatetransferase	29844	30791	FALSE	29844	30791	67239
Vibrio vulnificus E64MW	VvE64MW_1140	DNA mismatch repair enzyme	30796	32790	FALSE	30796	32790	67687
Vibrio vulnificus E64MW	VvE64MW_1141	N-acetylmuramoyl-L-alanine amidase	32799	34520	FALSE	32799	34520	67240
Vibrio vulnificus E64MW	VvE64MW_1142	predicted ATPase or kinase	34514	34984	FALSE	34514	34984	67241
Vibrio vulnificus E64MW	VvE64MW_1143	uncharacterized Fe-S protein	35170	36291	TRUE	35170	36291	67242
Vibrio vulnificus E64MW	VvE64MW_1144	Oligoribonuclease (EC 3.1.-.-)	37629	38174	FALSE	37629	38174	67688
Vibrio vulnificus E64MW	VvE64MW_1145	predicted GTPase	38306	39364	TRUE	38306	39364	67243
Vibrio vulnificus E64MW	VvE64MW_1146	phosphatidylserine decarboxylase	39473	40330	TRUE	39473	40330	67244
Vibrio vulnificus E64MW	VvE64MW_1147	di-and tricarboxylate transporter	40711	41907	TRUE	40711	41907	67857
Vibrio vulnificus E64MW	VvE64MW_1148	conserved hypothetical protein	42024	42911	TRUE	42024	42911	67245
Vibrio vulnificus E64MW	VvE64MW_1149	phosphoglyceromutase	42968	44548	FALSE	42968	44548	66065
Vibrio vulnificus E64MW	VvE64MW_1150	glucose-6-phosphate isomerase	3	1190	FALSE	3	1190	65617
Vibrio vulnificus E64MW	VvE64MW_1151	uncharacterized conserved protein	1512	1877	TRUE	1512	1877	68145
Vibrio vulnificus E64MW	VvE64MW_1152	hypothetical protein	1986	3197	FALSE	1986	3197	68604
Vibrio vulnificus E64MW	VvE64MW_1153	alanine racemase	3205	4305	FALSE	3205	4305	66141
Vibrio vulnificus E64MW	VvE64MW_1154	replicative DNA helicase	4295	5503	FALSE	4295	5503	66140
Vibrio vulnificus E64MW	VvE64MW_1155	putative salt-induced outer membrane protein	5858	6625	TRUE	5858	6625	66139
Vibrio vulnificus E64MW	VvE64MW_1156	ribosomal protein L9	6710	7159	FALSE	6710	7159	67229
Vibrio vulnificus E64MW	VvE64MW_1157	ribosomal protein S18	7193	7420	FALSE	7193	7420	67230
Vibrio vulnificus E64MW	VvE64MW_1158	primosomal replication protein N	7437	7739	FALSE	7437	7739	67684
Vibrio vulnificus E64MW	VvE64MW_1159	ribosomal protein S6	7748	8119	FALSE	7748	8119	67685
Vibrio vulnificus E64MW	VvE64MW_1160	pentose-5-phosphate-3-epimerase	8414	9082	FALSE	8414	9082	67212
Vibrio vulnificus E64MW	VvE64MW_1161	site-specific DNA methylase	9204	10031	FALSE	9204	10031	67213
Vibrio vulnificus E64MW	VvE64MW_1162	DamX-related protein	10527	11609	FALSE	10527	11609	67214
Vibrio vulnificus E64MW	VvE64MW_1163	3-dehydroquinate synthetase	11660	12751	FALSE	11660	12751	67215
Vibrio vulnificus E64MW	VvE64MW_1164	shikimate kinase	12784	13302	FALSE	12784	13302	67216
Vibrio vulnificus E64MW	VvE64MW_1165	type IV pilus (Tfp) assembly protein PilQ	13505	15274	FALSE	13505	15274	67682
Vibrio vulnificus E64MW	VvE64MW_1166	type IV pilus (Tfp) assembly protein PilP	15303	15815	FALSE	15303	15815	67217
Vibrio vulnificus E64MW	VvE64MW_1167	Type IV pilus biogenesis protein PilO	15805	16395	FALSE	15805	16395	67218
Vibrio vulnificus E64MW	VvE64MW_1168	Type IV pilus biogenesis protein PilN	16388	16978	FALSE	16388	16978	67219
Vibrio vulnificus E64MW	VvE64MW_1169	type IV pilus (Tfp) assembly protein
Vibrio vulnificus E64MW	VvE64MW_1170	penicillin-binding protein 1A	18220	20628	TRUE	18220	20628	67683
Vibrio vulnificus E64MW	VvE64MW_1171	Hydrogen peroxide-inducible gene activator	20697	21596	FALSE	20697	21596	67221
Vibrio vulnificus E64MW	VvE64MW_1172	conserved hypothetical protein	21870	22142	TRUE	21870	22142	67222
Vibrio vulnificus E64MW	VvE64MW_1173	argininosuccinate lyase	22305	24179	FALSE	22305	24179	65714
Vibrio vulnificus E64MW	VvE64MW_1174	argininosuccinate synthase	24415	25635	FALSE	24415	25635	67223
Vibrio vulnificus E64MW	VvE64MW_1175	Acetylglutamate kinase (EC 2.7.2.8) (N-acetyl-L-glutamate 5-phosphotransferase) (NAG kinase)	25717	26319	FALSE	25717	26319	67224
Vibrio vulnificus E64MW	VvE64MW_1176	acetylglutamate semialdehyde dehydrogenase	26532	27536	FALSE	26532	27536	67225
Vibrio vulnificus E64MW	VvE64MW_1177	acetylornithine deacetylase	27684	28820	TRUE	27684	28820	67226
Vibrio vulnificus E64MW	VvE64MW_1178	phosphoenolpyruvate carboxylase	29040	31673	TRUE	29040	31673	67227
Vibrio vulnificus E64MW	VvE64MW_1179	predicted transcriptional regulator	32215	32826	TRUE	32215	32826	67995
Vibrio vulnificus E64MW	VvE64MW_1180	5
Vibrio vulnificus E64MW	VvE64MW_1181	aspartokinase II/homoserine dehydrogenase
Vibrio vulnificus E64MW	VvE64MW_1182	O-succinylhomoserine (thiol)-lyase	36438	37604	FALSE	36438	37604	67197
Vibrio vulnificus E64MW	VvE64MW_1183	transcriptional regulator of met regulon	37815	38132	TRUE	37815	38132	67198
Vibrio vulnificus E64MW	VvE64MW_1184	NADP-dependent malic enzyme	38218	39495	FALSE	38218	39495	67679
Vibrio vulnificus E64MW	VvE64MW_1185	ribosomal protein L31	39775	39996	FALSE	39775	39996	67199
Vibrio vulnificus E64MW	VvE64MW_1186	primosomal protein N'	40262	42481	TRUE	40262	42481	67200
Vibrio vulnificus E64MW	VvE64MW_1187	transcriptional regulator	42710	43717	TRUE	42710	43717	67201
Vibrio vulnificus E64MW	VvE64MW_1188	cell division protein	43840	44382	TRUE	43840	44382	67680
Vibrio vulnificus E64MW	VvE64MW_1189	ATP-dependent protease HslVU
Vibrio vulnificus E64MW	VvE64MW_1190	ATP-dependent protease HslVU
Vibrio vulnificus E64MW	VvE64MW_1191	1	4-dihydroxy-2-naphthoate octaprenyltransferase	46610	47527	TRUE	46610	47527	66071
Vibrio vulnificus E64MW	VvE64MW_1192	regulator of ribonuclease activity A	47603	48115	TRUE	47603	48115	66070
Vibrio vulnificus E64MW	VvE64MW_1193	uncharacterized protein conserved in bacteria	48337	48579	TRUE	48337	48579	68180
Vibrio vulnificus E64MW	VvE64MW_1194	fructose-1
Vibrio vulnificus E64MW	VvE64MW_1195	predicted transcriptional regulator	49934	50596	FALSE	49934	50596	67996
Vibrio vulnificus E64MW	VvE64MW_1196	hypothetical protein	50805	51143	TRUE	50805	51143	67499
Vibrio vulnificus E64MW	VvE64MW_1197	Predicted membrane protein	51213	51635	FALSE	51213	51635	67997
Vibrio vulnificus E64MW	VvE64MW_1198	5-carboxymethyl-2-hydroxymuconate isomerase	51694	52041	FALSE	51694	52041	66068
Vibrio vulnificus E64MW	VvE64MW_1199	triosephosphate isomerase	52344	53114	TRUE	52344	53114	66067
Vibrio vulnificus E64MW	VvE64MW_1200	UDP-glucose 4-epimerase	53293	54303	TRUE	53293	54303	66064
Vibrio vulnificus E64MW	VvE64MW_1201	bacterioferritin	54400	55119	FALSE	54400	55119	68248
Vibrio vulnificus E64MW	VvE64MW_1202	Bacterioferritin-associated ferredoxin	54950	55138	FALSE	54950	55138	68247
Vibrio vulnificus E64MW	VvE64MW_1203	GTPase-translation elongation factor	55346	56530	FALSE	55346	56530	65559
Vibrio vulnificus E64MW	VvE64MW_1204	translation elongation factor	56681	58780	FALSE	56681	58780	65549
Vibrio vulnificus E64MW	VvE64MW_1205	ribosomal protein S7	58856	59326	FALSE	58856	59326	66086
Vibrio vulnificus E64MW	VvE64MW_1206	ribosomal protein S12	59444	59818	FALSE	59444	59818	66085
Vibrio vulnificus E64MW	VvE64MW_1207	tRNA 5-methylaminomethyl-2-thiouridine synthaseTusB	59990	60265	FALSE	59990	60265	66084
Vibrio vulnificus E64MW	VvE64MW_1208	sulfur relay protein TusC/DsrF	60274	60630	FALSE	60274	60630	66083
Vibrio vulnificus E64MW	VvE64MW_1209	tRNA 5-methylaminomethyl-2-thiouridine synthaseTusD	60627	61022	FALSE	60627	61022	66082
Vibrio vulnificus E64MW	VvE64MW_1210	conserved hypothetical protein	61019	61741	FALSE	61019	61741	66081
Vibrio vulnificus E64MW	VvE64MW_1211	FKBP-type peptidyl-prolyl cis-trans isomerase 1	61893	62675	FALSE	61893	62675	67501
Vibrio vulnificus E64MW	VvE64MW_1212	conserved hypothetical protein	62804	63784	TRUE	62804	63784	66080
Vibrio vulnificus E64MW	VvE64MW_1213	conserved hypothetical protein	63766	64014	TRUE	63766	64014	66079
Vibrio vulnificus E64MW	VvE64MW_1214	asparaginase	64109	65050	FALSE	64109	65050	67809
Vibrio vulnificus E64MW	VvE64MW_1215	hypothetical protein	65177	65776	FALSE	65177	65776	66078
Vibrio vulnificus E64MW	VvE64MW_1216	predicted nucleic-acid-binding protein	65872	66078	FALSE	65872	66078	66077
Vibrio vulnificus E64MW	VvE64MW_1217	Kef-type K+ transport system
Vibrio vulnificus E64MW	VvE64MW_1218	putative NADPH-quinone reductase	67868	68533	FALSE	67868	68533	66076
Vibrio vulnificus E64MW	VvE64MW_1219	ABC-type transport system
Vibrio vulnificus E64MW	VvE64MW_1220	conserved hypothetical protein	70565	71014	TRUE	70565	71014	65636
Vibrio vulnificus E64MW	VvE64MW_1221	phosphoadenosine phosphosulfate reductase	658	1434	FALSE	658	1434	66148
Vibrio vulnificus E64MW	VvE64MW_1222	sulfite reductase (NADPH) hemoproteinbeta-component	1427	3163	FALSE	1427	3163	66147
Vibrio vulnificus E64MW	VvE64MW_1223	sulfite reductase [NADPH] flavoprotein
Vibrio vulnificus E64MW	VvE64MW_1224	conserved hypothetical protein	5128	5358	FALSE	5128	5358	66145
Vibrio vulnificus E64MW	VvE64MW_1225	conserved hypothetical protein	5508	6170	FALSE	5508	6170	66144
Vibrio vulnificus E64MW	VvE64MW_1226	hypothetical protein	6203	6538	TRUE	6203	6538	70616
Vibrio vulnificus E64MW	VvE64MW_1227	hypothetical protein	6268	6489	FALSE	6268	6489	68666
Vibrio vulnificus E64MW	VvE64MW_1228	NifR3/Smm1 family protein	6644	7591	FALSE	6644	7591	66143
Vibrio vulnificus E64MW	VvE64MW_1229	putative zinc uptake regulation protein	7918	8367	TRUE	7918	8367	67508
Vibrio vulnificus E64MW	VvE64MW_1230	conserved hypothetical protein	8393	8854	TRUE	8393	8854	66142
Vibrio vulnificus E64MW	VvE64MW_1231	Glucose-6-phosphate isomerase (GPI) (EC 5.3.1.9) (Phosphoglucose isomerase) (PGI) (Phosphohexose isomerase) (PHI)	8955	9677	FALSE	8955	9677	65617
Vibrio vulnificus E64MW	VvE64MW_1232	aminotransferase
Vibrio vulnificus E64MW	VvE64MW_1233	asparate kinase
Vibrio vulnificus E64MW	VvE64MW_1234	cobalamin-dependent methionine synthase	3095	6775	FALSE	3095	6775	65687
Vibrio vulnificus E64MW	VvE64MW_1235	Sodium/proton antiporter	7011	7472	TRUE	7011	7472	79280
Vibrio vulnificus E64MW	VvE64MW_1236	Sodium/proton antiporter	7507	8304	TRUE	7507	8304	66160
Vibrio vulnificus E64MW	VvE64MW_1237	FOG: GGDEF domain protein	8346	9773	FALSE	8346	9773	69800
Vibrio vulnificus E64MW	VvE64MW_1238	Putative uncharacterized protein	10124	10906	FALSE	10124	10906	69801
Vibrio vulnificus E64MW	VvE64MW_1239	MSHA biogenesis protein MshQ	598	4584	FALSE	598	4584	68607
Vibrio vulnificus E64MW	VvE64MW_1240	MSHA biogenesis protein MshP	4581	4997	FALSE	4581	4997	68308
Vibrio vulnificus E64MW	VvE64MW_1241	MSHA biogenesis protein MshO	4987	5676	FALSE	4987	5676	65670
Vibrio vulnificus E64MW	VvE64MW_1242	MSHA pilin protein MshD	5676	6242	FALSE	5676	6242	65628
Vibrio vulnificus E64MW	VvE64MW_1243	MSHA pilin protein MshC	6242	6727	FALSE	6242	6727	68307
Vibrio vulnificus E64MW	VvE64MW_1244	MSHA pilin protein MshA	6779	7249	FALSE	6779	7249	65688
Vibrio vulnificus E64MW	VvE64MW_1245	MSHA pilin protein MshB	7283	7861	FALSE	7283	7861	67847
Vibrio vulnificus E64MW	VvE64MW_1246	MSHA biogenesis protein MshF	7940	8344	FALSE	7940	8344	66172
Vibrio vulnificus E64MW	VvE64MW_1247	MSHA biogenesis protein MshG	8405	9625	FALSE	8405	9625	66171
Vibrio vulnificus E64MW	VvE64MW_1248	MSHA biogenesis protein MshE	9635	11203	FALSE	9635	11203	67515
Vibrio vulnificus E64MW	VvE64MW_1249	MSHA biogenesis protein MshN	11357	12490	FALSE	11357	12490	66170
Vibrio vulnificus E64MW	VvE64MW_1250	MSHA biogenesis protein MshM	12475	13323	FALSE	12475	13323	66169
Vibrio vulnificus E64MW	VvE64MW_1251	pilus (MSHA type) biogenesis protein MshL	13331	14941	FALSE	13331	14941	66168
Vibrio vulnificus E64MW	VvE64MW_1252	MSHA biogenesis protein MshK	15008	15331	FALSE	15008	15331	66167
Vibrio vulnificus E64MW	VvE64MW_1253	MSHA biogenesis protein MshJ	15321	15971	FALSE	15321	15971	66166
Vibrio vulnificus E64MW	VvE64MW_1254	MSHA biogenesis protein MshI	15968	17428	FALSE	15968	17428	66165
Vibrio vulnificus E64MW	VvE64MW_1255	MSHA biogenesis protein MshH	17441	19384	FALSE	17441	19384	67514
Vibrio vulnificus E64MW	VvE64MW_1256	single-stranded DNA-binding protein	19591	20130	FALSE	19591	20130	69799
Vibrio vulnificus E64MW	VvE64MW_1257	DNA-binding HTH domain-containing protein	20418	21077	TRUE	20418	21077	68002
Vibrio vulnificus E64MW	VvE64MW_1258	UDP-glucose pyrophosphorylase	21263	22135	TRUE	21263	22135	66164
Vibrio vulnificus E64MW	VvE64MW_1259	excinuclease ATPase subunit	22278	25100	TRUE	22278	25100	66163
Vibrio vulnificus E64MW	VvE64MW_1260	conserved hypothetical protein	25167	26435	TRUE	25167	26435	66162
Vibrio vulnificus E64MW	VvE64MW_1261	O-antigen polymerase	26416	26931	TRUE	26416	26931	78496
Vibrio vulnificus E64MW	VvE64MW_1262	Rod shape-determining protein MreB	3	575	FALSE	3	575	66173
Vibrio vulnificus E64MW	VvE64MW_1263	Rod shape-determining protein MreB	2	523	TRUE	2	523	75197
Vibrio vulnificus E64MW	VvE64MW_1264	Rod shape-determining protein MreC	654	1469	TRUE	654	1469	66174
Vibrio vulnificus E64MW	VvE64MW_1265	cell shape-determining protein	1459	1947	TRUE	1459	1947	66175
Vibrio vulnificus E64MW	VvE64MW_1266	nucleotide-binding protein	1952	2512	TRUE	1952	2512	66176
Vibrio vulnificus E64MW	VvE64MW_1267	Cytoplasmic axial filament protein CafA andRibonuclease G	2535	4004	TRUE	2535	4004	66177
Vibrio vulnificus E64MW	VvE64MW_1268	predicted membrane protein	4015	7902	TRUE	4015	7902	66178
Vibrio vulnificus E64MW	VvE64MW_1269	predicted amidohydrolase	7913	8737	TRUE	7913	8737	66179
Vibrio vulnificus E64MW	VvE64MW_1270	TldD protein
Vibrio vulnificus E64MW	VvE64MW_1271	predicted ATPase	10299	11678	FALSE	10299	11678	68140
Vibrio vulnificus E64MW	VvE64MW_1272	RNA polymerase associated protein rapA	12200	15109	TRUE	12200	15109	66117
Vibrio vulnificus E64MW	VvE64MW_1273	Ribosomal large subunit pseudouridine synthase A	15202	15954	TRUE	15202	15954	66118
Vibrio vulnificus E64MW	VvE64MW_1274	Glycerate dehydrogenase	16011	16592	TRUE	16011	16592	67993
Vibrio vulnificus E64MW	VvE64MW_1275	putative translation initiation inhibitor	17034	17423	FALSE	17034	17423	66200
Vibrio vulnificus E64MW	VvE64MW_1276	aspartate carbamoyltransferase
Vibrio vulnificus E64MW	VvE64MW_1277	aspartate carbamoyltransferase	18010	18939	FALSE	18010	18939	66202
Vibrio vulnificus E64MW	VvE64MW_1278	ornithine carbamoyltransferase	19199	20203	FALSE	19199	20203	66203
Vibrio vulnificus E64MW	VvE64MW_1279	arginine deiminase	20339	21559	FALSE	20339	21559	65638
Vibrio vulnificus E64MW	VvE64MW_1280	conserved hypothetical protein	22124	22546	TRUE	22124	22546	66204
Vibrio vulnificus E64MW	VvE64MW_1281	conserved hypothetical protein	22703	23479	TRUE	22703	23479	66205
Vibrio vulnificus E64MW	VvE64MW_1282	Histone acetyltransferase HPA2	23485	23979	FALSE	23485	23979	66796
Vibrio vulnificus E64MW	VvE64MW_1283	predicted membrane protein	24026	24490	FALSE	24026	24490	68003
Vibrio vulnificus E64MW	VvE64MW_1284	predicted membrane protein	24711	25883	TRUE	24711	25883	69511
Vibrio vulnificus E64MW	VvE64MW_1285	Zn-dependent protease with chaperone function	25883	26878	TRUE	25883	26878	69510
Vibrio vulnificus E64MW	VvE64MW_1286	valyl-tRNA synthetase	26975	29830	FALSE	26975	29830	66206
Vibrio vulnificus E64MW	VvE64MW_1287	DNA polymerase III
Vibrio vulnificus E64MW	VvE64MW_1288	leucyl aminopeptidase	30428	31936	FALSE	30428	31936	66208
Vibrio vulnificus E64MW	VvE64MW_1289	predicted permease	32129	33229	TRUE	32129	33229	66209
Vibrio vulnificus E64MW	VvE64MW_1290	predicted permease	33233	34306	TRUE	33233	34306	66210
Vibrio vulnificus E64MW	VvE64MW_1291	conserved hypothetical protein	34408	34794	FALSE	34408	34794	66211
Vibrio vulnificus E64MW	VvE64MW_1292	deacetylase DA1	35445	36728	FALSE	35445	36728	68384
Vibrio vulnificus E64MW	VvE64MW_1293	phosphotransferase system cellobiose-specificcomponent IIB	37042	37302	TRUE	37042	37302	67850
Vibrio vulnificus E64MW	VvE64MW_1294	phosphotransferase system cellobiose-specificcomponent IIC	37391	38722	TRUE	37391	38722	67849
Vibrio vulnificus E64MW	VvE64MW_1295	phosphotransferase system cellobiose-specificcomponent IIA	38776	39084	TRUE	38776	39084	67851
Vibrio vulnificus E64MW	VvE64MW_1296	6-phospho-beta-glucosidase	39094	40416	TRUE	39094	40416	67715
Vibrio vulnificus E64MW	VvE64MW_1297	conserved hypothetical protein	40436	41194	TRUE	40436	41194	67869
Vibrio vulnificus E64MW	VvE64MW_1298	Transcriptional regulator
Vibrio vulnificus E64MW	VvE64MW_1299	conserved hypothetical protein	42356	42763	TRUE	42356	42763	69299
Vibrio vulnificus E64MW	VvE64MW_1300	putative HD-GYP hydrolase domain containingprotein	42858	44114	TRUE	42858	44114	67992
Vibrio vulnificus E64MW	VvE64MW_1301	conserved hypothetical protein	55	1098	FALSE	55	1098	67052
Vibrio vulnificus E64MW	VvE64MW_1302	2C-methyl-D-erythritol 2	4-cyclodiphosphatesynthase	1134	1610	FALSE	1134	1610	67053
Vibrio vulnificus E64MW	VvE64MW_1303	2-C-methyl-D-erythritol 4-phosphatecytidylyltransferase	1607	2320	FALSE	1607	2320	67054
Vibrio vulnificus E64MW	VvE64MW_1304	septum formation initiator	2320	2601	FALSE	2320	2601	67055
Vibrio vulnificus E64MW	VvE64MW_1305	phosphopyruvate hydratase	2846	4147	FALSE	2846	4147	67056
Vibrio vulnificus E64MW	VvE64MW_1306	CTP synthase	4225	5862	FALSE	4225	5862	67057
Vibrio vulnificus E64MW	VvE64MW_1307	predicted pyrophosphatase	6054	6863	FALSE	6054	6863	67058
Vibrio vulnificus E64MW	VvE64MW_1308	GTP pyrophosphokinase	7067	9292	FALSE	7067	9292	67059
Vibrio vulnificus E64MW	VvE64MW_1309	23S rRNA (uracil-5-)-methyltransferase RumA	9388	10704	FALSE	9388	10704	67060
Vibrio vulnificus E64MW	VvE64MW_1310	signal transduction histidine kinase	10877	13663	TRUE	10877	13663	65709
Vibrio vulnificus E64MW	VvE64MW_1311	GGDEF family protein	13755	15014	FALSE	13755	15014	68771
Vibrio vulnificus E64MW	VvE64MW_1312	conserved hypothetical protein	15007	15378	FALSE	15007	15378	68772
Vibrio vulnificus E64MW	VvE64MW_1313	hypothetical protein	15426	16706	FALSE	15426	16706	68773
Vibrio vulnificus E64MW	VvE64MW_1314	phosphopantetheinyl transferase	16998	17378	FALSE	16998	17378	67061
Vibrio vulnificus E64MW	VvE64MW_1315	pyridoxal phosphate biosynthesis protein	17380	18111	FALSE	17380	18111	67062
Vibrio vulnificus E64MW	VvE64MW_1316	DNA repair protein recO (Recombination protein O)	18358	18840	FALSE	18358	18840	67063
Vibrio vulnificus E64MW	VvE64MW_1317	GTP-binding protein Era	18926	19888	FALSE	18926	19888	67064
Vibrio vulnificus E64MW	VvE64MW_1318	dsRNA-specific ribonuclease	19881	20558	FALSE	19881	20558	67065
Vibrio vulnificus E64MW	VvE64MW_1319	signal peptidase I	20581	21480	FALSE	20581	21480	67066
Vibrio vulnificus E64MW	VvE64MW_1320	membrane GTPase LepA	21588	23381	FALSE	21588	23381	67067
Vibrio vulnificus E64MW	VvE64MW_1321	Sigma factor RpoE regulatory protein RseC	23495	23965	FALSE	23495	23965	67068
Vibrio vulnificus E64MW	VvE64MW_1322	negative regulator of sigma E activity	23962	24939	FALSE	23962	24939	67069
Vibrio vulnificus E64MW	VvE64MW_1323	Sigma factor RpoE negative regulatory proteinRseA	24936	25556	FALSE	24936	25556	67070
Vibrio vulnificus E64MW	VvE64MW_1324	DNA-directed RNA polymerase specialized sigmasubunit	25584	26162	FALSE	25584	26162	67071
Vibrio vulnificus E64MW	VvE64MW_1325	aspartate oxidase	26513	28120	TRUE	26513	28120	67072
Vibrio vulnificus E64MW	VvE64MW_1326	hypothetical protein	28147	28515	FALSE	28147	28515	69276
Vibrio vulnificus E64MW	VvE64MW_1327	Uncharacterized conserved protein	28547	28807	FALSE	28547	28807	67073
Vibrio vulnificus E64MW	VvE64MW_1328	predicted aminomethyltransferase	29004	29978	TRUE	29004	29978	67074
Vibrio vulnificus E64MW	VvE64MW_1329	Transcriptional regulator	29968	30480	TRUE	29968	30480	68474
Vibrio vulnificus E64MW	VvE64MW_1330	conserved hypothetical protein	31070	31276	TRUE	31070	31276	67075
Vibrio vulnificus E64MW	VvE64MW_1331	2-octaprenyl-3-methyl-6-methoxy-1
Vibrio vulnificus E64MW	VvE64MW_1332	2-polyprenyl-6-methoxyphenol 4-hydroxylase	32604	33779	FALSE	32604	33779	67077
Vibrio vulnificus E64MW	VvE64MW_1333	conserved hypothetical protein	33794	34369	FALSE	33794	34369	67078
Vibrio vulnificus E64MW	VvE64MW_1334	conserved hypothetical protein	34616	34927	TRUE	34616	34927	67079
Vibrio vulnificus E64MW	VvE64MW_1335	5-formyltetrahydrofolate cyclo-ligase	35121	35720	TRUE	35121	35720	67080
Vibrio vulnificus E64MW	VvE64MW_1336	ribose 5-phosphate isomerase	35767	36429	TRUE	35767	36429	67081
Vibrio vulnificus E64MW	VvE64MW_1337	D-3-phosphoglycerate dehydrogenase	36689	37918	TRUE	36689	37918	67082
Vibrio vulnificus E64MW	VvE64MW_1338	conserved hypothetical protein	37978	38670	FALSE	37978	38670	67083
Vibrio vulnificus E64MW	VvE64MW_1339	Chromosome initiation inhibitor	38799	39695	FALSE	38799	39695	67940
Vibrio vulnificus E64MW	VvE64MW_1340	Lysine efflux permease	39822	40442	TRUE	39822	40442	67939
Vibrio vulnificus E64MW	VvE64MW_1341	small-conductance mechanosensitive channel	40510	41373	FALSE	40510	41373	67084
Vibrio vulnificus E64MW	VvE64MW_1342	fructose-bisphosphate aldolase
Vibrio vulnificus E64MW	VvE64MW_1343	3-phosphoglycerate kinase	42895	44055	FALSE	42895	44055	66233
Vibrio vulnificus E64MW	VvE64MW_1344	erythrose-4-phosphate dehydrogenase	44206	45246	FALSE	44206	45246	66232
Vibrio vulnificus E64MW	VvE64MW_1345	Hypothetical protein	45441	45683	TRUE	45441	45683	69454
Vibrio vulnificus E64MW	VvE64MW_1346	transketolase	45735	47765	FALSE	45735	47765	65553
Vibrio vulnificus E64MW	VvE64MW_1347	S-adenosylmethionine synthetase	48057	49211	TRUE	48057	49211	66231
Vibrio vulnificus E64MW	VvE64MW_1348	Putative cytochrome c oxidase
Vibrio vulnificus E64MW	VvE64MW_1349	Protein sprT	50333	50839	TRUE	50333	50839	66230
Vibrio vulnificus E64MW	VvE64MW_1350	Endonuclease I precursor	50940	51635	TRUE	50940	51635	66229
Vibrio vulnificus E64MW	VvE64MW_1351	hypothetical protein	51681	53027	FALSE	51681	53027	70237
Vibrio vulnificus E64MW	VvE64MW_1352	conserved hypothetical protein	53252	53983	TRUE	53252	53983	66228
Vibrio vulnificus E64MW	VvE64MW_1353	glutathione synthase	53998	54951	TRUE	53998	54951	66227
Vibrio vulnificus E64MW	VvE64MW_1354	putative transcriptional regulator	55005	55568	TRUE	55005	55568	66226
Vibrio vulnificus E64MW	VvE64MW_1355	Putative Holliday junction resolvase	55590	56012	TRUE	55590	56012	66225
Vibrio vulnificus E64MW	VvE64MW_1356	type IV pilus (Tfp) assembly protein
Vibrio vulnificus E64MW	VvE64MW_1357	Twitching motility protein PilT	57228	58265	FALSE	57228	58265	66224
Vibrio vulnificus E64MW	VvE64MW_1358	protein of unknown function	58290	59000	TRUE	58290	59000	66223
Vibrio vulnificus E64MW	VvE64MW_1359	pyrroline-5-carboxylate reductase	59035	59853	TRUE	59035	59853	66222
Vibrio vulnificus E64MW	VvE64MW_1360	predicted integral membrane protein	59895	60452	TRUE	59895	60452	66221
Vibrio vulnificus E64MW	VvE64MW_1361	UPF0235 protein	60452	60742	TRUE	60452	60742	66220
Vibrio vulnificus E64MW	VvE64MW_1362	conserved hypothetical protein	60785	61216	TRUE	60785	61216	66219
Vibrio vulnificus E64MW	VvE64MW_1363	xanthosine triphosphate pyrophosphatase	61149	61829	TRUE	61149	61829	66218
Vibrio vulnificus E64MW	VvE64MW_1364	coproporphyrinogen III oxidase-related protein	61839	63011	TRUE	61839	63011	66217
Vibrio vulnificus E64MW	VvE64MW_1365	Glutaminase	63084	64004	FALSE	63084	64004	66216
Vibrio vulnificus E64MW	VvE64MW_1366	predicted S-adenosylmethionine-dependentmethyltransferase	64131	64850	FALSE	64131	64850	66215
Vibrio vulnificus E64MW	VvE64MW_1367	A/G-specific adenine glycosylase (EC 3.2.2.-)	65016	65804	TRUE	65016	65804	66214
Vibrio vulnificus E64MW	VvE64MW_1368	conserved hypothetical protein	66091	66363	TRUE	66091	66363	66213
Vibrio vulnificus E64MW	VvE64MW_1369	Membrane-bound lytic murein transglycosylase Cprecursor	66443	67582	TRUE	66443	67582	66212
Vibrio vulnificus E64MW	VvE64MW_1370	methyl-accepting chemotaxis protein	68221	69858	TRUE	68221	69858	68052
Vibrio vulnificus E64MW	VvE64MW_1371	Methyl-accepting chemotaxis protein	70893	71504	TRUE	70893	71504	69547
Vibrio vulnificus E64MW	VvE64MW_1372	uncharacterized flavoprotein	71522	72139	TRUE	71522	72139	69549
Vibrio vulnificus E64MW	VvE64MW_1373	hypothetical protein	72722	72913	FALSE	72722	72913	70638
Vibrio vulnificus E64MW	VvE64MW_1374	5'/3'-nucleotidase SurE	168	935	TRUE	168	935	67051
Vibrio vulnificus E64MW	VvE64MW_1375	protein-L-isoaspartate carboxylmethyltransferase	938	1564	TRUE	938	1564	67050
Vibrio vulnificus E64MW	VvE64MW_1376	membrane protein	1608	2504	TRUE	1608	2504	67049
Vibrio vulnificus E64MW	VvE64MW_1377	DNA-directed RNA polymerase
Vibrio vulnificus E64MW	VvE64MW_1378	mismatch repair ATPase	3653	6307	FALSE	3653	6307	66289
Vibrio vulnificus E64MW	VvE64MW_1379	competence/damage-inducible protein CinAC-terminal domain-like protein	6298	6801	TRUE	6298	6801	66290
Vibrio vulnificus E64MW	VvE64MW_1380	protein RecA	6934	7983	TRUE	6934	7983	66291
Vibrio vulnificus E64MW	VvE64MW_1381	Regulatory protein recX	8093	8554	TRUE	8093	8554	68103
Vibrio vulnificus E64MW	VvE64MW_1382	alanyl-tRNA synthetase	8734	11316	TRUE	8734	11316	66292
Vibrio vulnificus E64MW	VvE64MW_1383	aspartokinase	11557	12702	TRUE	11557	12702	66293
Vibrio vulnificus E64MW	VvE64MW_1384	carbon storage regulator	12794	12985	TRUE	12794	12985	66294
Vibrio vulnificus E64MW	VvE64MW_1385	oxaloacetate decarboxylase
Vibrio vulnificus E64MW	VvE64MW_1386	oxaloacetate decarboxylase
Vibrio vulnificus E64MW	VvE64MW_1387	oxaloacetate decarboxylase
Vibrio vulnificus E64MW	VvE64MW_1388	NADPH:quinone reductase	18045	18995	TRUE	18045	18995	67691
Vibrio vulnificus E64MW	VvE64MW_1389	predicted membrane protein	18989	19450	TRUE	18989	19450	66295
Vibrio vulnificus E64MW	VvE64MW_1390	predicted Zn-dependent peptidase	19473	22319	TRUE	19473	22319	66296
Vibrio vulnificus E64MW	VvE64MW_1391	glutamate--cysteine ligase	22466	24043	TRUE	22466	24043	66297
Vibrio vulnificus E64MW	VvE64MW_1392	hypothetical protein	24054	24686	TRUE	24054	24686	68311
Vibrio vulnificus E64MW	VvE64MW_1393	autoinducer-2 production protein LuxS	24737	25255	TRUE	24737	25255	66298
Vibrio vulnificus E64MW	VvE64MW_1394	Hemolysin-like protein containing CBS domains	25314	26504	FALSE	25314	26504	66299
Vibrio vulnificus E64MW	VvE64MW_1395	ABC-type uncharacterized transport system
Vibrio vulnificus E64MW	VvE64MW_1396	signal recognition particle GTPase	27686	29062	TRUE	27686	29062	66300
Vibrio vulnificus E64MW	VvE64MW_1397	ribosomal protein S16	29365	29613	TRUE	29365	29613	66301
Vibrio vulnificus E64MW	VvE64MW_1398	RimM protein	29629	30177	TRUE	29629	30177	67529
Vibrio vulnificus E64MW	VvE64MW_1399	tRNA-(guanine-N1)-methyltransferase	30205	30954	TRUE	30205	30954	66302
Vibrio vulnificus E64MW	VvE64MW_1400	ribosomal protein L19	30996	31349	TRUE	30996	31349	66303
Vibrio vulnificus E64MW	VvE64MW_1401	conserved hypothetical protein	31565	31759	FALSE	31565	31759	67141
Vibrio vulnificus E64MW	VvE64MW_1402	conserved hypothetical protein	31822	32562	FALSE	31822	32562	67140
Vibrio vulnificus E64MW	VvE64MW_1403	dephospho-CoA kinase	32595	33203	FALSE	32595	33203	65712
Vibrio vulnificus E64MW	VvE64MW_1404	type IV prepilin-like proteins leader peptideprocessing enzyme	33205	34074	FALSE	33205	34074	67139
Vibrio vulnificus E64MW	VvE64MW_1405	Type 4 fimbrial assembly protein pilC	34168	35394	FALSE	34168	35394	67669
Vibrio vulnificus E64MW	VvE64MW_1406	type IV-A pilus assembly ATPase PilB	35442	37127	FALSE	35442	37127	67138
Vibrio vulnificus E64MW	VvE64MW_1407	Type IV pilin PilA	37127	37591	FALSE	37127	37591	67791
Vibrio vulnificus E64MW	VvE64MW_1408	nicotinate-nucleotide pyrophosphorylase	37811	38698	FALSE	37811	38698	67137
Vibrio vulnificus E64MW	VvE64MW_1409	N-acetylmuramoyl-L-alanine amidase	38791	39210	TRUE	38791	39210	67136
Vibrio vulnificus E64MW	VvE64MW_1410	pyruvate dehydrogenase complex repressor	461	1228	TRUE	461	1228	67135
Vibrio vulnificus E64MW	VvE64MW_1411	pyruvate dehydrogenase complex
Vibrio vulnificus E64MW	VvE64MW_1412	pyruvate dehydrogenase
Vibrio vulnificus E64MW	VvE64MW_1413	pyruvate dehydrogenase
Vibrio vulnificus E64MW	VvE64MW_1414	SmcR-like protein VvpR	7686	8303	FALSE	7686	8303	67668
Vibrio vulnificus E64MW	VvE64MW_1415	hypoxanthine-guanine phosphoribosyltransferase	8695	9225	TRUE	8695	9225	67132
Vibrio vulnificus E64MW	VvE64MW_1416	carbonic anhydrase	9324	9992	FALSE	9324	9992	67130
Vibrio vulnificus E64MW	VvE64MW_1417	Sulfate permease family protein	10234	11904	TRUE	10234	11904	67885
Vibrio vulnificus E64MW	VvE64MW_1418	ABC-type multidrug transport system
Vibrio vulnificus E64MW	VvE64MW_1419	ABC-type multidrug transport system
Vibrio vulnificus E64MW	VvE64MW_1420	pantoate--beta-alanine ligase	13865	14770	FALSE	13865	14770	67127
Vibrio vulnificus E64MW	VvE64MW_1421	ketopantoate hydroxymethyltransferase	14783	15577	FALSE	14783	15577	67126
Vibrio vulnificus E64MW	VvE64MW_1422	2-amino-4-hydroxy-6-hydroxymethyldihydropteridinepyrophosphokinase	15601	16086	FALSE	15601	16086	67125
Vibrio vulnificus E64MW	VvE64MW_1423	polyA polymerase	16083	17450	FALSE	16083	17450	67124
Vibrio vulnificus E64MW	VvE64MW_1424	glutamyl-and glutaminyl-tRNA synthetase	17532	18443	FALSE	17532	18443	67667
Vibrio vulnificus E64MW	VvE64MW_1425	DnaK suppressor protein	18476	18922	FALSE	18476	18922	67123
Vibrio vulnificus E64MW	VvE64MW_1426	DNA-binding protein	19055	19771	FALSE	19055	19771	67122
Vibrio vulnificus E64MW	VvE64MW_1427	ATP-dependent helicase HrpB	19805	22300	TRUE	19805	22300	67666
Vibrio vulnificus E64MW	VvE64MW_1428	membrane carboxypeptidase	22297	24228	TRUE	22297	24228	67121
Vibrio vulnificus E64MW	VvE64MW_1429	Penicillin-binding protein transpeptidase (EC 3.4.-.-)	10	600	TRUE	10	600	78224
Vibrio vulnificus E64MW	VvE64MW_1430	aconitate hydrase B	10	1998	FALSE	10	1998	67120
Vibrio vulnificus E64MW	VvE64MW_1431	hypothetical protein	2269	4464	FALSE	2269	4464	65680
Vibrio vulnificus E64MW	VvE64MW_1432	Aconitate hydratase 2 (EC 4.2.1.3)	1	906	TRUE	1	906	72748
Vibrio vulnificus E64MW	VvE64MW_1433	glycerate kinase	971	2107	FALSE	971	2107	65585
Vibrio vulnificus E64MW	VvE64MW_1434	permease	2118	3470	FALSE	2118	3470	68750
Vibrio vulnificus E64MW	VvE64MW_1435	sugar diacid utilization regulator	3654	4868	FALSE	3654	4868	67665
Vibrio vulnificus E64MW	VvE64MW_1436	conserved hypothetical protein	4867	5235	TRUE	4867	5235	67119
Vibrio vulnificus E64MW	VvE64MW_1437	nitrogen regulatory protein PII	5403	5765	TRUE	5403	5765	67118
Vibrio vulnificus E64MW	VvE64MW_1438	ammonia permease	5793	7022	TRUE	5793	7022	67664
Vibrio vulnificus E64MW	VvE64MW_1439	ABC-type Fe3+ transport system
Vibrio vulnificus E64MW	VvE64MW_1440	Ferric iron ABC transporter
Vibrio vulnificus E64MW	VvE64MW_1441	iron(III) ABC transporter
Vibrio vulnificus E64MW	VvE64MW_1442	phosphomannomutase	11020	12432	FALSE	11020	12432	67114
Vibrio vulnificus E64MW	VvE64MW_1443	cellobiose phosphorylase	12504	14909	FALSE	12504	14909	67113
Vibrio vulnificus E64MW	VvE64MW_1444	N-acetyl-beta-hexosaminidase	15000	16919	FALSE	15000	16919	67112
Vibrio vulnificus E64MW	VvE64MW_1445	predicted N-acetylglucosamine kinase	16929	17819	FALSE	16929	17819	67111
Vibrio vulnificus E64MW	VvE64MW_1446	endoglucanase-related protein	17821	19542	FALSE	17821	19542	67110
Vibrio vulnificus E64MW	VvE64MW_1447	ABC-type oligopeptide transport system
Vibrio vulnificus E64MW	VvE64MW_1448	peptide ABC transporter
Vibrio vulnificus E64MW	VvE64MW_1449	peptide ABC transporter
Vibrio vulnificus E64MW	VvE64MW_1450	peptide ABC transporter
Vibrio vulnificus E64MW	VvE64MW_1451	ABC-type dipeptide transport system
Vibrio vulnificus E64MW	VvE64MW_1452	Chitin catabolic cascade sensor histidine kinaseChiS	26426	27415	FALSE	26426	27415	65711
Vibrio vulnificus E64MW	VvE64MW_1453	sensory box sensor histidine kinase/responseregulator	27354	29816	FALSE	27354	29816	65711
Vibrio vulnificus E64MW	VvE64MW_1454	Ribosomal RNA small subunit methyltransferase C	30063	31085	FALSE	30063	31085	67105
Vibrio vulnificus E64MW	VvE64MW_1455	Predicted permease	31160	32245	FALSE	31160	32245	67104
Vibrio vulnificus E64MW	VvE64MW_1456	glutamate-1-semialdehyde aminotransferase	32495	33832	FALSE	32495	33832	67103
Vibrio vulnificus E64MW	VvE64MW_1457	HesB family protein	34134	34418	TRUE	34134	34418	67102
Vibrio vulnificus E64MW	VvE64MW_1458	Membrane-fusion protein	34544	35638	TRUE	34544	35638	67101
Vibrio vulnificus E64MW	VvE64MW_1459	putative multidrug resistance protein	35649	38831	TRUE	35649	38831	67100
Vibrio vulnificus E64MW	VvE64MW_1460	membrane protein	38904	40196	FALSE	38904	40196	67099
Vibrio vulnificus E64MW	VvE64MW_1461	Tyrosyl-tRNA synthetase	40324	41511	TRUE	40324	41511	67876
Vibrio vulnificus E64MW	VvE64MW_1462	conserved hypothetical protein	41555	41971	FALSE	41555	41971	69550
Vibrio vulnificus E64MW	VvE64MW_1463	D-alanyl-D-alaninecarboxypeptidase/D-alanyl-D-alanine-endopeptidase	42046	43473	FALSE	42046	43473	66262
Vibrio vulnificus E64MW	VvE64MW_1464	outer membrane protein OmpU	43568	44575	FALSE	43568	44575	67519
Vibrio vulnificus E64MW	VvE64MW_1465	hypothetical protein	44851	44994	TRUE	44851	44994	70236
Vibrio vulnificus E64MW	VvE64MW_1466	transcription elongation factor	45104	45577	TRUE	45104	45577	66263
Vibrio vulnificus E64MW	VvE64MW_1467	predicted RNA-binding protein	45650	45946	FALSE	45650	45946	66264
Vibrio vulnificus E64MW	VvE64MW_1468	23S rRNA methylase	46085	46714	TRUE	46085	46714	67520
Vibrio vulnificus E64MW	VvE64MW_1469	ATP-dependent Zn protease	46822	48774	TRUE	46822	48774	65639
Vibrio vulnificus E64MW	VvE64MW_1470	dihydropteroate synthase	48828	49658	TRUE	48828	49658	66265
Vibrio vulnificus E64MW	VvE64MW_1471	phosphoglucosamine mutase	49687	51027	TRUE	49687	51027	66266
Vibrio vulnificus E64MW	VvE64MW_1472	preprotein translocase subunit SecG	51290	51622	TRUE	51290	51622	66267
Vibrio vulnificus E64MW	VvE64MW_1473	conserved hypothetical protein	114	569	TRUE	114	569	66268
Vibrio vulnificus E64MW	VvE64MW_1474	n utilization substance protein A	605	2092	TRUE	605	2092	66269
Vibrio vulnificus E64MW	VvE64MW_1475	translation initiation factor IF-2	2117	4840	TRUE	2117	4840	67521
Vibrio vulnificus E64MW	VvE64MW_1476	ribosome-binding factor A	4940	5335	TRUE	4940	5335	66270
Vibrio vulnificus E64MW	VvE64MW_1477	pseudouridine synthase	5335	6279	TRUE	5335	6279	66271
Vibrio vulnificus E64MW	VvE64MW_1478	ribosomal protein S15	6429	6701	TRUE	6429	6701	67522
Vibrio vulnificus E64MW	VvE64MW_1479	membrane protein
Vibrio vulnificus E64MW	VvE64MW_1480	Putative uncharacterized protein	10761	11273	TRUE	10761	11273	74186
Vibrio vulnificus E64MW	VvE64MW_1481	hypothetical protein	11365	12105	TRUE	11365	12105	71621
Vibrio vulnificus E64MW	VvE64MW_1482	hypothetical protein	12154	12924	TRUE	12154	12924	69875
Vibrio vulnificus E64MW	VvE64MW_1483	polyribonucleotide nucleotidyltransferase	13429	15555	TRUE	13429	15555	67523
Vibrio vulnificus E64MW	VvE64MW_1484	Lipoprotein nlpI precursor	15676	16584	TRUE	15676	16584	66272
Vibrio vulnificus E64MW	VvE64MW_1485	transcriptional regulator	16765	17178	TRUE	16765	17178	67942
Vibrio vulnificus E64MW	VvE64MW_1486	Multi antimicrobial extrusion protein (Na(+)/drugantiporter)	17209	18540	TRUE	17209	18540	65935
Vibrio vulnificus E64MW	VvE64MW_1487	Putative protease	18631	19509	FALSE	18631	19509	66273
Vibrio vulnificus E64MW	VvE64MW_1488	collagenase	19527	20540	FALSE	19527	20540	66274
Vibrio vulnificus E64MW	VvE64MW_1489	c-di-GMP phosphodiesterase A-related protein	20667	22706	FALSE	20667	22706	66275
Vibrio vulnificus E64MW	VvE64MW_1490	putative lipid carrier protein	22974	23501	TRUE	22974	23501	66276
Vibrio vulnificus E64MW	VvE64MW_1491	Acetyltransferase	23485	23988	TRUE	23485	23988	66277
Vibrio vulnificus E64MW	VvE64MW_1492	ribosomal-protein-alanine acetyltransferase	24554	24985	TRUE	24554	24985	66279
Vibrio vulnificus E64MW	VvE64MW_1493	c-di-GMP phosphodiesterase A-related protein	24957	27020	FALSE	24957	27020	68519
Vibrio vulnificus E64MW	VvE64MW_1494	GGDEF family protein	27307	28395	TRUE	27307	28395	68756
Vibrio vulnificus E64MW	VvE64MW_1495	peptide chain release factor 3	28528	30117	TRUE	28528	30117	67524
Vibrio vulnificus E64MW	VvE64MW_1496	conserved hypothetical protein	30248	30385	TRUE	30248	30385	67764
Vibrio vulnificus E64MW	VvE64MW_1497	Putative deoxyribonuclease YjjV	30372	31169	TRUE	30372	31169	66280
Vibrio vulnificus E64MW	VvE64MW_1498	Nucleoside permease NupC	31375	32637	TRUE	31375	32637	66281
Vibrio vulnificus E64MW	VvE64MW_1499	deoxyribose-phosphate aldolase	33196	33972	TRUE	33196	33972	66282
Vibrio vulnificus E64MW	VvE64MW_1500	thymidine phosphorylase	34034	35389	TRUE	34034	35389	66283
Vibrio vulnificus E64MW	VvE64MW_1501	phosphopentomutase	35444	36664	TRUE	35444	36664	66284
Vibrio vulnificus E64MW	VvE64MW_1502	purine-nucleoside phosphorylase	36700	37464	TRUE	36700	37464	67525
Vibrio vulnificus E64MW	VvE64MW_1503	putative Smp protein	37609	38181	FALSE	37609	38181	66285
Vibrio vulnificus E64MW	VvE64MW_1504	Phosphoserine phosphatase (EC 3.1.3.3)	38343	39269	TRUE	38343	39269	66286
Vibrio vulnificus E64MW	VvE64MW_1505	hypothetical protein	39486	41711	FALSE	39486	41711	66287
Vibrio vulnificus E64MW	VvE64MW_1506	predicted ATP-dependent serine protease	41846	43225	TRUE	41846	43225	66288
Vibrio vulnificus E64MW	VvE64MW_1507	GGDEF family protein	43316	44410	TRUE	43316	44410	69874
Vibrio vulnificus E64MW	VvE64MW_1508	translation elongation factor EF-G	427	2514	FALSE	427	2514	65549
Vibrio vulnificus E64MW	VvE64MW_1509	hypothetical protein	2639	3562	FALSE	2639	3562	68721
Vibrio vulnificus E64MW	VvE64MW_1510	Small-conductance mechanosensitive channel	3563	4774	FALSE	3563	4774	69873
Vibrio vulnificus E64MW	VvE64MW_1511	7TM domain sensor diguanylate cyclase	4764	5654	FALSE	4764	5654	77643
Vibrio vulnificus E64MW	VvE64MW_1512	HTH-type transciptional regulator
Vibrio vulnificus E64MW	VvE64MW_1513	DNA damage-inducible protein in SOS regulon
Vibrio vulnificus E64MW	VvE64MW_1514	2
Vibrio vulnificus E64MW	VvE64MW_1515	glycerol uptake facilitator	2962	3813	TRUE	2962	3813	67411
Vibrio vulnificus E64MW	VvE64MW_1516	glycerol kinase	3881	5398	TRUE	3881	5398	65753
Vibrio vulnificus E64MW	VvE64MW_1517	transcriptional regulator of sugar metabolism	5579	6346	TRUE	5579	6346	65754
Vibrio vulnificus E64MW	VvE64MW_1518	glycerol-3-phosphate dehydrogenase	6520	8061	TRUE	6520	8061	65755
Vibrio vulnificus E64MW	VvE64MW_1519	Mg2+ and Co2+ transporter	8159	9088	TRUE	8159	9088	68244
Vibrio vulnificus E64MW	VvE64MW_1520	ribosomal-protein-alanine acetyltransferase	9092	10192	FALSE	9092	10192	68534
Vibrio vulnificus E64MW	VvE64MW_1521	Glutathione synthase	10259	11710	TRUE	10259	11710	68535
Vibrio vulnificus E64MW	VvE64MW_1522	uncharacterized protein conserved in bacteria	11802	13049	FALSE	11802	13049	65811
Vibrio vulnificus E64MW	VvE64MW_1523	conserved hypothetical protein	13121	13675	TRUE	13121	13675	67986
Vibrio vulnificus E64MW	VvE64MW_1524	methionyl-tRNA synthetase-related protein	13690	14022	FALSE	13690	14022	67737
Vibrio vulnificus E64MW	VvE64MW_1525	transcriptional regulator	14190	15191	TRUE	14190	15191	67829
Vibrio vulnificus E64MW	VvE64MW_1526	methyl-accepting chemotaxis protein	15205	16788	FALSE	15205	16788	68523
Vibrio vulnificus E64MW	VvE64MW_1527	galactose-1-epimerase	17029	18087	FALSE	17029	18087	67828
Vibrio vulnificus E64MW	VvE64MW_1528	galactokinase	18097	19257	FALSE	18097	19257	67736
Vibrio vulnificus E64MW	VvE64MW_1529	galactose-1-phosphate uridylyltransferase	19368	20420	FALSE	19368	20420	67735
Vibrio vulnificus E64MW	VvE64MW_1530	UDP-glucose 4-epimerase	20504	21499	FALSE	20504	21499	68411
Vibrio vulnificus E64MW	VvE64MW_1531	Evolved beta-D-galactosidase transcriptionalrepressor	21830	22837	TRUE	21830	22837	68579
Vibrio vulnificus E64MW	VvE64MW_1532	Lysophospholipase L1	22827	23702	TRUE	22827	23702	69045
Vibrio vulnificus E64MW	VvE64MW_1533	evolved beta-D-galactosidase
Vibrio vulnificus E64MW	VvE64MW_1534	Evolved beta-D-galactosidase
Vibrio vulnificus E64MW	VvE64MW_1535	Putative oxidoreductase	27710	29143	TRUE	27710	29143	68852
Vibrio vulnificus E64MW	VvE64MW_1536	Putative oxidoreductase	29305	30741	TRUE	29305	30741	69028
Vibrio vulnificus E64MW	VvE64MW_1537	conserved hypothetical protein	30807	33170	TRUE	30807	33170	68693
Vibrio vulnificus E64MW	VvE64MW_1538	hypothetical protein	33316	34707	TRUE	33316	34707	69548
Vibrio vulnificus E64MW	VvE64MW_1539	LysR-like transcriptional regulator	34704	35609	FALSE	34704	35609	68608
Vibrio vulnificus E64MW	VvE64MW_1540	chromate transport protein ChrA	35702	36853	TRUE	35702	36853	66317
Vibrio vulnificus E64MW	VvE64MW_1541	TPR-repeat-containing protein	37028	38092	FALSE	37028	38092	68984
Vibrio vulnificus E64MW	VvE64MW_1542	Flp pilus assembly protein TadC	38079	39023	FALSE	38079	39023	68878
Vibrio vulnificus E64MW	VvE64MW_1543	Flp pilus assembly protein TadB	39025	39990	FALSE	39025	39990	68988
Vibrio vulnificus E64MW	VvE64MW_1544	Type II/IV secretion system ATP hydrolaseTadA/VirB11/CpaF
Vibrio vulnificus E64MW	VvE64MW_1545	Flp pilus assembly protein
Vibrio vulnificus E64MW	VvE64MW_1546	hypothetical protein	42754	43269	FALSE	42754	43269	69165
Vibrio vulnificus E64MW	VvE64MW_1547	hypothetical protein	43269	43721	FALSE	43269	43721	68986
Vibrio vulnificus E64MW	VvE64MW_1548	hypothetical protein	43708	44928	FALSE	43708	44928	68989
Vibrio vulnificus E64MW	VvE64MW_1549	hypothetical protein	44948	45190	FALSE	44948	45190	68985
Vibrio vulnificus E64MW	VvE64MW_1550	Type II/IV secretion system secretin RcpA/CpaC
Vibrio vulnificus E64MW	VvE64MW_1551	Flp pilus assembly protein CpaB	46691	47437	FALSE	46691	47437	68991
Vibrio vulnificus E64MW	VvE64MW_1552	predicted ATPase with chaperone activity	47434	48780	FALSE	47434	48780	68990
Vibrio vulnificus E64MW	VvE64MW_1553	ABC-type uncharacterized transport system
Vibrio vulnificus E64MW	VvE64MW_1554	hypothetical protein	49361	49528	FALSE	49361	49528	69871
Vibrio vulnificus E64MW	VvE64MW_1555	hypothetical protein	49540	49713	FALSE	49540	49713	70235
Vibrio vulnificus E64MW	VvE64MW_1556	conserved hypothetical protein	50158	50886	TRUE	50158	50886	68983
Vibrio vulnificus E64MW	VvE64MW_1557	Putative AMP-binding acetyl-CoA synthetase	51006	51893	TRUE	51006	51893	65690
Vibrio vulnificus E64MW	VvE64MW_1558	Putative AMP-binding acetyl-CoA synthetase	51913	52692	TRUE	51913	52692	65690
Vibrio vulnificus E64MW	VvE64MW_1559	HTH-type transciptional regulator
Vibrio vulnificus E64MW	VvE64MW_1560	tellurite resistance protein	762	1739	TRUE	762	1739	66320
Vibrio vulnificus E64MW	VvE64MW_1561	predicted hydrolase	1818	3656	FALSE	1818	3656	65596
Vibrio vulnificus E64MW	VvE64MW_1562	exonuclease V gamma subunit	3907	5628	TRUE	3907	5628	65691
Vibrio vulnificus E64MW	VvE64MW_1563	exonuclease V gamma subunit	5546	7396	TRUE	5546	7396	65691
Vibrio vulnificus E64MW	VvE64MW_1564	exodeoxyribonuclease V
Vibrio vulnificus E64MW	VvE64MW_1565	exodeoxyribonuclease V
Vibrio vulnificus E64MW	VvE64MW_1566	conserved hypothetical protein	13509	13691	FALSE	13509	13691	67985
Vibrio vulnificus E64MW	VvE64MW_1567	N-acetylglutamate synthase	13916	15253	FALSE	13916	15253	66322
Vibrio vulnificus E64MW	VvE64MW_1568	conserved hypothetical protein	15398	15865	TRUE	15398	15865	67984
Vibrio vulnificus E64MW	VvE64MW_1569	Membrane-bound lytic murein transglycosylase Aprecursor	16013	17116	TRUE	16013	17116	65693
Vibrio vulnificus E64MW	VvE64MW_1570	HesA/MoeB/ThiF family protein	17198	18007	TRUE	17198	18007	66323
Vibrio vulnificus E64MW	VvE64MW_1571	cysteine desulfurase
Vibrio vulnificus E64MW	VvE64MW_1572	selenocysteine lyase	19290	20501	FALSE	19290	20501	66325
Vibrio vulnificus E64MW	VvE64MW_1573	4-methyl-5(B-hydroxyethyl)-thiazol monophosphatebiosynthesis enzyme	20501	21100	FALSE	20501	21100	67768
Vibrio vulnificus E64MW	VvE64MW_1574	2-dehydropantoate 2-reductase (EC 1.1.1.169)	21097	21957	FALSE	21097	21957	66390
Vibrio vulnificus E64MW	VvE64MW_1575	hypothetical protein	22097	22906	FALSE	22097	22906	68243
Vibrio vulnificus E64MW	VvE64MW_1576	Uncharacterized protein	23229	23810	TRUE	23229	23810	67983
Vibrio vulnificus E64MW	VvE64MW_1577	RNA polymerase sigma-70 factor
Vibrio vulnificus E64MW	VvE64MW_1578	Putative transcriptional activator ChrR	24494	25162	TRUE	24494	25162	67445
Vibrio vulnificus E64MW	VvE64MW_1579	putative AmpG protein	25305	26666	FALSE	25305	26666	66391
Vibrio vulnificus E64MW	VvE64MW_1580	Peptidyl-prolyl cis-trans isomerase	26723	27268	FALSE	26723	27268	66392
Vibrio vulnificus E64MW	VvE64MW_1581	Putative lipoprotein	27268	27837	FALSE	27268	27837	66393
Vibrio vulnificus E64MW	VvE64MW_1582	16S RNA G1207 methylase RsmC	27918	29048	FALSE	27918	29048	66394
Vibrio vulnificus E64MW	VvE64MW_1583	cell division protein BolA	29256	29567	TRUE	29256	29567	66395
Vibrio vulnificus E64MW	VvE64MW_1584	Na+-transporting NADH:ubiquinone oxidoreductase
Vibrio vulnificus E64MW	VvE64MW_1585	Na+-transporting NADH:ubiquinone oxidoreductase
Vibrio vulnificus E64MW	VvE64MW_1586	Na+-transporting NADH:ubiquinone oxidoreductase
Vibrio vulnificus E64MW	VvE64MW_1587	NADH:ubiquinone oxidoreductase
Vibrio vulnificus E64MW	VvE64MW_1588	Na+-transporting NADH:ubiquinone oxidoreductase
Vibrio vulnificus E64MW	VvE64MW_1589	Na+-transporting NADH:ubiquinone oxidoreductase
Vibrio vulnificus E64MW	VvE64MW_1590	Thiamin biosynthesis lipoprotein ApbE	36062	37069	TRUE	36062	37069	66402
Vibrio vulnificus E64MW	VvE64MW_1591	conserved hypothetical protein	37089	37322	TRUE	37089	37322	66403
Vibrio vulnificus E64MW	VvE64MW_1592	response regulator	37353	38603	FALSE	37353	38603	69328
Vibrio vulnificus E64MW	VvE64MW_1593	DNA polymerase IV	38782	39846	TRUE	38782	39846	66404
Vibrio vulnificus E64MW	VvE64MW_1594	ATP-dependent DNA helicase
Vibrio vulnificus E64MW	VvE64MW_1595	Methyl-accepting chemotaxis protein	42030	42773	TRUE	42030	42773	66713
Vibrio vulnificus E64MW	VvE64MW_1596	chitinase	42831	45371	FALSE	42831	45371	67852
Vibrio vulnificus E64MW	VvE64MW_1597	sodium-dependent transporter	45691	47055	TRUE	45691	47055	66365
Vibrio vulnificus E64MW	VvE64MW_1598	outer membrane surface antigen protein	2	1045	FALSE	2	1045	65645
Vibrio vulnificus E64MW	VvE64MW_1599	RIP metalloprotease RseP	1209	2450	FALSE	1209	2450	67007
Vibrio vulnificus E64MW	VvE64MW_1600	1-deoxy-D-xylulose 5-phosphate reductoisomerase	2447	3655	FALSE	2447	3655	67008
Vibrio vulnificus E64MW	VvE64MW_1601	Phosphatidate cytidylyltransferase (EC 2.7.7.41)	3714	4448	FALSE	3714	4448	67009
Vibrio vulnificus E64MW	VvE64MW_1602	undecaprenyl pyrophosphate synthase	4570	5325	FALSE	4570	5325	67010
Vibrio vulnificus E64MW	VvE64MW_1603	ribosome recycling factor	5423	5980	FALSE	5423	5980	67011
Vibrio vulnificus E64MW	VvE64MW_1604	uridylate kinase	6072	6797	FALSE	6072	6797	67012
Vibrio vulnificus E64MW	VvE64MW_1605	translation elongation factor Ts	7012	7854	FALSE	7012	7854	67013
Vibrio vulnificus E64MW	VvE64MW_1606	ribosomal protein S2	7985	8746	FALSE	7985	8746	67014
Vibrio vulnificus E64MW	VvE64MW_1607	methionine aminopeptidase
Vibrio vulnificus E64MW	VvE64MW_1608	protein-P-II uridylyltransferase	10075	12696	TRUE	10075	12696	67016
Vibrio vulnificus E64MW	VvE64MW_1609	conserved hypothetical protein	12880	13263	TRUE	12880	13263	67017
Vibrio vulnificus E64MW	VvE64MW_1610	pseudouridylate synthase
Vibrio vulnificus E64MW	VvE64MW_1611	conserved hypothetical protein	14095	14409	FALSE	14095	14409	66338
Vibrio vulnificus E64MW	VvE64MW_1612	hypothetical protein	14489	15526	TRUE	14489	15526	66337
Vibrio vulnificus E64MW	VvE64MW_1613	acetyltransferase	15789	16226	FALSE	15789	16226	67945
Vibrio vulnificus E64MW	VvE64MW_1614	conserved hypothetical protein	17127	17420	TRUE	17127	17420	66336
Vibrio vulnificus E64MW	VvE64MW_1615	conserved hypothetical protein	17417	17860	TRUE	17417	17860	66335
Vibrio vulnificus E64MW	VvE64MW_1616	putative p-aminobenzoyl-glutamate transporter	17961	19136	FALSE	17961	19136	67604
Vibrio vulnificus E64MW	VvE64MW_1617	ribosomal protein L31	19954	20214	FALSE	19954	20214	67803
Vibrio vulnificus E64MW	VvE64MW_1618	conserved hypothetical protein	20335	21030	TRUE	20335	21030	66369
Vibrio vulnificus E64MW	VvE64MW_1619	prolyl-tRNA synthetase	21122	22837	TRUE	21122	22837	66368
Vibrio vulnificus E64MW	VvE64MW_1620	hypothetical protein	22960	23628	TRUE	22960	23628	68109
Vibrio vulnificus E64MW	VvE64MW_1621	conserved hypothetical protein	23749	23952	TRUE	23749	23952	66367
Vibrio vulnificus E64MW	VvE64MW_1622	conserved hypothetical protein	23956	24147	TRUE	23956	24147	66366
Vibrio vulnificus E64MW	VvE64MW_1623	outer membrane surface antigen protein	4	1644	TRUE	4	1644	65645
Vibrio vulnificus E64MW	VvE64MW_1624	outer membrane protein	1655	2170	TRUE	1655	2170	67006
Vibrio vulnificus E64MW	VvE64MW_1625	UDP-3-O-[3-hydroxymyristoyl] glucosamineN-acyltransferase	2179	3210	TRUE	2179	3210	67005
Vibrio vulnificus E64MW	VvE64MW_1626	3-hydroxymyristoyl/3-hydroxydecanoyl-(acylcarrier protein) dehydratase	3324	3755	TRUE	3324	3755	67004
Vibrio vulnificus E64MW	VvE64MW_1627	acyl-UDP-N-acetylglucosamine O-acyltransferase	3757	4545	TRUE	3757	4545	67003
Vibrio vulnificus E64MW	VvE64MW_1628	lipid A disaccharide synthetase	4638	5780	TRUE	4638	5780	67002
Vibrio vulnificus E64MW	VvE64MW_1629	ribonuclease HII	5784	6407	TRUE	5784	6407	67655
Vibrio vulnificus E64MW	VvE64MW_1630	DNA polymerase III
Vibrio vulnificus E64MW	VvE64MW_1631	acetyl-CoA carboxylase alpha subunit	10038	10997	TRUE	10038	10997	67000
Vibrio vulnificus E64MW	VvE64MW_1632	tRNA(Ile)-lysidine synthetase	11082	12392	TRUE	11082	12392	66999
Vibrio vulnificus E64MW	VvE64MW_1633	nitrogen regulatory protein PII	12902	13246	TRUE	12902	13246	66998
Vibrio vulnificus E64MW	VvE64MW_1634	conserved hypothetical protein	13307	14161	TRUE	13307	14161	66997
Vibrio vulnificus E64MW	VvE64MW_1635	hypothetical protein	14139	14828	FALSE	14139	14828	68472
Vibrio vulnificus E64MW	VvE64MW_1636	Membrane-bound lytic murein transglycosylase Dprecursor	14825	16468	FALSE	14825	16468	66996
Vibrio vulnificus E64MW	VvE64MW_1637	putative hydroxyacylglutathione hydrolase GloB	16480	17238	FALSE	16480	17238	66995
Vibrio vulnificus E64MW	VvE64MW_1638	SAM-dependent methyltransferase	17277	18044	TRUE	17277	18044	66994
Vibrio vulnificus E64MW	VvE64MW_1639	ribonuclease HI	18046	18513	FALSE	18046	18513	66993
Vibrio vulnificus E64MW	VvE64MW_1640	DNA polymerase III
Vibrio vulnificus E64MW	VvE64MW_1641	Hypothetical protein	19394	20572	TRUE	19394	20572	66991
Vibrio vulnificus E64MW	VvE64MW_1642	Glutathione-regulated potassium-efflux systemancillary protein kefG	20644	21258	TRUE	20644	21258	68269
Vibrio vulnificus E64MW	VvE64MW_1643	putative TrkA family protein	21258	23207	TRUE	21258	23207	68268
Vibrio vulnificus E64MW	VvE64MW_1644	hypothetical protein	23298	24059	FALSE	23298	24059	68013
Vibrio vulnificus E64MW	VvE64MW_1645	hypothetical protein	24048	24155	TRUE	24048	24155	70786
Vibrio vulnificus E64MW	VvE64MW_1646	oxidoreductase
Vibrio vulnificus E64MW	VvE64MW_1647	phosphoheptose isomerase	27156	27731	TRUE	27156	27731	66990
Vibrio vulnificus E64MW	VvE64MW_1648	Predicted glutamine amidotransferase	27779	28624	TRUE	27779	28624	66989
Vibrio vulnificus E64MW	VvE64MW_1649	Phosphoribosylglycinamide formyltransferase (EC 2.1.2.2)	28710	29336	FALSE	28710	29336	66988
Vibrio vulnificus E64MW	VvE64MW_1650	phosphoribosylaminoimidazole synthetase	29490	30530	FALSE	29490	30530	66987
Vibrio vulnificus E64MW	VvE64MW_1651	uracil phosphoribosyltransferase	30703	31335	TRUE	30703	31335	66986
Vibrio vulnificus E64MW	VvE64MW_1652	transposase and inactivated derivative	1	921	FALSE	1	921	65543
Vibrio vulnificus E64MW	VvE64MW_1653	uracil permease	1091	2344	FALSE	1091	2344	66985
Vibrio vulnificus E64MW	VvE64MW_1654	hypothetical protein	2583	3794	TRUE	2583	3794	66984
Vibrio vulnificus E64MW	VvE64MW_1655	predicted membrane protein	3915	4349	FALSE	3915	4349	66983
Vibrio vulnificus E64MW	VvE64MW_1656	Trp repressor binding protein WrbA	4350	4925	FALSE	4350	4925	67981
Vibrio vulnificus E64MW	VvE64MW_1657	arsenate reductase (glutaredoxin)	4926	5276	FALSE	4926	5276	66982
Vibrio vulnificus E64MW	VvE64MW_1658	putative Zn-dependent protease	5293	6747	FALSE	5293	6747	66981
Vibrio vulnificus E64MW	VvE64MW_1659	hypothetical protein	6870	7175	TRUE	6870	7175	67788
Vibrio vulnificus E64MW	VvE64MW_1660	predicted permease	7168	8238	TRUE	7168	8238	66980
Vibrio vulnificus E64MW	VvE64MW_1661	Thiol peroxidase
Vibrio vulnificus E64MW	VvE64MW_1662	glycine cleavage system regulatory protein	8853	9395	FALSE	8853	9395	66978
Vibrio vulnificus E64MW	VvE64MW_1663	dihydrodipicolinate synthase	9761	10654	TRUE	9761	10654	66977
Vibrio vulnificus E64MW	VvE64MW_1664	Outer membrane protein NlpB
Vibrio vulnificus E64MW	VvE64MW_1665	conserved hypothetical protein	11821	12027	FALSE	11821	12027	69872
Vibrio vulnificus E64MW	VvE64MW_1666	D-alanyl-D-alanine carboxypeptidase	12012	12713	FALSE	12012	12713	66975
Vibrio vulnificus E64MW	VvE64MW_1667	succinyl-diaminopimelate desuccinylase	12710	13843	FALSE	12710	13843	66974
Vibrio vulnificus E64MW	VvE64MW_1668	arsenate reductase	13860	14252	FALSE	13860	14252	66973
Vibrio vulnificus E64MW	VvE64MW_1669	conserved hypothetical protein	14414	14701	TRUE	14414	14701	66972
Vibrio vulnificus E64MW	VvE64MW_1670	putative outer membrane lipoprotein	14721	15053	FALSE	14721	15053	68353
Vibrio vulnificus E64MW	VvE64MW_1671	conserved hypothetical protein	15055	15417	FALSE	15055	15417	66966
Vibrio vulnificus E64MW	VvE64MW_1672	conserved hypothetical protein	15520	15996	TRUE	15520	15996	66965
Vibrio vulnificus E64MW	VvE64MW_1673	TyrA protein	16059	16961	TRUE	16059	16961	66964
Vibrio vulnificus E64MW	VvE64MW_1674	Flagellin protein flaF	17103	18236	TRUE	17103	18236	66936
Vibrio vulnificus E64MW	VvE64MW_1675	polar flagellin FlaD	18544	19677	TRUE	18544	19677	65557
Vibrio vulnificus E64MW	VvE64MW_1676	polar flagellin FlaA	19939	21069	TRUE	19939	21069	67651
Vibrio vulnificus E64MW	VvE64MW_1677	polar flagellin FlaG	21140	21568	TRUE	21140	21568	67650
Vibrio vulnificus E64MW	VvE64MW_1678	Flagellar hook-associated protein fliD	21589	23685	TRUE	21589	23685	66935
Vibrio vulnificus E64MW	VvE64MW_1679	Flagellar rod protein flaI	23692	23994	TRUE	23692	23994	66934
Vibrio vulnificus E64MW	VvE64MW_1680	flagellin-specific chaperone FlaJ	24007	24417	TRUE	24007	24417	66933
Vibrio vulnificus E64MW	VvE64MW_1681	polar flagellar protein FlaK	24649	26112	TRUE	24649	26112	66932
Vibrio vulnificus E64MW	VvE64MW_1682	sensory box sensor histidine kinase	26235	27269	TRUE	26235	27269	66931
Vibrio vulnificus E64MW	VvE64MW_1683	Flagellar regulatory protein fleQ	27296	28711	TRUE	27296	28711	66930
Vibrio vulnificus E64MW	VvE64MW_1684	flagellar hook-basal body protein FliE	28841	29152	TRUE	28841	29152	66929
Vibrio vulnificus E64MW	VvE64MW_1685	flagellar M-ring protein FliF	29168	30913	TRUE	29168	30913	67649
Vibrio vulnificus E64MW	VvE64MW_1686	flagellar motor switch protein FliG	30906	31961	TRUE	30906	31961	66928
Vibrio vulnificus E64MW	VvE64MW_1687	polar flagellar assembly protein FliH	32058	32858	TRUE	32058	32858	66927
Vibrio vulnificus E64MW	VvE64MW_1688	flagellar protein export ATPase FliI	32855	34180	TRUE	32855	34180	66926
Vibrio vulnificus E64MW	VvE64MW_1689	flagellar biosynthesis chaperone FliJ	34184	34615	TRUE	34184	34615	66925
Vibrio vulnificus E64MW	VvE64MW_1690	flagellar hook-length control protein FliK	34721	36769	TRUE	34721	36769	69167
Vibrio vulnificus E64MW	VvE64MW_1691	flagellar basal body-associated protein FliL	36806	37303	TRUE	36806	37303	66924
Vibrio vulnificus E64MW	VvE64MW_1692	flagellar motor switch protein FliM	37311	38354	TRUE	37311	38354	66923
Vibrio vulnificus E64MW	VvE64MW_1693	polar flagellar switch protein FliN	38424	38834	TRUE	38424	38834	66922
Vibrio vulnificus E64MW	VvE64MW_1694	flagellar biogenesis protein FliO	38834	39256	TRUE	38834	39256	66921
Vibrio vulnificus E64MW	VvE64MW_1695	flagellar biosynthesis pathway
Vibrio vulnificus E64MW	VvE64MW_1696	flagellar biosynthesis pathway
Vibrio vulnificus E64MW	VvE64MW_1697	Flagellar biosynthetic protein fliR	40413	40874	TRUE	40413	40874	66918
Vibrio vulnificus E64MW	VvE64MW_1698	flagellar biosynthetic protein FlhB	41206	42336	TRUE	41206	42336	66917
Vibrio vulnificus E64MW	VvE64MW_1699	flagellar biosynthesis pathway
Vibrio vulnificus E64MW	VvE64MW_1700	flagellar biosynthesis protein FlhF	44679	46142	TRUE	44679	46142	66915
Vibrio vulnificus E64MW	VvE64MW_1701	flagellar biosynthesis protein FlhG	46123	47043	TRUE	46123	47043	66914
Vibrio vulnificus E64MW	VvE64MW_1702	polar Flagellar-specific RNA polymerase sigmafactor FliA	47033	47770	TRUE	47033	47770	66913
Vibrio vulnificus E64MW	VvE64MW_1703	chemotaxis protein CheY	47815	48183	TRUE	47815	48183	66912
Vibrio vulnificus E64MW	VvE64MW_1704	Chemotaxis response-phosphatase CheZ	48305	49045	TRUE	48305	49045	66911
Vibrio vulnificus E64MW	VvE64MW_1705	Chemotaxis protein CheA	49055	51289	TRUE	49055	51289	66910
Vibrio vulnificus E64MW	VvE64MW_1706	Chemotaxis response regulator protein-glutamatemethylesterase CheB	51320	52450	TRUE	51320	52450	66909
Vibrio vulnificus E64MW	VvE64MW_1707	sOJ-like and chromosome partitioning protein	52459	53235	TRUE	52459	53235	66908
Vibrio vulnificus E64MW	VvE64MW_1708	CheW domain protein	53228	54298	TRUE	53228	54298	66907
Vibrio vulnificus E64MW	VvE64MW_1709	chemotaxis signal transduction protein	54331	54825	TRUE	54331	54825	66906
Vibrio vulnificus E64MW	VvE64MW_1710	conserved hypothetical protein	54825	55325	TRUE	54825	55325	66905
Vibrio vulnificus E64MW	VvE64MW_1711	heme exporter protein A	55617	56234	TRUE	55617	56234	66904
Vibrio vulnificus E64MW	VvE64MW_1712	heme exporter protein B	56236	56904	TRUE	56236	56904	66903
Vibrio vulnificus E64MW	VvE64MW_1713	heme exporter protein C	57024	57767	TRUE	57024	57767	66902
Vibrio vulnificus E64MW	VvE64MW_1714	heme exporter protein D	57780	57986	TRUE	57780	57986	66901
Vibrio vulnificus E64MW	VvE64MW_1715	cytochrome c-type biogenesis protein CcmE	57983	58468	TRUE	57983	58468	66900
Vibrio vulnificus E64MW	VvE64MW_1716	cytochrome c-type biogenesis protein CcmF	58465	60447	TRUE	58465	60447	66899
Vibrio vulnificus E64MW	VvE64MW_1717	Cytochrome c-type biogenesis protein CcmG/DsbE
Vibrio vulnificus E64MW	VvE64MW_1718	Cytochrome c heme lyase subunit CcmL	61000	61482	TRUE	61000	61482	67648
Vibrio vulnificus E64MW	VvE64MW_1719	Cytochrome c heme lyase subunit CcmH	61482	62696	TRUE	61482	62696	67647
Vibrio vulnificus E64MW	VvE64MW_1720	Surface lipoprotein VacJ	62793	63569	TRUE	62793	63569	66897
Vibrio vulnificus E64MW	VvE64MW_1721	Long-chain fatty acid transport protein	63696	65024	FALSE	63696	65024	66895
Vibrio vulnificus E64MW	VvE64MW_1722	hypothetical protein	65325	66779	FALSE	65325	66779	67646
Vibrio vulnificus E64MW	VvE64MW_1723	hypothetical protein	66935	67666	FALSE	66935	67666	67948
Vibrio vulnificus E64MW	VvE64MW_1724	RNA polymerase sigma-70 factor
Vibrio vulnificus E64MW	VvE64MW_1725	acetyl-CoA C-acyltransferase FadI	69022	70329	TRUE	69022	70329	66894
Vibrio vulnificus E64MW	VvE64MW_1726	fatty oxidation complex
Vibrio vulnificus E64MW	VvE64MW_1727	peptidase
Vibrio vulnificus E64MW	VvE64MW_1728	hypothetical protein	75377	75610	FALSE	75377	75610	70234
Vibrio vulnificus E64MW	VvE64MW_1729	phosphohistidine phosphatase SixA	75663	76127	TRUE	75663	76127	67644
Vibrio vulnificus E64MW	VvE64MW_1730	conserved hypothetical protein	76209	76667	FALSE	76209	76667	66892
Vibrio vulnificus E64MW	VvE64MW_1731	putative adenine-specific methylase	76800	77732	TRUE	76800	77732	66891
Vibrio vulnificus E64MW	VvE64MW_1732	chorismate synthase	77932	79017	TRUE	77932	79017	66890
Vibrio vulnificus E64MW	VvE64MW_1733	predicted membrane protein	79107	79730	FALSE	79107	79730	66889
Vibrio vulnificus E64MW	VvE64MW_1734	uncharacterized protein conserved in bacteria	79887	80498	TRUE	79887	80498	66888
Vibrio vulnificus E64MW	VvE64MW_1735	conserved hypothetical protein	80513	80776	TRUE	80513	80776	66887
Vibrio vulnificus E64MW	VvE64MW_1736	5-methylaminomethyl-2-thiouridine-forming enzymemnmC	80842	82860	FALSE	80842	82860	66823
Vibrio vulnificus E64MW	VvE64MW_1737	3-oxoacyl-(acyl-carrier-protein) synthase	82989	84200	TRUE	82989	84200	67627
Vibrio vulnificus E64MW	VvE64MW_1738	Erythronate-4-phosphate dehydrogenase	84423	85577	TRUE	84423	85577	66822
Vibrio vulnificus E64MW	VvE64MW_1739	aspartate-semialdehyde dehydrogenase	85574	86587	TRUE	85574	86587	66821
Vibrio vulnificus E64MW	VvE64MW_1740	conserved hypothetical protein	86798	92653	TRUE	86798	92653	68974
Vibrio vulnificus E64MW	VvE64MW_1741	hypothetical protein	93016	93216	TRUE	93016	93216	69943
Vibrio vulnificus E64MW	VvE64MW_1742	tRNA pseudouridine synthase A	93628	94422	TRUE	93628	94422	66820
Vibrio vulnificus E64MW	VvE64MW_1743	acetyl-CoA carboxylase beta subunit	94468	95523	TRUE	94468	95523	66819
Vibrio vulnificus E64MW	VvE64MW_1744	folylpolyglutamate synthase	95568	96833	TRUE	95568	96833	66818
Vibrio vulnificus E64MW	VvE64MW_1745	DedD protein	96834	97397	TRUE	96834	97397	66817
Vibrio vulnificus E64MW	VvE64MW_1746	bacteriocin production protein	97459	97950	TRUE	97459	97950	66816
Vibrio vulnificus E64MW	VvE64MW_1747	glutamine phosphoribosylpyrophosphateamidotransferase	97987	99501	TRUE	97987	99501	66815
Vibrio vulnificus E64MW	VvE64MW_1748	transcriptional regulator	99606	100481	FALSE	99606	100481	66814
Vibrio vulnificus E64MW	VvE64MW_1749	response regulator	100787	101866	TRUE	100787	101866	66813
Vibrio vulnificus E64MW	VvE64MW_1750	conserved hypothetical protein	102179	102310	TRUE	102179	102310	68236
Vibrio vulnificus E64MW	VvE64MW_1751	conserved hypothetical protein	102543	102725	TRUE	102543	102725	67805
Vibrio vulnificus E64MW	VvE64MW_1752	adenine phosphoribosyltransferase	102891	103436	TRUE	102891	103436	66812
Vibrio vulnificus E64MW	VvE64MW_1753	Putative uncharacterized protein	103445	104581	TRUE	103445	104581	65905
Vibrio vulnificus E64MW	VvE64MW_1754	transcriptional regulator
Vibrio vulnificus E64MW	VvE64MW_1755	Deoxyribodipyrimidine photolyase	105386	106795	TRUE	105386	106795	65906
Vibrio vulnificus E64MW	VvE64MW_1756	uncharacterized protein conserved in bacteria	106796	107713	TRUE	106796	107713	67895
Vibrio vulnificus E64MW	VvE64MW_1757	outer membrane lipoprotein	107734	108012	FALSE	107734	108012	68998
Vibrio vulnificus E64MW	VvE64MW_1758	DNA and RNA helicase	108369	109712	TRUE	108369	109712	65844
Vibrio vulnificus E64MW	VvE64MW_1759	protease II	109940	111994	TRUE	109940	111994	68023
Vibrio vulnificus E64MW	VvE64MW_1760	heme transport protein	111995	114130	TRUE	111995	114130	67826
Vibrio vulnificus E64MW	VvE64MW_1761	Hypothetical with regulatory P domain of asubtilisin-like proprotein convertase	114147	116432	TRUE	114147	116432	67732
Vibrio vulnificus E64MW	VvE64MW_1762	conserved hypothetical protein	116454	117905	TRUE	116454	117905	67825
Vibrio vulnificus E64MW	VvE64MW_1763	conserved hypothetical protein	117907	118467	TRUE	117907	118467	67731
Vibrio vulnificus E64MW	VvE64MW_1764	Methyl-accepting chemotaxis protein	118578	120467	FALSE	118578	120467	69893
Vibrio vulnificus E64MW	VvE64MW_1765	hypothetical protein	120525	120659	TRUE	120525	120659	70240
Vibrio vulnificus E64MW	VvE64MW_1766	Methyl-accepting chemotaxis protein	120779	122422	FALSE	120779	122422	68025
Vibrio vulnificus E64MW	VvE64MW_1767	Phosphate ABC transporter
Vibrio vulnificus E64MW	VvE64MW_1768	phosphate ABC transporter
Vibrio vulnificus E64MW	VvE64MW_1769	ABC-type phosphate transport system
Vibrio vulnificus E64MW	VvE64MW_1770	ABC-type phosphate transport system
Vibrio vulnificus E64MW	VvE64MW_1771	GGDEF family protein	126694	127596	TRUE	126694	127596	67714
Vibrio vulnificus E64MW	VvE64MW_1772	DNA polymerase III
Vibrio vulnificus E64MW	VvE64MW_1773	DNA polymerase III subunit tau (EC 2.7.7.7)	1335	1982	TRUE	1335	1982	72745
Vibrio vulnificus E64MW	VvE64MW_1774	conserved hypothetical protein	2060	2389	TRUE	2060	2389	66810
Vibrio vulnificus E64MW	VvE64MW_1775	Recombinational DNA repair protein	2405	3007	TRUE	2405	3007	66809
Vibrio vulnificus E64MW	VvE64MW_1776	conserved hypothetical protein	3089	4165	FALSE	3089	4165	69819
Vibrio vulnificus E64MW	VvE64MW_1777	conserved hypothetical protein	4181	5215	FALSE	4181	5215	68719
Vibrio vulnificus E64MW	VvE64MW_1778	Sensor histidine kinase	5282	6889	FALSE	5282	6889	69522
Vibrio vulnificus E64MW	VvE64MW_1779	putative DNA-binding response regulator	6886	7671	FALSE	6886	7671	69519
Vibrio vulnificus E64MW	VvE64MW_1780	Aquaporin Z	7761	8456	FALSE	7761	8456	68347
Vibrio vulnificus E64MW	VvE64MW_1781	putative proteinase inhibitor	8675	8923	FALSE	8675	8923	67622
Vibrio vulnificus E64MW	VvE64MW_1782	Hypothetical protein	8865	9044	TRUE	8865	9044	70622
Vibrio vulnificus E64MW	VvE64MW_1783	conserved hypothetical protein	9063	9500	TRUE	9063	9500	66797
Vibrio vulnificus E64MW	VvE64MW_1784	hypothetical protein	9576	9869	FALSE	9576	9869	68617
Vibrio vulnificus E64MW	VvE64MW_1785	Lactoylglutathione lyase	10045	10440	FALSE	10045	10440	68618
Vibrio vulnificus E64MW	VvE64MW_1786	conserved hypothetical protein	10512	10820	FALSE	10512	10820	68725
Vibrio vulnificus E64MW	VvE64MW_1787	alkaline phosphatase	10988	12565	FALSE	10988	12565	68973
Vibrio vulnificus E64MW	VvE64MW_1788	conserved hypothetical protein	12991	13353	FALSE	12991	13353	67465
Vibrio vulnificus E64MW	VvE64MW_1789	uncharacterized iron-regulated protein	13483	14409	FALSE	13483	14409	65907
Vibrio vulnificus E64MW	VvE64MW_1790	rRNA (guanine-N1-)-methyltransferase	14504	15328	FALSE	14504	15328	66884
Vibrio vulnificus E64MW	VvE64MW_1791	methylenetetrahydrofolate dehydrogenase	15436	16293	FALSE	15436	16293	66872
Vibrio vulnificus E64MW	VvE64MW_1792	Putative Mg transporter (MgtE)	17261	17782	TRUE	17261	17782	68196
Vibrio vulnificus E64MW	VvE64MW_1793	GGDEF family protein	18345	18971	TRUE	18345	18971	69520
Vibrio vulnificus E64MW	VvE64MW_1794	conserved hypothetical protein	19173	19637	TRUE	19173	19637	69524
Vibrio vulnificus E64MW	VvE64MW_1795	methyl-accepting chemotaxis protein	19860	21731	TRUE	19860	21731	65558
Vibrio vulnificus E64MW	VvE64MW_1796	putative transcriptional activator CadC	22037	23617	TRUE	22037	23617	67881
Vibrio vulnificus E64MW	VvE64MW_1797	cadaverine/lysine antiporter	24289	25626	TRUE	24289	25626	67880
Vibrio vulnificus E64MW	VvE64MW_1798	lysine decarboxylase	25740	27875	TRUE	25740	27875	67879
Vibrio vulnificus E64MW	VvE64MW_1799	GGDEF family protein	28033	29001	FALSE	28033	29001	68381
Vibrio vulnificus E64MW	VvE64MW_1800	inosine monophosphate dehydrogenase-relatedprotein	29216	29632	TRUE	29216	29632	66729
Vibrio vulnificus E64MW	VvE64MW_1801	cation transport ATPase	29819	31246	TRUE	29819	31246	66728
Vibrio vulnificus E64MW	VvE64MW_1802	Lead
Vibrio vulnificus E64MW	VvE64MW_1803	uridine phosphorylase	32351	33109	TRUE	32351	33109	66727
Vibrio vulnificus E64MW	VvE64MW_1804	conserved hypothetical protein	33219	34379	FALSE	33219	34379	66726
Vibrio vulnificus E64MW	VvE64MW_1805	methyl-accepting chemotaxis protein	34543	36534	FALSE	34543	36534	66587
Vibrio vulnificus E64MW	VvE64MW_1806	diadenosine tetraphosphate hydrolase	36717	37124	TRUE	36717	37124	66588
Vibrio vulnificus E64MW	VvE64MW_1807	Putative lipoprotein	37256	37780	TRUE	37256	37780	78456
Vibrio vulnificus E64MW	VvE64MW_1808	Putative lipoprotein	37740	38585	TRUE	37740	38585	66589
Vibrio vulnificus E64MW	VvE64MW_1809	conserved hypothetical protein	38585	38974	TRUE	38585	38974	66590
Vibrio vulnificus E64MW	VvE64MW_1810	conserved hypothetical protein	38992	39582	TRUE	38992	39582	66591
Vibrio vulnificus E64MW	VvE64MW_1811	thiamine kinase	39600	40475	TRUE	39600	40475	66592
Vibrio vulnificus E64MW	VvE64MW_1812	conserved hypothetical protein	40656	41198	TRUE	40656	41198	66593
Vibrio vulnificus E64MW	VvE64MW_1813	NADH dehydrogenase
Vibrio vulnificus E64MW	VvE64MW_1814	Putative ribosomal-protein-serineacetyltransferase	43018	43566	FALSE	43018	43566	68047
Vibrio vulnificus E64MW	VvE64MW_1815	hypothetical protein	43680	44408	FALSE	43680	44408	65818
Vibrio vulnificus E64MW	VvE64MW_1816	transcription-repair coupling factor	44455	46461	FALSE	44455	46461	65678
Vibrio vulnificus E64MW	VvE64MW_1817	transcription-repair coupling factor	46409	47917	FALSE	46409	47917	65678
Vibrio vulnificus E64MW	VvE64MW_1818	conserved hypothetical protein	47927	48595	FALSE	47927	48595	65819
Vibrio vulnificus E64MW	VvE64MW_1819	Lipoprotein releasing system
Vibrio vulnificus E64MW	VvE64MW_1820	Lipoprotein releasing system
Vibrio vulnificus E64MW	VvE64MW_1821	lipoprotein releasing system
Vibrio vulnificus E64MW	VvE64MW_1822	putative ABC transporter
Vibrio vulnificus E64MW	VvE64MW_1823	conserved hypothetical protein	3002	3484	FALSE	3002	3484	65800
Vibrio vulnificus E64MW	VvE64MW_1824	Rec2-related protein	3520	5769	TRUE	3520	5769	65801
Vibrio vulnificus E64MW	VvE64MW_1825	transport ATP-binding protein MsbA	5802	7184	TRUE	5802	7184	65802
Vibrio vulnificus E64MW	VvE64MW_1826	ATP-dependent Clp protease ATP-binding subunitClpA	301	2574	FALSE	301	2574	66868
Vibrio vulnificus E64MW	VvE64MW_1827	conserved hypothetical protein	2622	2942	FALSE	2622	2942	66869
Vibrio vulnificus E64MW	VvE64MW_1828	cold shock-like protein CspD	3483	3704	TRUE	3483	3704	66870
Vibrio vulnificus E64MW	VvE64MW_1829	isocitrate dehydrogenase
Vibrio vulnificus E64MW	VvE64MW_1830	pseudouridine synthase family 1 protein	6317	7021	TRUE	6317	7021	66875
Vibrio vulnificus E64MW	VvE64MW_1831	conserved hypothetical protein	7059	7679	FALSE	7059	7679	69142
Vibrio vulnificus E64MW	VvE64MW_1832	porin-like protein H precursor	7751	8767	FALSE	7751	8767	70221
Vibrio vulnificus E64MW	VvE64MW_1833	ATP-dependent helicase DinG/Rad3	9178	10905	TRUE	9178	10905	66556
Vibrio vulnificus E64MW	VvE64MW_1834	predicted permease	11312	12094	TRUE	11312	12094	67567
Vibrio vulnificus E64MW	VvE64MW_1835	primosomal replication protein N''	12326	12637	TRUE	12326	12637	66555
Vibrio vulnificus E64MW	VvE64MW_1836	conserved hypothetical protein	12637	12804	TRUE	12637	12804	66554
Vibrio vulnificus E64MW	VvE64MW_1837	methyl-accepting chemotaxis protein	12867	14984	FALSE	12867	14984	68193
Vibrio vulnificus E64MW	VvE64MW_1838	exodeoxyribonuclease III	15200	16006	TRUE	15200	16006	66756
Vibrio vulnificus E64MW	VvE64MW_1839	conserved hypothetical protein	16073	18793	FALSE	16073	18793	69138
Vibrio vulnificus E64MW	VvE64MW_1840	amino acid ABC transporter
Vibrio vulnificus E64MW	VvE64MW_1841	ABC-type arginine transport system
Vibrio vulnificus E64MW	VvE64MW_1842	amino acid ABC transporter
Vibrio vulnificus E64MW	VvE64MW_1843	Arginine/ornithine ABC transporter
Vibrio vulnificus E64MW	VvE64MW_1844	initiation factor IF-1	22	240	FALSE	22	240	66867
Vibrio vulnificus E64MW	VvE64MW_1845	putative arginyl-tRNA:proteinarginylyltransferase	320	1039	FALSE	320	1039	66866
Vibrio vulnificus E64MW	VvE64MW_1846	leucyl/phenylalanyl-tRNA--protein transferase	1015	1728	FALSE	1015	1728	67637
Vibrio vulnificus E64MW	VvE64MW_1847	outer membrane lipoprotein	1729	2220	TRUE	1729	2220	68815
Vibrio vulnificus E64MW	VvE64MW_1848	3-phosphoshikimate 1-carboxyvinyltransferase (EC 2.5.1.19) (5-enolpyruvylshikimate-3-phosphate synthase) (EPSP synthase) (EPSPS)	2345	3277	TRUE	2345	3277	65707
Vibrio vulnificus E64MW	VvE64MW_1849	conserved hypothetical protein	484	732	FALSE	484	732	66580
Vibrio vulnificus E64MW	VvE64MW_1850	DNA topoisomerase I	1148	3772	TRUE	1148	3772	67570
Vibrio vulnificus E64MW	VvE64MW_1851	ADP-glucose pyrophosphorylase	4254	5471	TRUE	4254	5471	67452
Vibrio vulnificus E64MW	VvE64MW_1852	glycogen synthase	5425	6918	TRUE	5425	6918	65920
Vibrio vulnificus E64MW	VvE64MW_1853	putative beta-ketoadipate enol-lactone hydrolase	7173	7967	TRUE	7173	7967	67629
Vibrio vulnificus E64MW	VvE64MW_1854	conserved hypothetical protein	8013	8321	FALSE	8013	8321	67976
Vibrio vulnificus E64MW	VvE64MW_1855	conserved hypothetical protein	8335	9012	FALSE	8335	9012	65699
Vibrio vulnificus E64MW	VvE64MW_1856	DNA transformation protein TfoX	9137	9730	FALSE	9137	9730	66747
Vibrio vulnificus E64MW	VvE64MW_1857	transcriptional regulator	10131	11135	FALSE	10131	11135	67611
Vibrio vulnificus E64MW	VvE64MW_1858	Chaperone protein torD	11446	12093	FALSE	11446	12093	66746
Vibrio vulnificus E64MW	VvE64MW_1859	DNA-binding response regulator TorR	12329	13018	TRUE	12329	13018	66745
Vibrio vulnificus E64MW	VvE64MW_1860	tol-pal system protein YbgF	438	1220	FALSE	438	1220	66548
Vibrio vulnificus E64MW	VvE64MW_1861	peptidoglycan-associated lipoprotein	1236	1781	FALSE	1236	1781	67566
Vibrio vulnificus E64MW	VvE64MW_1862	tol biopolymer transport system periplasmiccomponent
Vibrio vulnificus E64MW	VvE64MW_1863	outer membrane integrity protein TolA	3175	4134	FALSE	3175	4134	70301
Vibrio vulnificus E64MW	VvE64MW_1864	tol biopolymer transport system
Vibrio vulnificus E64MW	VvE64MW_1865	tol biopolymer transport system
Vibrio vulnificus E64MW	VvE64MW_1866	conserved hypothetical protein	5370	5789	FALSE	5370	5789	67565
Vibrio vulnificus E64MW	VvE64MW_1867	cyd operon protein YbgE	5934	6236	FALSE	5934	6236	67856
Vibrio vulnificus E64MW	VvE64MW_1868	hypothetical protein	6229	6336	FALSE	6229	6336	68482
Vibrio vulnificus E64MW	VvE64MW_1869	cytochrome d ubiquinol oxidase
Vibrio vulnificus E64MW	VvE64MW_1870	cytochrome d ubiquinol oxidase
Vibrio vulnificus E64MW	VvE64MW_1871	holliday junction resolvasome
Vibrio vulnificus E64MW	VvE64MW_1872	holliday junction resolvasome
Vibrio vulnificus E64MW	VvE64MW_1873	crossover junction endodeoxyribonuclease RuvC	11281	11802	FALSE	11281	11802	66541
Vibrio vulnificus E64MW	VvE64MW_1874	aspartyl-tRNA synthetase	11869	13647	FALSE	11869	13647	66540
Vibrio vulnificus E64MW	VvE64MW_1875	Uncharacterized conserved protein	13904	14785	TRUE	13904	14785	67955
Vibrio vulnificus E64MW	VvE64MW_1876	tRNA (cmo5U34)-methyltransferase (EC 2.1.1.-)	14987	15625	TRUE	14987	15625	66539
Vibrio vulnificus E64MW	VvE64MW_1877	conserved hypothetical protein	15758	16729	TRUE	15758	16729	66538
Vibrio vulnificus E64MW	VvE64MW_1878	uncharacterized protein conserved in archaea	16862	17608	TRUE	16862	17608	66537
Vibrio vulnificus E64MW	VvE64MW_1879	gonadoliberin III-related protein	17617	19122	TRUE	17617	19122	66536
Vibrio vulnificus E64MW	VvE64MW_1880	Glutathione synthase/Ribosomal protein S6modification enzyme (glutaminyl transferase)	19159	20118	TRUE	19159	20118	66535
Vibrio vulnificus E64MW	VvE64MW_1881	Choline dehydrogenase	20243	21736	FALSE	20243	21736	69521
Vibrio vulnificus E64MW	VvE64MW_1882	Aldehyde dehydrogenase	21966	23402	FALSE	21966	23402	65580
Vibrio vulnificus E64MW	VvE64MW_1883	conserved hypothetical protein	23612	24661	TRUE	23612	24661	69309
Vibrio vulnificus E64MW	VvE64MW_1884	cell division protein MukB	24746	29176	FALSE	24746	29176	65809
Vibrio vulnificus E64MW	VvE64MW_1885	cell division protein MukE	29173	29895	FALSE	29173	29895	65808
Vibrio vulnificus E64MW	VvE64MW_1886	cell division protein MukF	29876	31213	FALSE	29876	31213	65807
Vibrio vulnificus E64MW	VvE64MW_1887	S-adenosylmethionine-dependent methyltransferaseFunctionally Coupled to the MukBEF Chromosome PartitioningMechanism	31216	32025	FALSE	31216	32025	65806
Vibrio vulnificus E64MW	VvE64MW_1888	conserved hypothetical protein	32123	32923	TRUE	32123	32923	65805
Vibrio vulnificus E64MW	VvE64MW_1889	Putative uncharacterized protein	134	1615	FALSE	134	1615	71230
Vibrio vulnificus E64MW	VvE64MW_1890	conserved hypothetical protein	2081	3628	TRUE	2081	3628	67785
Vibrio vulnificus E64MW	VvE64MW_1891	formate acetyltransferase	3917	6193	TRUE	3917	6193	65605
Vibrio vulnificus E64MW	VvE64MW_1892	hypothetical protein	6455	7393	TRUE	6455	7393	67979
Vibrio vulnificus E64MW	VvE64MW_1893	methyl-accepting chemotaxis protein	7475	9355	FALSE	7475	9355	68533
Vibrio vulnificus E64MW	VvE64MW_1894	pyruvate-formate lyase-activating enzyme	9586	10326	TRUE	9586	10326	66760
Vibrio vulnificus E64MW	VvE64MW_1895	conserved hypothetical protein	10383	11057	TRUE	10383	11057	68130
Vibrio vulnificus E64MW	VvE64MW_1896	conserved hypothetical protein	11184	11684	TRUE	11184	11684	66883
Vibrio vulnificus E64MW	VvE64MW_1897	putative serine protein kinase	12049	13983	TRUE	12049	13983	66873
Vibrio vulnificus E64MW	VvE64MW_1898	conserved hypothetical protein	14027	15298	TRUE	14027	15298	67638
Vibrio vulnificus E64MW	VvE64MW_1899	conserved hypothetical protein	15308	16840	TRUE	15308	16840	67639
Vibrio vulnificus E64MW	VvE64MW_1900	GGDEF family protein	16876	17664	FALSE	16876	17664	68851
Vibrio vulnificus E64MW	VvE64MW_1901	3-deoxy-manno-octulosonate cytidylyltransferase	17835	18590	FALSE	17835	18590	65804
Vibrio vulnificus E64MW	VvE64MW_1902	conserved hypothetical protein	18590	18769	FALSE	18590	18769	67740
Vibrio vulnificus E64MW	VvE64MW_1903	tetraacyldisaccharide 4'-kinase	18750	19757	FALSE	18750	19757	65803
Vibrio vulnificus E64MW	VvE64MW_1904	Lipid A export ATP-binding/permease protein MsbA	19757	20326	FALSE	19757	20326	73704
Vibrio vulnificus E64MW	VvE64MW_1905	Quinolinate synthase A (EC 2.5.1.72)	20352	21203	TRUE	20352	21203	66549
Vibrio vulnificus E64MW	VvE64MW_1906	Putative potassium channel protein	21309	22349	TRUE	21309	22349	68972
Vibrio vulnificus E64MW	VvE64MW_1907	predicted membrane protein	22349	22765	TRUE	22349	22765	69140
Vibrio vulnificus E64MW	VvE64MW_1908	conserved hypothetical protein	22774	23331	TRUE	22774	23331	69139
Vibrio vulnificus E64MW	VvE64MW_1909	Glutathionylspermidine synthase	23333	24496	TRUE	23333	24496	69137
Vibrio vulnificus E64MW	VvE64MW_1910	hypothetical protein	24582	25151	FALSE	24582	25151	66550
Vibrio vulnificus E64MW	VvE64MW_1911	signal transduction histidine kinase	25380	27797	TRUE	25380	27797	67419
Vibrio vulnificus E64MW	VvE64MW_1912	conserved hypothetical protein	28043	28492	TRUE	28043	28492	66551
Vibrio vulnificus E64MW	VvE64MW_1913	phage integrase	29037	30269	TRUE	29037	30269	69074
Vibrio vulnificus E64MW	VvE64MW_1914	predicted transcriptional regulator	30362	30553	TRUE	30362	30553	69073
Vibrio vulnificus E64MW	VvE64MW_1915	hypothetical protein	30592	31548	FALSE	30592	31548	71490
Vibrio vulnificus E64MW	VvE64MW_1916	conserved hypothetical protein	31953	32582	TRUE	31953	32582	68201
Vibrio vulnificus E64MW	VvE64MW_1917	hypothetical protein	32623	34104	FALSE	32623	34104	69953
Vibrio vulnificus E64MW	VvE64MW_1918	conserved hypothetical protein	34101	34799	FALSE	34101	34799	68202
Vibrio vulnificus E64MW	VvE64MW_1919	hypothetical protein	34902	35237	FALSE	34902	35237	70489
Vibrio vulnificus E64MW	VvE64MW_1920	hypothetical protein	35377	35628	FALSE	35377	35628	71489
Vibrio vulnificus E64MW	VvE64MW_1921	ribonuclease HI	35640	36176	TRUE	35640	36176	72758
Vibrio vulnificus E64MW	VvE64MW_1922	conserved hypothetical protein	36433	36876	FALSE	36433	36876	68055
Vibrio vulnificus E64MW	VvE64MW_1923	conserved hypothetical protein	36923	37351	FALSE	36923	37351	68056
Vibrio vulnificus E64MW	VvE64MW_1924	DNA repair protein	37348	37824	FALSE	37348	37824	67709
Vibrio vulnificus E64MW	VvE64MW_1925	predicted transcriptional regulator	37911	38150	TRUE	37911	38150	68902
Vibrio vulnificus E64MW	VvE64MW_1926	Gluconate transporter	38261	39766	FALSE	38261	39766	70503
Vibrio vulnificus E64MW	VvE64MW_1927	3-beta hydroxysteroid dehydrogenase/isomerase	39766	40734	FALSE	39766	40734	73166
Vibrio vulnificus E64MW	VvE64MW_1928	hypothetical protein	40806	41582	FALSE	40806	41582	70744
Vibrio vulnificus E64MW	VvE64MW_1929	class II aldolase/adducin domain protein	41582	42214	FALSE	41582	42214	69686
Vibrio vulnificus E64MW	VvE64MW_1930	4-hydroxythreonine-4-phosphate dehydrogenase	42211	43467	FALSE	42211	43467	71622
Vibrio vulnificus E64MW	VvE64MW_1931	2-hydroxy-3-oxopropionate reductase	43470	44375	FALSE	43470	44375	70743
Vibrio vulnificus E64MW	VvE64MW_1932	glycerol-3-phosphate regulon repressor	44631	45389	TRUE	44631	45389	70526
Vibrio vulnificus E64MW	VvE64MW_1933	DNA helicase related protein	45800	48805	TRUE	45800	48805	77952
Vibrio vulnificus E64MW	VvE64MW_1934	Putative uncharacterized protein	48783	49163	TRUE	48783	49163	79285
Vibrio vulnificus E64MW	VvE64MW_1935	conserved hypothetical protein	49644	50507	FALSE	49644	50507	68698
Vibrio vulnificus E64MW	VvE64MW_1936	Putative uncharacterized protein	50643	52670	TRUE	50643	52670	75170
Vibrio vulnificus E64MW	VvE64MW_1937	HNH endonuclease	52675	53511	TRUE	52675	53511	74887
Vibrio vulnificus E64MW	VvE64MW_1938	hypothetical protein	53922	55823	TRUE	53922	55823	72759
Vibrio vulnificus E64MW	VvE64MW_1939	RND efflux system
Vibrio vulnificus E64MW	VvE64MW_1940	Mrr restriction system protein	56998	57879	TRUE	56998	57879	71532
Vibrio vulnificus E64MW	VvE64MW_1941	Type III restriction protein
Vibrio vulnificus E64MW	VvE64MW_1942	Type III restriction enzyme
Vibrio vulnificus E64MW	VvE64MW_1943	Restriction modification system DNA specificity domain	60665	61195	TRUE	60665	61195	77721
Vibrio vulnificus E64MW	VvE64MW_1944	Restriction modification system DNA specificity domain	61299	62384	TRUE	61299	62384	71531
Vibrio vulnificus E64MW	VvE64MW_1945	Putative uncharacterized protein	62387	64111	TRUE	62387	64111	72533
Vibrio vulnificus E64MW	VvE64MW_1946	Putative uncharacterized protein	64108	64923	TRUE	64108	64923	76330
Vibrio vulnificus E64MW	VvE64MW_1947	Type I restriction enzyme EcoKI
Vibrio vulnificus E64MW	VvE64MW_1948	Phosphatidylserine/phosphatidylglycerophosphate/ cardiolipin synthase or related enzyme (Phospholipase D/Transphosphatidylase)	66540	67889	TRUE	66540	67889	71708
Vibrio vulnificus E64MW	VvE64MW_1949	Putative uncharacterized protein	67977	68897	TRUE	67977	68897	79181
Vibrio vulnificus E64MW	VvE64MW_1950	Putative uncharacterized protein	68872	69534	TRUE	68872	69534	74570
Vibrio vulnificus E64MW	VvE64MW_1951	Helicase-related protein	69834	72740	FALSE	69834	72740	68919
Vibrio vulnificus E64MW	VvE64MW_1952	tellurite resistance protein-related protein	72755	73342	FALSE	72755	73342	68744
Vibrio vulnificus E64MW	VvE64MW_1953	HipA protein	73818	75143	FALSE	73818	75143	70223
Vibrio vulnificus E64MW	VvE64MW_1954	probable transcriptional regulator	75143	75466	FALSE	75143	75466	70219
Vibrio vulnificus E64MW	VvE64MW_1955	Putative uncharacterized protein	75845	77122	TRUE	75845	77122	71232
Vibrio vulnificus E64MW	VvE64MW_1956	Putative uncharacterized protein	77112	77681	TRUE	77112	77681	71228
Vibrio vulnificus E64MW	VvE64MW_1957	Putative uncharacterized protein	77675	80467	TRUE	77675	80467	70623
Vibrio vulnificus E64MW	VvE64MW_1958	Putative uncharacterized protein	80464	81348	TRUE	80464	81348	71229
Vibrio vulnificus E64MW	VvE64MW_1959	type I restriction-modification system
Vibrio vulnificus E64MW	VvE64MW_1960	Putative uncharacterized protein	83364	84488	TRUE	83364	84488	71231
Vibrio vulnificus E64MW	VvE64MW_1961	Uncharacterized protein	84548	85912	TRUE	84548	85912	70485
Vibrio vulnificus E64MW	VvE64MW_1962	Putative uncharacterized protein	85916	86929	TRUE	85916	86929	76311
Vibrio vulnificus E64MW	VvE64MW_1963	type I site-specific deoxyribonuclease	86929	90093	TRUE	86929	90093	68260
Vibrio vulnificus E64MW	VvE64MW_1964	hypothetical protein	90476	92155	TRUE	90476	92155	69467
Vibrio vulnificus E64MW	VvE64MW_1965	hypothetical protein	92244	92762	TRUE	92244	92762	69036
Vibrio vulnificus E64MW	VvE64MW_1966	hypothetical protein	92796	93266	TRUE	92796	93266	69085
Vibrio vulnificus E64MW	VvE64MW_1967	hypothetical protein	93284	93814	TRUE	93284	93814	67832
Vibrio vulnificus E64MW	VvE64MW_1968	D-lactate dehydrogenase	94517	95512	TRUE	94517	95512	67572
Vibrio vulnificus E64MW	VvE64MW_1969	conserved hypothetical transmembrane protein	95733	96503	TRUE	95733	96503	68816
[truncated: 2,331 more rows]

## Sheet: V. vulnificus JY1701
Strain	PrimaryName	Product	MinPosition	MaxPosition	IsForward	StartPosition	EndPosition	FeatureCluster
[truncated: 4,425 more rows]
