# Supplementary material for: Pyrosequencing-Based Comparative Genome Analysis of Vibrio vulnificus Environmental Isolates
Source: PLoS One. 2012 May 25;7(5):e37553. doi: 10.1371/journal.pone.0037553 (PMC3360785; doi:10.1371/journal.pone.0037553)
Supplement: Supplement S2 — Complete listing of LCBs (locally collinear blocks) identified by Mauve among the newly sequenced E-genotypes and the C-genotype reference strains. (XLSX) [file pone.0037553.s005.xlsx]

## Sheet: Sheet1
LCB Id	Strain	Start	End	Strand
1
	CMCP6	0	0	pos.
	YJ016	0	0	pos.
	MO6-24/O	0	0	pos.
	JY1305	2453666	2454334	neg.
	E64MW	2484459	2485128	pos.
	JY1701	0	0	pos.
2
	JY1305	3812381	3813233	neg.
	E64MW	4311423	4311569	pos.
	JY1701	4937928	4938097	neg.
3
	CMCP6	1063924	1075138	pos.
	YJ016	38243	45947	pos.
	MO6-24/O	51148	62265	pos.
	JY1305	1060827	1069396	pos.
	E64MW	959571	968157	pos.
	JY1701	1031102	1039691	pos.
4
	CMCP6	1075139	1165768	pos.
	YJ016	45948	136551	pos.
	MO6-24/O	62266	152695	pos.
	JY1305	1069397	1172300	pos.
	E64MW	994262	1085883	pos.
	JY1701	1039692	1131198	pos.
5
	YJ016	160007	160313	pos.
	E64MW	3045921	3046226	pos.
6
	CMCP6	1165769	1174066	pos.
	YJ016	173362	181538	pos.
	MO6-24/O	152696	160913	pos.
	JY1305	1172301	1177397	pos.
	E64MW	1085884	1091449	pos.
	JY1701	1131199	1136898	pos.
7
	CMCP6	798831	821183	neg.
	YJ016	317883	342570	pos.
	MO6-24/O	2985809	3008729	neg.
	JY1305	773058	795001	neg.
	E64MW	4664522	4686548	pos.
	JY1701	747975	776769	neg.
8
	CMCP6	821184	928200	pos.
	YJ016	182793	316751	neg.
	MO6-24/O	3008730	3115461	pos.
	JY1305	800679	942790	pos.
	E64MW	728948	842112	pos.
	JY1701	777545	887657	pos.
9
	E64MW	4726295	4726996	pos.
	JY1701	2314526	2315227	pos.
10
	CMCP6	15214	306922	pos.
	YJ016	871542	1120808	neg.
	MO6-24/O	2276426	2529447	pos.
	JY1305	64395	313224	pos.
	E64MW	20617	270559	pos.
	JY1701	126	249473	pos.
11
	CMCP6	306923	432669	pos.
	YJ016	762841	871541	neg.
	MO6-24/O	2529448	2619151	pos.
	JY1305	313225	405054	pos.
	E64MW	270560	356732	pos.
	JY1701	290860	375975	pos.
12
	CMCP6	432670	527732	pos.
	YJ016	665299	762840	neg.
	MO6-24/O	2619152	2715920	pos.
	JY1305	405055	494890	pos.
	E64MW	369260	457393	pos.
	JY1701	375976	464783	pos.
13
	CMCP6	527733	549608	pos.
	YJ016	643423	665298	neg.
	MO6-24/O	2715921	2737796	pos.
	JY1305	494891	517145	pos.
	E64MW	1154401	1176240	pos.
	JY1701	464784	486637	pos.
14
	CMCP6	549609	682953	pos.
	YJ016	466817	643422	neg.
	MO6-24/O	2737797	2870601	pos.
	JY1305	517146	649871	pos.
	E64MW	458454	589827	pos.
	JY1701	486638	626817	pos.
15
	CMCP6	682954	766380	pos.
	YJ016	383400	466816	neg.
	MO6-24/O	2870602	2954560	pos.
	JY1305	649872	733248	pos.
	E64MW	618392	702563	pos.
	JY1701	626818	710601	pos.
16
	CMCP6	766535	766601	pos.
	JY1701	711183	711249	pos.
17
	CMCP6	766625	766815	pos.
	E64MW	702590	702728	pos.
	JY1701	710628	710919	pos.
18
	CMCP6	766816	773576	pos.
	YJ016	381572	383362	neg.
	MO6-24/O	2954620	2961329	pos.
	JY1305	733249	741298	pos.
	E64MW	702744	710157	pos.
	JY1701	714263	720267	pos.
19
	CMCP6	773577	774133	pos.
	YJ016	381015	381571	neg.
	MO6-24/O	2961330	2961886	pos.
	JY1305	745321	745877	pos.
20
	CMCP6	774134	774886	pos.
	YJ016	380576	381014	neg.
	MO6-24/O	2961887	2962598	pos.
	JY1305	742384	743576	pos.
	JY1701	720312	721474	pos.
21
	CMCP6	774887	780352	pos.
	YJ016	371779	378717	neg.
	MO6-24/O	2962640	2967935	pos.
	JY1305	747422	751720	pos.
	E64MW	710168	717860	pos.
	JY1701	722598	727683	pos.
22
	JY1305	2400612	2401081	pos.
	E64MW	4768914	4809581	pos.
	JY1701	4786422	4824260	neg.
23
	CMCP6	782082	782114	pos.
	E64MW	720622	720654	pos.
24
	CMCP6	789683	795255	pos.
	YJ016	345820	351028	neg.
	MO6-24/O	2978895	2982897	pos.
	JY1305	766235	769095	pos.
	E64MW	721679	726035	pos.
	JY1701	733773	744621	pos.
25
	CMCP6	795256	797926	neg.
	YJ016	343026	345600	pos.
	MO6-24/O	2982898	2985569	neg.
	JY1305	769098	773057	neg.
	E64MW	4686549	4689561	pos.
	JY1701	744702	747974	neg.
26
	CMCP6	3032440	3051733	pos.
	YJ016	1319009	1334887	neg.
	MO6-24/O	2045641	2064934	pos.
	JY1305	2899954	2918990	pos.
	E64MW	2814353	2833110	pos.
	JY1701	2688124	2706155	pos.
27
	CMCP6	3051734	3191751	pos.
	YJ016	1179052	1319008	neg.
	MO6-24/O	2064935	2205277	pos.
	JY1305	2918991	3059005	pos.
	E64MW	2848949	2989181	pos.
	JY1701	2706156	2847944	pos.
28
	MO6-24/O	2205720	2205989	neg.
	JY1701	2852474	2852735	pos.
29
	CMCP6	3191752	3219726	pos.
	YJ016	1151079	1179051	neg.
	MO6-24/O	2217761	2245805	pos.
	JY1305	3064882	3093002	pos.
	E64MW	2989182	3017279	pos.
	JY1701	2854140	2882185	pos.
30
	CMCP6	3219727	3230072	pos.
	YJ016	1140733	1151078	neg.
	MO6-24/O	2245806	2256151	pos.
	JY1305	33921	44295	pos.
	E64MW	3022828	3033188	pos.
	JY1701	2887949	2898338	pos.
31
	CMCP6	3230073	3250261	pos.
	YJ016	1120893	1140732	neg.
	MO6-24/O	2256152	2276341	pos.
	JY1305	44311	64302	pos.
	E64MW	528	20524	pos.
	JY1701	2898339	2918620	pos.
32
	CMCP6	3250262	3250344	pos.
	YJ016	1120809	1120892	neg.
	MO6-24/O	2276342	2276425	pos.
	JY1305	64303	64394	pos.
	E64MW	20525	20616	pos.
	JY1701	34	125	pos.
33
	YJ016	1793109	1793289	neg.
	MO6-24/O	1532265	1537735	pos.
	JY1701	4733944	4734482	pos.
34
	CMCP6	2591329	2653669	pos.
	YJ016	1729581	1791743	neg.
	MO6-24/O	1559887	1622342	pos.
	JY1305	2472275	2533768	pos.
	E64MW	2418467	2481606	pos.
	JY1701	2335651	2398568	pos.
35
	CMCP6	2653670	2766782	pos.
	YJ016	1590145	1729580	neg.
	MO6-24/O	1622343	1784443	pos.
	JY1305	2533769	2647077	pos.
	E64MW	2485219	2597285	pos.
	JY1701	2398569	2523742	pos.
36
	CMCP6	2769411	2799717	neg.
	YJ016	1561174	1589776	pos.
	MO6-24/O	1784739	1812778	neg.
	JY1305	2647078	2672081	neg.
	E64MW	590016	617832	pos.
	JY1701	2523743	2549121	neg.
37
	CMCP6	2799718	2811066	pos.
	YJ016	1549822	1561173	neg.
	MO6-24/O	1812779	1824113	pos.
	JY1305	2672082	2682131	pos.
	E64MW	2597662	2607731	pos.
	JY1701	2549122	2559345	pos.
38
	CMCP6	2811067	2890870	pos.
	YJ016	1472104	1549821	neg.
	MO6-24/O	1824114	1903934	pos.
	JY1305	2682132	2760774	pos.
	E64MW	2607732	2686433	pos.
	JY1701	3072171	3150847	neg.
39
	CMCP6	2501406	2587096	pos.
	YJ016	1794936	1823628	neg.
	MO6-24/O	1461632	1475027	pos.
	JY1305	2445055	2445126	pos.
	JY1701	2304769	2309361	pos.
40
	CMCP6	2588307	2588866	pos.
	MO6-24/O	1487305	1499184	pos.
	E64MW	2410061	2417599	pos.
	JY1701	2293850	2299801	pos.
41
	YJ016	1871538	1918059	neg.
	MO6-24/O	1510052	1514223	pos.
	JY1305	2423091	2431839	pos.
42
	YJ016	1870741	1870882	neg.
	JY1305	2436428	2442192	pos.
	E64MW	4836718	4837171	pos.
43
	YJ016	1824648	1867900	pos.
	MO6-24/O	1514226	1531879	neg.
	JY1305	4829063	4836085	pos.
44
	CMCP6	2248227	2439243	pos.
	YJ016	1929975	2119308	neg.
	MO6-24/O	1241803	1435147	pos.
	JY1305	2204581	2389987	pos.
	E64MW	2191429	2377158	pos.
	JY1701	2101319	2285671	pos.
45
	CMCP6	2439244	2439957	pos.
	YJ016	1929277	1929974	neg.
	MO6-24/O	1435148	1435411	pos.
	JY1305	4850371	4853243	pos.
	E64MW	2377163	2379803	pos.
46
	YJ016	1928574	1928848	neg.
	E64MW	2388036	2388310	pos.
47
	CMCP6	2440455	2441754	pos.
	YJ016	1926852	1928382	neg.
	MO6-24/O	1436198	1436358	pos.
	JY1305	4854266	4854474	pos.
	E64MW	2380142	2381486	pos.
48
	CMCP6	2442914	2443050	pos.
	YJ016	1924083	1924268	neg.
	MO6-24/O	1438130	1438179	pos.
	JY1305	2391492	2392462	pos.
	JY1701	2287270	2288299	pos.
49
	MO6-24/O	1441418	1442868	pos.
	E64MW	2417600	2417682	pos.
	JY1701	2300045	2301304	pos.
50
	JY1305	2408095	2408713	pos.
	E64MW	4827661	4834268	pos.
	JY1701	2304515	2304725	pos.
51
	MO6-24/O	1456516	1456586	pos.
	E64MW	2384637	2384707	pos.
52
	CMCP6	3021854	3032439	neg.
	YJ016	2119985	2129875	neg.
	MO6-24/O	2035036	2045640	neg.
	JY1305	2889641	2899544	neg.
	E64MW	2181147	2191044	pos.
	JY1701	2091827	2101318	pos.
53
	CMCP6	2175653	2198850	pos.
	YJ016	2201398	2290388	neg.
	MO6-24/O	1160811	1184016	pos.
	JY1305	2129082	2154365	pos.
	E64MW	2090345	2160311	pos.
	JY1701	2058438	2083733	pos.
54
	CMCP6	2198851	2208318	pos.
	YJ016	2181268	2198692	neg.
	MO6-24/O	1184017	1201358	pos.
	JY1305	2154366	2164705	pos.
	E64MW	2160312	2167174	pos.
	JY1701	281163	290858	neg.
55
	CMCP6	2208319	2233526	pos.
	YJ016	2143858	2181267	neg.
	MO6-24/O	1201904	1227100	pos.
	JY1305	2164718	2190347	pos.
	E64MW	968468	994095	pos.
	JY1701	256124	281162	neg.
56
	CMCP6	2233527	2239888	pos.
	YJ016	2137496	2143857	neg.
	MO6-24/O	1227101	1233464	pos.
	JY1305	2190348	2196412	pos.
	E64MW	2167175	2173363	pos.
	JY1701	249826	256123	neg.
57
	CMCP6	2446032	2483331	pos.
	MO6-24/O	1459822	1460326	pos.
	JY1701	2289232	2289442	pos.
58
	CMCP6	1174067	1238862	pos.
	YJ016	3194656	3257662	neg.
	MO6-24/O	160914	226337	pos.
	JY1305	1177398	1240457	pos.
	E64MW	1091450	1154173	pos.
	JY1701	1136899	1199526	pos.
59
	CMCP6	1238863	1668745	pos.
	YJ016	2759497	3194655	neg.
	MO6-24/O	226338	661063	pos.
	JY1305	1240458	1659793	pos.
	E64MW	1177184	1599034	pos.
	JY1701	1199527	1617313	pos.
60
	CMCP6	1668746	1694114	pos.
	YJ016	2736416	2759496	neg.
	MO6-24/O	661064	684963	pos.
	JY1305	1659794	1682681	pos.
	E64MW	1599035	1622202	pos.
	JY1701	970666	993501	pos.
61
	CMCP6	1694115	1999076	pos.
	YJ016	2442763	2736415	neg.
	MO6-24/O	684964	984598	pos.
	JY1305	1682682	1979742	pos.
	E64MW	1622203	1917761	pos.
	JY1701	1617710	1908915	pos.
62
	CMCP6	1999077	2082273	pos.
	YJ016	2385132	2442762	neg.
	MO6-24/O	984599	1067465	pos.
	JY1305	1979744	2037327	pos.
	E64MW	1941596	1998014	pos.
	JY1701	1908916	1966722	pos.
63
	CMCP6	2082274	2101417	neg.
	YJ016	2365632	2385131	pos.
	MO6-24/O	1067466	1086586	neg.
	JY1305	2037328	2056826	neg.
	E64MW	2071241	2090344	pos.
	JY1701	1966723	1985910	neg.
64
	CMCP6	2102463	2175652	pos.
	YJ016	2290389	2365630	neg.
	MO6-24/O	1087723	1160810	pos.
	JY1305	2056828	2129081	pos.
	E64MW	1998225	2069894	pos.
	JY1701	1986968	2058437	pos.
65
	CMCP6	928201	980317	pos.
	YJ016	3257787	3305354	pos.
	MO6-24/O	3115462	3161812	pos.
	JY1305	942791	978072	pos.
	E64MW	842113	877411	pos.
	JY1701	887658	922897	pos.
66
	CMCP6	1012681	1025696	pos.
	YJ016	3341488	3354506	neg.
	MO6-24/O	1	13018	pos.
	JY1305	1011515	1024531	pos.
	E64MW	910775	923792	pos.
	JY1701	956035	969052	pos.
67
	CMCP6	1025697	1063923	pos.
	YJ016	3305356	3341487	neg.
	MO6-24/O	13019	51147	pos.
	JY1305	1024532	1060819	pos.
	E64MW	923793	959570	pos.
	JY1701	994843	1031101	pos.
68
	CMCP6	4554610	4586679	pos.
	YJ016	3354508	3386585	pos.
	MO6-24/O	3194234	3226304	pos.
	JY1305	3658954	3687474	pos.
	E64MW	4145795	4174338	pos.
	JY1701	4200374	4228914	pos.
69
	CMCP6	4586680	4600182	pos.
	YJ016	3386586	3399237	pos.
	MO6-24/O	3226305	3239109	pos.
	JY1305	3687475	3700106	pos.
	E64MW	4194513	4207150	pos.
	JY1701	4228915	4242420	pos.
70
	CMCP6	4600183	4625261	pos.
	YJ016	3399238	3417345	pos.
	MO6-24/O	3239110	3257227	pos.
	JY1305	3700107	3718194	pos.
	E64MW	4175771	4194182	pos.
	JY1701	4242421	4262849	pos.
71
	CMCP6	4625262	4725166	pos.
	YJ016	3417346	3528964	pos.
	MO6-24/O	3257228	3359765	pos.
	JY1305	3718195	3811250	pos.
	E64MW	4208263	4310116	pos.
	JY1701	4262850	4359852	pos.
72
	CMCP6	4726267	4726709	pos.
	YJ016	3529566	3530087	pos.
	JY1305	3178657	3178750	pos.
	E64MW	3669045	3669557	pos.
	JY1701	4360061	4360976	pos.
73
	CMCP6	4726940	4784065	pos.
	YJ016	3530088	3580786	pos.
	MO6-24/O	3362758	3408952	pos.
	JY1305	3814533	3878132	pos.
	E64MW	4312708	4376161	pos.
	JY1701	4360977	4408897	pos.
74
	CMCP6	4784066	4805376	pos.
	YJ016	3580787	3605003	pos.
	MO6-24/O	3408953	3431143	pos.
	JY1305	3878133	3901512	pos.
	E64MW	4376162	4397302	pos.
	JY1701	3150932	3177209	neg.
75
	CMCP6	4805377	4891482	pos.
	YJ016	3605004	3689575	pos.
	MO6-24/O	3431144	3516966	pos.
	JY1305	3901513	3986434	pos.
	E64MW	4397303	4482729	pos.
	JY1701	4408979	4494503	pos.
76
	CMCP6	4891483	4905131	pos.
	YJ016	3689576	3701781	pos.
	MO6-24/O	3516967	3528606	pos.
	JY1305	3986435	3998646	pos.
	E64MW	356898	369136	pos.
	JY1701	4494504	4506166	pos.
77
	CMCP6	4905132	4912184	pos.
	YJ016	3701782	3710115	pos.
	MO6-24/O	3528623	3534336	pos.
	JY1305	3998647	4006119	pos.
	E64MW	4483007	4487716	pos.
	JY1701	4506186	4511629	pos.
78
	YJ016	3710412	3710551	pos.
	MO6-24/O	3534837	3534953	pos.
	JY1305	4006274	4007508	pos.
	E64MW	4487869	4488223	pos.
	JY1701	4511783	4511916	pos.
79
	CMCP6	4912185	4912620	pos.
	MO6-24/O	3535662	3536096	pos.
	JY1305	4006120	4006273	pos.
	E64MW	4487717	4487868	pos.
	JY1701	4511630	4511782	pos.
80
	CMCP6	4912638	4971259	pos.
	YJ016	3710552	3769278	pos.
	MO6-24/O	3536156	3597029	pos.
	JY1305	4007575	4060021	pos.
	E64MW	4488224	4540619	pos.
	JY1701	4511917	4567490	pos.
81
	CMCP6	4971260	4994960	pos.
	YJ016	3769279	3792988	pos.
	MO6-24/O	3597030	3620729	pos.
	JY1305	4060022	4083597	pos.
	E64MW	1917785	1941493	pos.
	JY1701	4567491	4591201	pos.
82
	CMCP6	4994961	5100447	pos.
	YJ016	3792989	3898015	pos.
	MO6-24/O	3620730	3726099	pos.
	JY1305	4083598	4185836	pos.
	E64MW	4540777	4645611	pos.
	JY1701	4591202	4718222	pos.
83
	CMCP6	5100448	5115571	pos.
	YJ016	3898676	3922336	pos.
	MO6-24/O	3726100	3741221	pos.
	JY1305	4185847	4207252	pos.
	E64MW	4645767	4661640	pos.
	JY1701	2920595	2936727	pos.
84
	CMCP6	3281866	3283907	pos.
	YJ016	3933461	3935502	pos.
	MO6-24/O	3752346	3754387	pos.
	JY1305	4218253	4220289	pos.
	E64MW	4701454	4703491	pos.
	JY1701	2947798	2949835	pos.
85
	CMCP6	3283908	3299728	pos.
	YJ016	3935503	3950971	pos.
	MO6-24/O	3754388	3768760	pos.
	JY1305	4220290	4235760	pos.
	E64MW	2833331	2848803	pos.
	JY1701	2949836	2965165	pos.
86
	CMCP6	3299729	3409723	pos.
	YJ016	3950972	4060990	pos.
	MO6-24/O	3768761	3923389	pos.
	JY1305	4235761	4337777	pos.
	E64MW	3047007	3149099	pos.
	JY1701	2965166	3070719	pos.
87
	CMCP6	3878087	3959557	pos.
	YJ016	4572568	4656340	pos.
	MO6-24/O	4387567	4466015	pos.
	JY1305	3099555	3177203	pos.
	E64MW	3591203	3667611	pos.
	JY1701	3641868	3718260	pos.
88
	YJ016	4657384	4657414	pos.
	E64MW	4124639	4124669	pos.
89
	CMCP6	4047770	4529800	pos.
	YJ016	4657416	5186613	pos.
	MO6-24/O	4469669	4983259	pos.
	JY1305	3183131	3635312	pos.
	E64MW	3672394	4122908	pos.
	JY1701	3722203	4178008	pos.
90
	CMCP6	3959558	3980691	pos.
	YJ016	5213978	5228872	pos.
	MO6-24/O	4466016	4469668	pos.
91
	CMCP6	3994357	4012973	neg.
	YJ016	5231077	5246522	neg.
	JY1305	3093003	3098575	pos.
	E64MW	3017280	3022827	pos.
	JY1701	2882186	2887948	pos.
92
	CMCP6	980318	1012680	pos.
	YJ016	1	33079	neg.
	MO6-24/O	3161813	3194232	pos.
	JY1305	978073	1011514	pos.
	E64MW	877412	910774	pos.
	JY1701	922898	956034	pos.
93
	CMCP6	797927	798025	pos.
	YJ016	342577	342663	neg.
	MO6-24/O	2985570	2985769	pos.
94
	CMCP6	798026	798545	pos.
	YJ016	342812	343025	neg.
	MO6-24/O	2985770	2985808	pos.
95
	CMCP6	2890871	3021853	pos.
	YJ016	1341073	1472103	neg.
	MO6-24/O	1903935	2035035	pos.
	JY1305	2760775	2889420	pos.
	E64MW	2686434	2814352	pos.
	JY1701	2559870	2688123	pos.
96
	CMCP6	2239889	2248226	pos.
	YJ016	2129876	2137495	neg.
	MO6-24/O	1233465	1241802	pos.
	JY1305	2196413	2204234	pos.
	E64MW	2173364	2181146	pos.
	JY1701	2084037	2091826	pos.
97
	CMCP6	2484758	2489297	pos.
	JY1305	2432662	2435747	pos.
98
	CMCP6	4554601	4554609	pos.
	YJ016	3354507	3354507	pos.
	MO6-24/O	5007761	5007768	pos.
99
	CMCP6	5115572	5126696	pos.
	YJ016	3922337	3933460	pos.
	MO6-24/O	3741222	3752345	pos.
	JY1305	4207253	4218252	pos.
	E64MW	4690321	4701453	pos.
	JY1701	2936728	2947797	pos.
100
	CMCP6	3409724	3878086	pos.
	YJ016	4060991	4572567	pos.
	MO6-24/O	3923390	4387566	pos.
	JY1305	4337778	4793435	pos.
	E64MW	3149100	3591195	pos.
	JY1701	3177622	3641866	pos.
101
	CMCP6	4532597	4554600	pos.
	YJ016	5189883	5211571	pos.
	MO6-24/O	4987888	5007760	pos.
	JY1305	3638372	3658953	pos.
	E64MW	4125982	4145794	pos.
	JY1701	4179897	4200373	pos.
102
	JY1305	2446138	2446687	pos.
	E64MW	4863396	4863851	pos.
	JY1701	2325005	2335364	pos.
103
	CMCP6	1	15213	pos.
104
	CMCP6	766381	766534	pos.
105
	CMCP6	766602	766624	pos.
106
	CMCP6	780353	782081	pos.
107
	CMCP6	782115	789682	pos.
108
	CMCP6	798546	798830	pos.
109
	CMCP6	2101418	2102462	pos.
110
	CMCP6	2439958	2440454	pos.
111
	CMCP6	2441755	2442913	pos.
112
	CMCP6	2443051	2446031	pos.
113
	CMCP6	2483332	2484757	pos.
114
	CMCP6	2489298	2501405	pos.
115
	CMCP6	2587097	2588306	pos.
116
	CMCP6	2588867	2591328	pos.
117
	CMCP6	2766783	2769410	pos.
118
	CMCP6	3250345	3281865	pos.
119
	CMCP6	3980692	3994356	pos.
120
	CMCP6	4012974	4047769	pos.
121
	CMCP6	4529801	4532596	pos.
122
	CMCP6	4725167	4726266	pos.
123
	CMCP6	4726710	4726939	pos.
124
	CMCP6	4912621	4912637	pos.
125
	YJ016	33080	38242	pos.
126
	YJ016	136552	160006	pos.
127
	YJ016	160314	173361	pos.
128
	YJ016	181539	182792	pos.
129
	YJ016	316752	317882	pos.
130
	YJ016	342571	342576	pos.
131
	YJ016	342664	342811	pos.
132
	YJ016	345601	345819	pos.
133
	YJ016	351029	371778	pos.
134
	YJ016	378718	380575	pos.
135
	YJ016	383363	383399	pos.
136
	YJ016	1334888	1341072	pos.
137
	YJ016	1589777	1590144	pos.
138
	YJ016	1791744	1793108	pos.
139
	YJ016	1793290	1794935	pos.
140
	YJ016	1823629	1824647	pos.
141
	YJ016	1867901	1870740	pos.
142
	YJ016	1870883	1871537	pos.
143
	YJ016	1918060	1924082	pos.
144
	YJ016	1924269	1926851	pos.
145
	YJ016	1928383	1928573	pos.
146
	YJ016	1928849	1929276	pos.
147
	YJ016	2119309	2119984	pos.
148
	YJ016	2198693	2201397	pos.
149
	YJ016	2365631	2365631	pos.
150
	YJ016	3257663	3257786	pos.
151
	YJ016	3305355	3305355	pos.
152
	YJ016	3528965	3529565	pos.
153
	YJ016	3710116	3710411	pos.
154
	YJ016	3898016	3898675	pos.
155
	YJ016	4656341	4657383	pos.
156
	YJ016	4657415	4657415	pos.
157
	YJ016	5186614	5189882	pos.
158
	YJ016	5211572	5213977	pos.
159
	YJ016	5228873	5231076	pos.
160
	YJ016	5246523	5260086	pos.
161
	MO6-24/O	1086587	1087722	pos.
162
	MO6-24/O	1201359	1201903	pos.
163
	MO6-24/O	1435412	1436197	pos.
164
	MO6-24/O	1436359	1438129	pos.
165
	MO6-24/O	1438180	1441417	pos.
166
	MO6-24/O	1442869	1456515	pos.
167
	MO6-24/O	1456587	1459821	pos.
168
	MO6-24/O	1460327	1461631	pos.
169
	MO6-24/O	1475028	1487304	pos.
170
	MO6-24/O	1499185	1510051	pos.
171
	MO6-24/O	1514224	1514225	pos.
172
	MO6-24/O	1531880	1532264	pos.
173
	MO6-24/O	1537736	1559886	pos.
174
	MO6-24/O	1784444	1784738	pos.
175
	MO6-24/O	2205278	2205719	pos.
176
	MO6-24/O	2205990	2217760	pos.
177
	MO6-24/O	2954561	2954619	pos.
178
	MO6-24/O	2962599	2962639	pos.
179
	MO6-24/O	2967936	2978894	pos.
180
	MO6-24/O	3194233	3194233	pos.
181
	MO6-24/O	3359766	3362757	pos.
182
	MO6-24/O	3528607	3528622	pos.
183
	MO6-24/O	3534337	3534836	pos.
184
	MO6-24/O	3534954	3535661	pos.
185
	MO6-24/O	3536097	3536155	pos.
186
	MO6-24/O	4983260	4987887	pos.
187
	JY1305	1	33920	pos.
188
	JY1305	44296	44310	pos.
189
	JY1305	741299	742383	pos.
190
	JY1305	743577	745320	pos.
191
	JY1305	745878	747421	pos.
192
	JY1305	751721	766234	pos.
193
	JY1305	769096	769097	pos.
194
	JY1305	795002	800678	pos.
195
	JY1305	1060820	1060826	pos.
196
	JY1305	1979743	1979743	pos.
197
	JY1305	2056827	2056827	pos.
198
	JY1305	2164706	2164717	pos.
199
	JY1305	2204235	2204580	pos.
200
	JY1305	2389988	2391491	pos.
201
	JY1305	2392463	2400611	pos.
202
	JY1305	2401082	2408094	pos.
203
	JY1305	2408714	2423090	pos.
204
	JY1305	2431840	2432661	pos.
205
	JY1305	2435748	2436427	pos.
206
	JY1305	2442193	2445054	pos.
207
	JY1305	2445127	2446137	pos.
208
	JY1305	2446688	2453665	pos.
209
	JY1305	2454335	2472274	pos.
210
	JY1305	2889421	2889640	pos.
211
	JY1305	2899545	2899953	pos.
212
	JY1305	3059006	3064881	pos.
213
	JY1305	3098576	3099554	pos.
214
	JY1305	3177204	3178656	pos.
215
	JY1305	3178751	3183130	pos.
216
	JY1305	3635313	3638371	pos.
217
	JY1305	3811251	3812380	pos.
218
	JY1305	3813234	3814532	pos.
219
	JY1305	4007509	4007574	pos.
220
	JY1305	4185837	4185846	pos.
221
	JY1305	4793436	4829062	pos.
222
	JY1305	4836086	4850370	pos.
223
	JY1305	4853244	4854265	pos.
224
	JY1305	4854475	4951189	pos.
225
	E64MW	1	527	pos.
226
	E64MW	356733	356897	pos.
227
	E64MW	369137	369259	pos.
228
	E64MW	457394	458453	pos.
229
	E64MW	589828	590015	pos.
230
	E64MW	617833	618391	pos.
231
	E64MW	702564	702589	pos.
232
	E64MW	702729	702743	pos.
233
	E64MW	710158	710167	pos.
234
	E64MW	717861	720621	pos.
235
	E64MW	720655	721678	pos.
236
	E64MW	726036	728947	pos.
237
	E64MW	968158	968467	pos.
238
	E64MW	994096	994261	pos.
239
	E64MW	1154174	1154400	pos.
240
	E64MW	1176241	1177183	pos.
241
	E64MW	1917762	1917784	pos.
242
	E64MW	1941494	1941595	pos.
243
	E64MW	1998015	1998224	pos.
244
	E64MW	2069895	2071240	pos.
245
	E64MW	2191045	2191428	pos.
246
	E64MW	2377159	2377162	pos.
247
	E64MW	2379804	2380141	pos.
248
	E64MW	2381487	2384636	pos.
249
	E64MW	2384708	2388035	pos.
250
	E64MW	2388311	2410060	pos.
251
	E64MW	2417683	2418466	pos.
252
	E64MW	2481607	2484458	pos.
253
	E64MW	2485129	2485218	pos.
254
	E64MW	2597286	2597661	pos.
255
	E64MW	2833111	2833330	pos.
256
	E64MW	2848804	2848948	pos.
257
	E64MW	3033189	3045920	pos.
258
	E64MW	3046227	3047006	pos.
259
	E64MW	3591196	3591202	pos.
260
	E64MW	3667612	3669044	pos.
261
	E64MW	3669558	3672393	pos.
262
	E64MW	4122909	4124638	pos.
263
	E64MW	4124670	4125981	pos.
264
	E64MW	4174339	4175770	pos.
265
	E64MW	4194183	4194512	pos.
266
	E64MW	4207151	4208262	pos.
267
	E64MW	4310117	4311422	pos.
268
	E64MW	4311570	4312707	pos.
269
	E64MW	4482730	4483006	pos.
270
	E64MW	4540620	4540776	pos.
271
	E64MW	4645612	4645766	pos.
272
	E64MW	4661641	4664521	pos.
273
	E64MW	4689562	4690320	pos.
274
	E64MW	4703492	4726294	pos.
275
	E64MW	4726997	4768913	pos.
276
	E64MW	4809582	4827660	pos.
277
	E64MW	4834269	4836717	pos.
278
	E64MW	4837172	4863395	pos.
279
	E64MW	4863852	4962995	pos.
280
	JY1701	1	33	pos.
281
	JY1701	249474	249825	pos.
282
	JY1701	290859	290859	pos.
283
	JY1701	710602	710627	pos.
284
	JY1701	710920	711182	pos.
285
	JY1701	711250	714262	pos.
286
	JY1701	720268	720311	pos.
287
	JY1701	721475	722597	pos.
288
	JY1701	727684	733772	pos.
289
	JY1701	744622	744701	pos.
290
	JY1701	776770	777544	pos.
291
	JY1701	969053	970665	pos.
292
	JY1701	993502	994842	pos.
293
	JY1701	1617314	1617709	pos.
294
	JY1701	1985911	1986967	pos.
295
	JY1701	2083734	2084036	pos.
296
	JY1701	2285672	2287269	pos.
297
	JY1701	2288300	2289231	pos.
298
	JY1701	2289443	2293849	pos.
299
	JY1701	2299802	2300044	pos.
300
	JY1701	2301305	2304514	pos.
301
	JY1701	2304726	2304768	pos.
302
	JY1701	2309362	2314525	pos.
303
	JY1701	2315228	2325004	pos.
304
	JY1701	2335365	2335650	pos.
305
	JY1701	2559346	2559869	pos.
306
	JY1701	2847945	2852473	pos.
307
	JY1701	2852736	2854139	pos.
308
	JY1701	2918621	2920594	pos.
309
	JY1701	3070720	3072170	pos.
310
	JY1701	3150848	3150931	pos.
311
	JY1701	3177210	3177621	pos.
312
	JY1701	3641867	3641867	pos.
313
	JY1701	3718261	3722202	pos.
314
	JY1701	4178009	4179896	pos.
315
	JY1701	4359853	4360060	pos.
316
	JY1701	4408898	4408978	pos.
317
	JY1701	4506167	4506185	pos.
318
	JY1701	4718223	4733943	pos.
319
	JY1701	4734483	4786421	pos.
320
	JY1701	4824261	4937927	pos.
321
	JY1701	4938098	4938837	pos.
