# Supplementary material for: Pyrosequencing-Based Comparative Genome Analysis of Vibrio vulnificus Environmental Isolates
Source: PLoS One. 2012 May 25;7(5):e37553. doi: 10.1371/journal.pone.0037553 (PMC3360785; doi:10.1371/journal.pone.0037553)
Supplement: Supplement S3 — Complete list of genes that differentiate V. vulnificus from other Vibrio spp. (XLSX) [file pone.0037553.s006.xlsx]

## Sheet: All other Vibrio spp.
Organism	Strand	Locus_tag	Product
Vibrio anguillarum 775	-	VAA_00461	Na+ driven multidrug efflux pump
Vibrio anguillarum 775	-	VAA_02625	Peroxiredoxin
Vibrio anguillarum 775	+	VAA_03434	Acyl carrier protein phosphodiesterase
Vibrio anguillarum 775	-	VAA_03312	Cell division inhibitor
Vibrio anguillarum 775	-	VAA_00296	Hemolysin co-regulated protein
Vibrio anguillarum 775	-	VAA_01739	Single-strand DNA binding protein
Vibrio anguillarum 775	-	VAA_00902	Aspartokinase
Vibrio anguillarum 775	-	VAA_00903	L-ectoine synthase
Vibrio anguillarum 775	-	VAA_00904	Diaminobutyrate--pyruvate aminotransferase
Vibrio anguillarum 775	-	VAA_00905	L-2,4-diaminobutyric acid acetyltransferase
Vibrio anguillarum 775	+	VAA_01273	Amino acid ABC transporter permease
Vibrio anguillarum 775	+	VAA_01274	ABC transporter amino acid-binding protein
Vibrio anguillarum 775	+	VAA_01303	Spermidine N1-acetyltransferase
Vibrio anguillarum 775	-	VAA_01943	Hemolysin co-regulated protein
Vibrio anguillarum 775	+	VAA_02833	Hypothetical cytosolic protein
Vibrio cholerae LMA3894-4	-	VCLMA_A0085	DNA-damage-inducible protein F
Vibrio cholerae LMA3894-4	+	VCLMA_A0355	Single-stranded DNA-binding protein
Vibrio cholerae LMA3894-4	+	VCLMA_A1246	Hcp
Vibrio cholerae LMA3894-4	-	VCLMA_A1566	Cell division inhibitor
Vibrio cholerae LMA3894-4	-	VCLMA_A1845	hypothetical protein
Vibrio cholerae LMA3894-4	+	VCLMA_A2332	Peroxiredoxin family protein/glutaredoxin
Vibrio cholerae LMA3894-4	+	VCLMA_B0095	Uncharacterized protein ImpB
Vibrio cholerae LMA3894-4	-	VCLMA_B0599	Aspartokinase associated with ectoinebiosynthesis
Vibrio cholerae LMA3894-4	-	VCLMA_B0600	L-ectoine synthase
Vibrio cholerae LMA3894-4	-	VCLMA_B0601	Diaminobutyrate-pyruvate aminotransferase
Vibrio cholerae LMA3894-4	-	VCLMA_B0602	L-2,4-diaminobutyric acid acetyltransferase
Vibrio cholerae LMA3894-4	+	VCLMA_B0706	Spermidine N1-acetyltransferase
Vibrio cholerae LMA3894-4	+	VCLMA_B0790	Amino acid ABC transporter, permease protein
Vibrio cholerae LMA3894-4	+	VCLMA_B0791	Amino acid ABC transporter, periplasmic aminoacid-binding protein
Vibrio cholerae O1 biovar El Tor str. N16961	+	VC_A0017	hcp protein
Vibrio cholerae O1 biovar El Tor str. N16961	+	VC_A0107	conserved hypothetical protein
Vibrio cholerae O1 biovar El Tor str. N16961	-	VC_A0822	aspartokinase, putative
Vibrio cholerae O1 biovar El Tor str. N16961	-	VC_A0823	ectoine synthase
Vibrio cholerae O1 biovar El Tor str. N16961	-	VC_A0824	diaminobutyrate--pyruvate aminotransferase
Vibrio cholerae O1 biovar El Tor str. N16961	-	VC_A0825	L-2,4-diaminobutyric acid acetyltransferase
Vibrio cholerae O1 biovar El Tor str. N16961	+	VC_A0947	spermidine n1-acetyltransferase
Vibrio cholerae O1 biovar El Tor str. N16961	+	VC_A1038	amino acid ABC transporter, permease protein
Vibrio cholerae O1 biovar El Tor str. N16961	+	VC_A1039	amino acid ABC transporter, periplasmic aminoacid-binding protein
Vibrio cholerae O1 biovar El Tor str. N16961	-	VC_0090	DNA-damage-inducible protein F
Vibrio cholerae O1 biovar El Tor str. N16961	+	VC_0397	single-strand binding protein
Vibrio cholerae O1 biovar El Tor str. N16961	+	VC_1415	hcp protein
Vibrio cholerae O1 biovar El Tor str. N16961	-	VC_1812	conserved hypothetical protein
Vibrio cholerae O1 biovar El Tor str. N16961	-	VC_2111	conserved hypothetical protein
Vibrio cholerae O1 biovar El Tor str. N16961	+	VC_2637	peroxiredoxin family protein/glutaredoxin
Vibrio cholerae serotype O1 (strain ATCC 39541 / Ogawa 395 / O395)	-	VC0395_0031	conserved hypothetical protein
Vibrio cholerae serotype O1 (strain ATCC 39541 / Ogawa 395 / O395)	-	VC0395_0116	hcp protein
Vibrio cholerae serotype O1 (strain ATCC 39541 / Ogawa 395 / O395)	-	VC0395_0202	amino acid ABC transporter, periplasmic aminoacid-binding protein
Vibrio cholerae serotype O1 (strain ATCC 39541 / Ogawa 395 / O395)	-	VC0395_0203	amino acid ABC transporter, permease protein
Vibrio cholerae serotype O1 (strain ATCC 39541 / Ogawa 395 / O395)	-	VC0395_0291	spermidine n1-acetyltransferase
Vibrio cholerae serotype O1 (strain ATCC 39541 / Ogawa 395 / O395)	+	VC0395_0409	L-2,4-diaminobutyric acid acetyltransferase
Vibrio cholerae serotype O1 (strain ATCC 39541 / Ogawa 395 / O395)	+	VC0395_0410	diaminobutyrate--pyruvate aminotransferase
Vibrio cholerae serotype O1 (strain ATCC 39541 / Ogawa 395 / O395)	+	VC0395_0411	ectoine synthase
Vibrio cholerae serotype O1 (strain ATCC 39541 / Ogawa 395 / O395)	+	VC0395_0412	putative aspartokinase
Vibrio cholerae serotype O1 (strain ATCC 39541 / Ogawa 395 / O395)	+	VC0395_A1025	hcp protein
Vibrio cholerae serotype O1 (strain ATCC 39541 / Ogawa 395 / O395)	-	VC0395_A1409	conserved hypothetical protein
Vibrio cholerae serotype O1 (strain ATCC 39541 / Ogawa 395 / O395)	-	VC0395_A1695	conserved hypothetical protein
Vibrio cholerae serotype O1 (strain ATCC 39541 / Ogawa 395 / O395)	+	VC0395_A2214	peroxiredoxin family protein/glutaredoxin
Vibrio cholerae serotype O1 (strain ATCC 39541 / Ogawa 395 / O395)	+	VC0395_A2425	DNA-damage-inducible protein F
Vibrio cholerae serotype O1 (strain ATCC 39541 / Ogawa 395 / O395)	+	VC0395_A2815	single-strand binding protein
Vibrio cholerae serotype O1 (strain M66-2)	-	VCM66_0090	DNA-damage-inducible protein F
Vibrio cholerae serotype O1 (strain M66-2)	+	VCM66_0382	single-strand binding protein
Vibrio cholerae serotype O1 (strain M66-2)	+	VCM66_1370	hcp protein
Vibrio cholerae serotype O1 (strain M66-2)	-	VCM66_1735	conserved hypothetical protein
Vibrio cholerae serotype O1 (strain M66-2)	-	VCM66_2034	conserved hypothetical protein
Vibrio cholerae serotype O1 (strain M66-2)	+	VCM66_2557	peroxiredoxin family protein/glutaredoxin
Vibrio cholerae serotype O1 (strain M66-2)	+	VCM66_A0016	hcp protein
Vibrio cholerae serotype O1 (strain M66-2)	+	VCM66_A0105	conserved hypothetical protein
Vibrio cholerae serotype O1 (strain M66-2)	-	VCM66_A0781	putative aspartokinase
Vibrio cholerae serotype O1 (strain M66-2)	-	VCM66_A0782	ectoine synthase
Vibrio cholerae serotype O1 (strain M66-2)	-	VCM66_A0783	diaminobutyrate--pyruvate aminotransferase
Vibrio cholerae serotype O1 (strain M66-2)	-	VCM66_A0784	L-2,4-diaminobutyric acid acetyltransferase
Vibrio cholerae serotype O1 (strain M66-2)	+	VCM66_A0907	spermidine n1-acetyltransferase
Vibrio cholerae serotype O1 (strain M66-2)	+	VCM66_A0996	amino acid ABC transporter, permease protein
Vibrio cholerae serotype O1 (strain M66-2)	+	VCM66_A0997	amino acid ABC transporter, periplasmic aminoacid-binding protein
Vibrio cholerae serotype O1 (strain MJ-1236)	-	VCD_000137	uncharacterized protein ImpB
Vibrio cholerae serotype O1 (strain MJ-1236)	-	VCD_000216	Hcp protein
Vibrio cholerae serotype O1 (strain MJ-1236)	-	VCD_000301	amino acid ABC transporter amino acid-bindingprotein
Vibrio cholerae serotype O1 (strain MJ-1236)	-	VCD_000302	amino acid ABC transporter permease protein
Vibrio cholerae serotype O1 (strain MJ-1236)	-	VCD_000387	spermidine N1-acetyltransferase
Vibrio cholerae serotype O1 (strain MJ-1236)	+	VCD_000499	L-2,4-diaminobutyric acid acetyltransferase
Vibrio cholerae serotype O1 (strain MJ-1236)	+	VCD_000500	diaminobutyrate-pyruvate aminotransferase
Vibrio cholerae serotype O1 (strain MJ-1236)	+	VCD_000501	L-ectoine synthase
Vibrio cholerae serotype O1 (strain MJ-1236)	+	VCD_000502	aspartokinase associated with ectoinbiosynthesis
Vibrio cholerae serotype O1 (strain MJ-1236)	-	VCD_001226	single-stranded DNA-binding protein
Vibrio cholerae serotype O1 (strain MJ-1236)	-	VCD_001557	DNA-damage-inducible protein F
Vibrio cholerae serotype O1 (strain MJ-1236)	-	VCD_001726	peroxiredoxin family protein/glutaredoxin
Vibrio cholerae serotype O1 (strain MJ-1236)	+	VCD_002258	hypothetical protein
Vibrio cholerae serotype O1 (strain MJ-1236)	+	VCD_002561	cell division inhibitor
Vibrio cholerae serotype O1 (strain MJ-1236)	-	VCD_002932	Hcp protein
Vibrio fischeri (strain ATCC 700601 / ES114)	+	VF_A0385	spermidine N1-acetyltransferase
Vibrio fischeri (strain ATCC 700601 / ES114)	-	VF_A0391	ABC transporter amino acid-binding protein
Vibrio fischeri (strain ATCC 700601 / ES114)	-	VF_A0392	amino acid ABC transporter permease protein
Vibrio fischeri (strain ATCC 700601 / ES114)	-	VF_A0954	hemolysin co-regulated protein
Vibrio fischeri (strain ATCC 700601 / ES114)	-	VF_A1108	hypothetical protein
Vibrio fischeri (strain ATCC 700601 / ES114)	+	VF_A1122	L-2,4-diaminobutyric acid acetyltransferase
Vibrio fischeri (strain ATCC 700601 / ES114)	+	VF_A1123	diaminobutyrate--2-oxoglutarate aminotransferase
Vibrio fischeri (strain ATCC 700601 / ES114)	+	VF_A1124	ectoine synthase
Vibrio fischeri (strain ATCC 700601 / ES114)	+	VF_A1125	aspartate kinase
Vibrio fischeri (strain ATCC 700601 / ES114)	+	VF_0353	single-stranded DNA-binding protein
Vibrio fischeri (strain ATCC 700601 / ES114)	+	VF_0969	potential redox protein
Vibrio fischeri (strain ATCC 700601 / ES114)	-	VF_1004	hypothetical cytosolic protein
Vibrio fischeri (strain ATCC 700601 / ES114)	+	VF_2300	glutaredoxin
Vibrio fischeri (strain ATCC 700601 / ES114)	-	VF_2440	DNA-damage-inducible SOS response protein
Vibrio fischeri (strain MJ11)	+	VFMJ11_A0424	spermidine N(1)-acetyltransferase
Vibrio fischeri (strain MJ11)	-	VFMJ11_A0430	ABC transporter amino acid-binding protein
Vibrio fischeri (strain MJ11)	-	VFMJ11_A0431	amino acid ABC transporter permease protein
Vibrio fischeri (strain MJ11)	-	VFMJ11_A0823	type VI secretion protein, family
Vibrio fischeri (strain MJ11)	-	VFMJ11_A0831	BfdA
Vibrio fischeri (strain MJ11)	-	VFMJ11_A1070	hemolysin co-regulated protein
Vibrio fischeri (strain MJ11)	-	VFMJ11_A1220	NADPH-dependent fmn reductase
Vibrio fischeri (strain MJ11)	+	VFMJ11_A1233	L-2,4-diaminobutyric acid acetyltransferase
Vibrio fischeri (strain MJ11)	+	VFMJ11_A1234	diaminobutyrate--2-oxoglutarate aminotransferase
Vibrio fischeri (strain MJ11)	+	VFMJ11_A1235	ectoine synthase
Vibrio fischeri (strain MJ11)	+	VFMJ11_A1236	aspartate kinase
Vibrio fischeri (strain MJ11)	+	VFMJ11_0344	single-stranded DNA-binding protein
Vibrio fischeri (strain MJ11)	+	VFMJ11_1023	potential redox protein
Vibrio fischeri (strain MJ11)	-	VFMJ11_1087	type VI secretion protein, family
Vibrio fischeri (strain MJ11)	-	VFMJ11_1495	BfdA
Vibrio fischeri (strain MJ11)	+	VFMJ11_2412	hybrid peroxiredoxin hyPrx5 (Thioredoxinreductase)
Vibrio fischeri (strain MJ11)	-	VFMJ11_2564	DNA-damage-inducible protein F
Vibrio furnissii (strain DSM 14383 / NCTC 11218)	+	vfu_A00481	DNA-damage-inducible protein F
Vibrio furnissii (strain DSM 14383 / NCTC 11218)	-	vfu_A00626	AhpC/TSA family/glutaredoxin domain protein
Vibrio furnissii (strain DSM 14383 / NCTC 11218)	+	vfu_A01211	FMN reductase, NADPH-dependent
Vibrio furnissii (strain DSM 14383 / NCTC 11218)	-	vfu_A01958	hcp protein
Vibrio furnissii (strain DSM 14383 / NCTC 11218)	-	vfu_A03120	single strand DNA-binding protein-SSB
Vibrio furnissii (strain DSM 14383 / NCTC 11218)	-	vfu_B00616	hypothetical amino acid ABC transporter, permeaseprotein
Vibrio furnissii (strain DSM 14383 / NCTC 11218)	-	vfu_B00617	hypothetical binding protein component ofABCtransporter
Vibrio furnissii (strain DSM 14383 / NCTC 11218)	-	vfu_B00640	aspartate kinase
Vibrio furnissii (strain DSM 14383 / NCTC 11218)	-	vfu_B00641	L-ectoine synthase
Vibrio furnissii (strain DSM 14383 / NCTC 11218)	-	vfu_B00642	diaminobutyrate--2-oxoglutarate aminotransferase
Vibrio furnissii (strain DSM 14383 / NCTC 11218)	-	vfu_B00643	L-2,4-diaminobutyric acid acetyltransferase
Vibrio furnissii (strain DSM 14383 / NCTC 11218)	-	vfu_B00999	hypothetical protein
Vibrio furnissii (strain DSM 14383 / NCTC 11218)	+	vfu_B01010	type VI secretion system effector, Hcp1 family
Vibrio furnissii (strain DSM 14383 / NCTC 11218)	+	vfu_B01176	hypothetical protein
Vibrio furnissii (strain DSM 14383 / NCTC 11218)	-	vfu_B01251	spermidine n1-acetyltransferase
Vibrio harveyi (strain ATCC BAA-1116 / BB120)	-	VIBHAR_05863	hypothetical protein
Vibrio harveyi (strain ATCC BAA-1116 / BB120)	-	VIBHAR_05871	hypothetical protein
Vibrio harveyi (strain ATCC BAA-1116 / BB120)	+	VIBHAR_05951	hypothetical protein
Vibrio harveyi (strain ATCC BAA-1116 / BB120)	+	VIBHAR_05952	hypothetical protein
Vibrio harveyi (strain ATCC BAA-1116 / BB120)	+	VIBHAR_06378	hypothetical protein
Vibrio harveyi (strain ATCC BAA-1116 / BB120)	+	VIBHAR_07021	hypothetical protein
Vibrio harveyi (strain ATCC BAA-1116 / BB120)	+	VIBHAR_00036	hypothetical protein
Vibrio harveyi (strain ATCC BAA-1116 / BB120)	-	VIBHAR_00266	hypothetical protein
Vibrio harveyi (strain ATCC BAA-1116 / BB120)	-	VIBHAR_02451	hypothetical protein
Vibrio harveyi (strain ATCC BAA-1116 / BB120)	-	VIBHAR_02452	hypothetical protein
Vibrio harveyi (strain ATCC BAA-1116 / BB120)	-	VIBHAR_02453	hypothetical protein
Vibrio harveyi (strain ATCC BAA-1116 / BB120)	-	VIBHAR_02454	hypothetical protein
Vibrio harveyi (strain ATCC BAA-1116 / BB120)	-	VIBHAR_03109	hypothetical protein
Vibrio harveyi (strain ATCC BAA-1116 / BB120)	-	VIBHAR_03705	hypothetical protein
Vibrio parahaemolyticus RIMD 2210633	-	VPA0025	hypothetical protein
Vibrio parahaemolyticus RIMD 2210633	-	VPA0474	spermidine n1-acetyltransferase
Vibrio parahaemolyticus RIMD 2210633	-	VPA0820	amino acid ABC transporter, periplasmic aminoacid-binding protein
Vibrio parahaemolyticus RIMD 2210633	-	VPA0821	amino acid ABC transporter, permease protein
Vibrio parahaemolyticus RIMD 2210633	+	VP1393	BfdA
Vibrio parahaemolyticus RIMD 2210633	+	VP1402	conserved hypothetical protein
Vibrio parahaemolyticus RIMD 2210633	-	VP1719	putative aspartokinase
Vibrio parahaemolyticus RIMD 2210633	-	VP1720	ectoine synthase
Vibrio parahaemolyticus RIMD 2210633	-	VP1721	diaminobutyrate-pyruvate aminotransferase
Vibrio parahaemolyticus RIMD 2210633	-	VP1722	L-2,4-diaminobutyric acid acetyltransferase
Vibrio parahaemolyticus RIMD 2210633	-	VP2197	conserved hypothetical protein
Vibrio parahaemolyticus RIMD 2210633	-	VP2709	single-strand binding protein
Vibrio parahaemolyticus RIMD 2210633	+	VP2753	peroxiredoxin family protein/glutaredoxin
Vibrio parahaemolyticus RIMD 2210633	-	VP2943	DNA-damage-inducible protein F
Vibrio sp. (strain Ex25)	+	VEA_000215	amino acid ABC transporter permease protein
Vibrio sp. (strain Ex25)	+	VEA_000216	amino acid ABC transporter amino acid-bindingprotein
Vibrio sp. (strain Ex25)	-	VEA_000441	uncharacterized protein ImpB
Vibrio sp. (strain Ex25)	-	VEA_000449	Hcp protein
Vibrio sp. (strain Ex25)	+	VEA_000970	cell division inhibitor
Vibrio sp. (strain Ex25)	-	VEA_001389	spermidine N1-acetyltransferase
Vibrio sp. (strain Ex25)	+	VEA_002151	DNA-damage-inducible protein F
Vibrio sp. (strain Ex25)	-	VEA_002319	peroxiredoxin family protein/glutaredoxin
Vibrio sp. (strain Ex25)	+	VEA_002363	single-stranded DNA-binding protein
Vibrio sp. (strain Ex25)	+	VEA_002868	hypothetical protein
Vibrio sp. (strain Ex25)	-	VEA_003602	aspartokinase associated with ectoinbiosynthesis
Vibrio sp. (strain Ex25)	-	VEA_003603	L-ectoine synthase
Vibrio sp. (strain Ex25)	-	VEA_003604	diaminobutyrate-pyruvate aminotransferase
Vibrio sp. (strain Ex25)	-	VEA_003605	L-2,4-diaminobutyric acid acetyltransferase
Vibrio splendidus (strain LGP32)	+	VS_II0066	L-2,4-diaminobutyric acid acetyltransferase
Vibrio splendidus (strain LGP32)	+	VS_II0067	Diaminobutyrate-pyruvate aminotransferase
Vibrio splendidus (strain LGP32)	+	VS_II0068	Ectoine synthase
Vibrio splendidus (strain LGP32)	+	VS_II0069	Aspartokinase
Vibrio splendidus (strain LGP32)	-	VS_II0532	ABC transporter: Substrate binding proteinprecursor
Vibrio splendidus (strain LGP32)	-	VS_II0533	ABC transporter: transmembrane protein
Vibrio splendidus (strain LGP32)	-	VS_II0882	putative GCN5-related N-acetyltransferase
Vibrio splendidus (strain LGP32)	-	VS_II0997	Conserved hypothetical protein
Vibrio splendidus (strain LGP32)	-	VS_II1005	Hcp (Haemolysin co-regulated protein)
Vibrio splendidus (strain LGP32)	+	VS_0323	Single-strand binding protein (SSB)(Helix-destabilizing protein)
Vibrio splendidus (strain LGP32)	+	VS_0896	hypothetical protein
Vibrio splendidus (strain LGP32)	-	VS_2137	conserved hypothetical protein
Vibrio splendidus (strain LGP32)	+	VS_2143	hypothetical protein
Vibrio splendidus (strain LGP32)	+	VS_2880	peroxiredoxin family protein/glutaredoxin
Vibrio splendidus (strain LGP32)	-	VS_3004	DNA-damage-inducible protein F

## Sheet: Vibrio Vulnificus Only
Organism	Strand	Locus_tag	Product
Vibrio vulnificus (strain MO6-24/O)	+	VVMO6_00089	hypothetical protein
Vibrio vulnificus (strain MO6-24/O)	+	VVMO6_00255	hypothetical protein
Vibrio vulnificus (strain MO6-24/O)	+	VVMO6_00350	uncharacterized conserved protein
Vibrio vulnificus (strain MO6-24/O)	+	VVMO6_00351	GGDEF domain
Vibrio vulnificus (strain MO6-24/O)	+	VVMO6_00360	single-stranded DNA-binding protein
Vibrio vulnificus (strain MO6-24/O)	+	VVMO6_00604	hypothetical protein
Vibrio vulnificus (strain MO6-24/O)	+	VVMO6_00630	putative membrane GGDEF domain involved in signaltransduction
Vibrio vulnificus (strain MO6-24/O)	+	VVMO6_00631	small-conductance mechanosensitive channel
Vibrio vulnificus (strain MO6-24/O)	+	VVMO6_00639	flp pilus assembly protein
Vibrio vulnificus (strain MO6-24/O)	-	VVMO6_00798	hypothetical protein
Vibrio vulnificus (strain MO6-24/O)	-	VVMO6_00889	hypothetical protein
Vibrio vulnificus (strain MO6-24/O)	-	VVMO6_01082	hypothetical protein
Vibrio vulnificus (strain MO6-24/O)	+	VVMO6_01089	GGDEF family protein
Vibrio vulnificus (strain MO6-24/O)	+	VVMO6_01166	hypothetical protein
Vibrio vulnificus (strain MO6-24/O)	-	VVMO6_01202	hypothetical protein
Vibrio vulnificus (strain MO6-24/O)	-	VVMO6_01203	hypothetical protein
Vibrio vulnificus (strain MO6-24/O)	+	VVMO6_01204	hypothetical protein
Vibrio vulnificus (strain MO6-24/O)	+	VVMO6_01205	hypothetical protein
Vibrio vulnificus (strain MO6-24/O)	+	VVMO6_01206	flp pilus assembly protein CpaB
Vibrio vulnificus (strain MO6-24/O)	+	VVMO6_01207	flp pilus assembly protein, secretin CpaC
Vibrio vulnificus (strain MO6-24/O)	+	VVMO6_01208	hypothetical protein
Vibrio vulnificus (strain MO6-24/O)	+	VVMO6_01209	pilus assembly protein CpaE-like protein
Vibrio vulnificus (strain MO6-24/O)	+	VVMO6_01210	flp pilus assembly protein TadA
Vibrio vulnificus (strain MO6-24/O)	+	VVMO6_01211	flp pilus assembly protein TadB
Vibrio vulnificus (strain MO6-24/O)	+	VVMO6_01212	flp pilus assembly protein TadC
Vibrio vulnificus (strain MO6-24/O)	+	VVMO6_01214	hypothetical protein
Vibrio vulnificus (strain MO6-24/O)	+	VVMO6_01215	hypothetical protein
Vibrio vulnificus (strain MO6-24/O)	+	VVMO6_01216	hypothetical protein
Vibrio vulnificus (strain MO6-24/O)	+	VVMO6_01223	hypothetical protein
Vibrio vulnificus (strain MO6-24/O)	-	VVMO6_01244	outer membrane receptor protein
Vibrio vulnificus (strain MO6-24/O)	+	VVMO6_01463	putative exported protein
Vibrio vulnificus (strain MO6-24/O)	+	VVMO6_01464	hypothetical protein
Vibrio vulnificus (strain MO6-24/O)	-	VVMO6_01488	methyl-accepting chemotaxis protein I (serinechemoreceptor protein)
Vibrio vulnificus (strain MO6-24/O)	+	VVMO6_01639	putative lipoprotein
Vibrio vulnificus (strain MO6-24/O)	+	VVMO6_01652	DNA-binding HTH domain-containing protein
Vibrio vulnificus (strain MO6-24/O)	+	VVMO6_01715	amino acid transporter
Vibrio vulnificus (strain MO6-24/O)	-	VVMO6_01719	ABC-type amino acid transport signal transductionsystems periplasmic component/domain
Vibrio vulnificus (strain MO6-24/O)	+	VVMO6_01798	hypothetical protein
Vibrio vulnificus (strain MO6-24/O)	-	VVMO6_01800	GGDEF domain
Vibrio vulnificus (strain MO6-24/O)	+	VVMO6_01836	hypothetical protein
Vibrio vulnificus (strain MO6-24/O)	-	VVMO6_01915	oligopeptide transport system permease proteinOppB
Vibrio vulnificus (strain MO6-24/O)	-	VVMO6_01968	nrfF
Vibrio vulnificus (strain MO6-24/O)	-	VVMO6_02046	V10 pilin
Vibrio vulnificus (strain MO6-24/O)	-	VVMO6_02070	two component response regulator
Vibrio vulnificus (strain MO6-24/O)	-	VVMO6_02071	signal transduction histidine kinase
Vibrio vulnificus (strain MO6-24/O)	-	VVMO6_02222	methyl-accepting chemotaxis protein I (serinechemoreceptor protein)
Vibrio vulnificus (strain MO6-24/O)	+	VVMO6_02389	hypothetical protein
Vibrio vulnificus (strain MO6-24/O)	-	VVMO6_02412	kef-type K+ transport system predictedNAD-binding component
Vibrio vulnificus (strain MO6-24/O)	-	VVMO6_02496	hypothetical protein
Vibrio vulnificus (strain MO6-24/O)	+	VVMO6_02965	GGDEF family protein
Vibrio vulnificus (strain MO6-24/O)	-	VVMO6_03052	hypothetical protein
Vibrio vulnificus (strain MO6-24/O)	-	VVMO6_03053	hypothetical protein
Vibrio vulnificus (strain MO6-24/O)	+	VVMO6_03068	methyl-accepting chemotaxis protein I (serinechemoreceptor protein)
Vibrio vulnificus (strain MO6-24/O)	-	VVMO6_03069	hypothetical protein
Vibrio vulnificus (strain MO6-24/O)	-	VVMO6_03073	HDIG domain protein
Vibrio vulnificus (strain MO6-24/O)	-	VVMO6_03074	na/Pi cotransporter II-related protein
Vibrio vulnificus (strain MO6-24/O)	+	VVMO6_03082	ABC-type amino acid transport/signal transductionsystem
Vibrio vulnificus (strain MO6-24/O)	-	VVMO6_03101	hypothetical protein
Vibrio vulnificus (strain MO6-24/O)	+	VVMO6_03103	oligopeptide ABC transporter, periplasmicoligopeptide-binding protein OppA
Vibrio vulnificus (strain MO6-24/O)	+	VVMO6_03104	ABC-type dipeptide/oligopeptide/nickel transportsystem, permease component
Vibrio vulnificus (strain MO6-24/O)	+	VVMO6_03105	ABC-type dipeptide/oligopeptide/nickel transportsystem, permease component
Vibrio vulnificus (strain MO6-24/O)	+	VVMO6_03106	ABC-type dipeptide/oligopeptide/nickel transportsystem, ATPase component
Vibrio vulnificus (strain MO6-24/O)	+	VVMO6_03107	ABC-type oligopeptide transport system, ATPasecomponent
Vibrio vulnificus (strain MO6-24/O)	+	VVMO6_03108	hypothetical protein
Vibrio vulnificus (strain MO6-24/O)	-	VVMO6_03109	maltose operon transcriptional repressor MalRLacI family
Vibrio vulnificus (strain MO6-24/O)	+	VVMO6_03110	hypothetical protein
Vibrio vulnificus (strain MO6-24/O)	+	VVMO6_03111	beta-glucanase precursor
Vibrio vulnificus (strain MO6-24/O)	+	VVMO6_03113	maltoporin (maltose/maltodextrin high-affinityreceptor, phage lambda receptor protein)
Vibrio vulnificus (strain MO6-24/O)	+	VVMO6_03115	beta-glucosidase-related glycosidase
Vibrio vulnificus (strain MO6-24/O)	-	VVMO6_03122	hypothetical protein
Vibrio vulnificus (strain MO6-24/O)	-	VVMO6_03132	galactose operon repressor GalR-LacI family oftranscriptional regulators
Vibrio vulnificus (strain MO6-24/O)	+	VVMO6_03138	alpha-galactosidase
Vibrio vulnificus (strain MO6-24/O)	+	VVMO6_03160	hypothetical protein
Vibrio vulnificus (strain MO6-24/O)	+	VVMO6_03167	uncharacterized protein conserved in bacteria
Vibrio vulnificus (strain MO6-24/O)	+	VVMO6_03170	hypothetical protein
Vibrio vulnificus (strain MO6-24/O)	-	VVMO6_03177	permease of the drug/metabolite transporter (DMT)superfamily
Vibrio vulnificus (strain MO6-24/O)	-	VVMO6_03178	hypothetical protein
Vibrio vulnificus (strain MO6-24/O)	-	VVMO6_03179	argininosuccinate synthase
Vibrio vulnificus (strain MO6-24/O)	+	VVMO6_03180	transcriptional regulator, LysR family
Vibrio vulnificus (strain MO6-24/O)	-	VVMO6_03186	hypothetical protein
Vibrio vulnificus (strain MO6-24/O)	+	VVMO6_03192	DNA-binding HTH domain-containing protein
Vibrio vulnificus (strain MO6-24/O)	+	VVMO6_03216	hypothetical protein
Vibrio vulnificus (strain MO6-24/O)	+	VVMO6_03223	transcriptional regulator, TetR family
Vibrio vulnificus (strain MO6-24/O)	-	VVMO6_03261	hypothetical protein
Vibrio vulnificus (strain MO6-24/O)	-	VVMO6_03275	membrane protein
Vibrio vulnificus (strain MO6-24/O)	+	VVMO6_03287	RTX toxin-like Ca2+-binding protein
Vibrio vulnificus (strain MO6-24/O)	+	VVMO6_03288	toxin secretion ATP-binding protein
Vibrio vulnificus (strain MO6-24/O)	+	VVMO6_03289	secretion protein, HlyD family
Vibrio vulnificus (strain MO6-24/O)	+	VVMO6_03290	agglutination protein
Vibrio vulnificus (strain MO6-24/O)	+	VVMO6_03291	membrane protein
Vibrio vulnificus (strain MO6-24/O)	+	VVMO6_03292	ABC-type phosphate transport system, periplasmiccomponent
Vibrio vulnificus (strain MO6-24/O)	-	VVMO6_03322	methyl-accepting chemotaxis protein
Vibrio vulnificus (strain MO6-24/O)	+	VVMO6_03393	membrane protein
Vibrio vulnificus (strain MO6-24/O)	-	VVMO6_03401	spermidine synthase-like protein
Vibrio vulnificus (strain MO6-24/O)	-	VVMO6_03402	glycosyltransferase involved in cell wallbiogenesis
Vibrio vulnificus (strain MO6-24/O)	-	VVMO6_03423	transcriptional regulator AraC family
Vibrio vulnificus (strain MO6-24/O)	+	VVMO6_03424	phosphoenolpyruvate-protein kinase
Vibrio vulnificus (strain MO6-24/O)	+	VVMO6_03425	methyl-accepting chemotaxis protein
Vibrio vulnificus (strain MO6-24/O)	-	VVMO6_03448	chitinase putative
Vibrio vulnificus (strain MO6-24/O)	-	VVMO6_03463	hypothetical protein
Vibrio vulnificus (strain MO6-24/O)	+	VVMO6_03471	membrane protein
Vibrio vulnificus (strain MO6-24/O)	+	VVMO6_03477	hypothetical protein
Vibrio vulnificus (strain MO6-24/O)	+	VVMO6_03479	hypothetical protein
Vibrio vulnificus (strain MO6-24/O)	-	VVMO6_03483	zinc metalloprotease
Vibrio vulnificus (strain MO6-24/O)	+	VVMO6_03484	signal recognition particle GTPase
Vibrio vulnificus (strain MO6-24/O)	+	VVMO6_03490	diadenosine tetraphosphatase
Vibrio vulnificus (strain MO6-24/O)	+	VVMO6_03613	hypothetical protein
Vibrio vulnificus (strain MO6-24/O)	-	VVMO6_03638	GGDEF family protein
Vibrio vulnificus (strain MO6-24/O)	+	VVMO6_03639	bacterial surface protein
Vibrio vulnificus (strain MO6-24/O)	+	VVMO6_03676	hypothetical protein
Vibrio vulnificus (strain MO6-24/O)	+	VVMO6_03738	hypothetical protein
Vibrio vulnificus (strain MO6-24/O)	+	VVMO6_03766	hypothetical protein
Vibrio vulnificus (strain MO6-24/O)	+	VVMO6_03853	signal transduction histidine kinase
Vibrio vulnificus (strain MO6-24/O)	+	VVMO6_03854	methylase of chemotaxis methyl-accepting protein
Vibrio vulnificus (strain MO6-24/O)	+	VVMO6_03855	hypothetical protein
Vibrio vulnificus (strain MO6-24/O)	+	VVMO6_03880	cytolysin secretion protein
Vibrio vulnificus (strain MO6-24/O)	+	VVMO6_03923	predicted signal transduction protein
Vibrio vulnificus (strain MO6-24/O)	+	VVMO6_04015	diguanylate cyclase/phosphodiesterase (GGDEF &EAL domains) with PAS/PAC sensor(s)
Vibrio vulnificus (strain MO6-24/O)	-	VVMO6_04070	hypothetical protein
Vibrio vulnificus (strain MO6-24/O)	-	VVMO6_04074	histone acetyltransferase HPA2
Vibrio vulnificus (strain MO6-24/O)	+	VVMO6_04087	outer membrane receptor protein
Vibrio vulnificus (strain MO6-24/O)	+	VVMO6_04167	predicted L-lactate dehydrogenase, Fe-Soxidoreductase subunit YkgE
Vibrio vulnificus (strain MO6-24/O)	+	VVMO6_04168	predicted L-lactate dehydrogenase, Iron-sulfurcluster-binding subunit YkgF
Vibrio vulnificus (strain MO6-24/O)	+	VVMO6_04169	predicted L-lactate dehydrogenase, hypotheticalprotein subunit YkgG
Vibrio vulnificus (strain MO6-24/O)	+	VVMO6_04172	uncharacterized protein
Vibrio vulnificus (strain MO6-24/O)	-	VVMO6_04177	Zn-dependent hydrolase
Vibrio vulnificus (strain MO6-24/O)	+	VVMO6_04188	hypothetical protein
Vibrio vulnificus (strain MO6-24/O)	+	VVMO6_04191	hypothetical protein
Vibrio vulnificus (strain MO6-24/O)	-	VVMO6_04192	ABC-type amino acid transport/signal transductionsystem protein
Vibrio vulnificus (strain MO6-24/O)	-	VVMO6_04207	isochorismate pyruvate-lyase of siderophorebiosynthesis
Vibrio vulnificus (strain MO6-24/O)	-	VVMO6_04208	2,3-dihydroxybenzoate-AMP ligase
Vibrio vulnificus (strain MO6-24/O)	+	VVMO6_04209	aryl carrier domain
Vibrio vulnificus (strain MO6-24/O)	+	VVMO6_04225	hypothetical protein
Vibrio vulnificus (strain MO6-24/O)	-	VVMO6_04240	GGDEF family protein
Vibrio vulnificus (strain MO6-24/O)	-	VVMO6_04241	ABC-type sugar transport system periplasmiccomponent
Vibrio vulnificus (strain MO6-24/O)	+	VVMO6_04249	transcriptional regulator
Vibrio vulnificus (strain MO6-24/O)	+	VVMO6_04287	uncharacterized conserved protein
Vibrio vulnificus (strain MO6-24/O)	-	VVMO6_04314	alkaline phosphatase
Vibrio vulnificus (strain MO6-24/O)	-	VVMO6_04316	small-conductance mechanosensitive channel
Vibrio vulnificus (strain MO6-24/O)	+	VVMO6_04322	hypothetical protein
Vibrio vulnificus (strain MO6-24/O)	+	VVMO6_04323	signal transduction histidine kinase
Vibrio vulnificus (strain MO6-24/O)	+	VVMO6_04334	ABC-type branched-chain amino acid transportsystem, periplasmic component
Vibrio vulnificus (strain MO6-24/O)	+	VVMO6_04335	GGDEF domain
Vibrio vulnificus (strain MO6-24/O)	-	VVMO6_04344	translation initiation factor 1
Vibrio vulnificus (strain MO6-24/O)	+	VVMO6_04348	hypothetical protein
Vibrio vulnificus (strain MO6-24/O)	-	VVMO6_04365	transglutaminase-like enzyme
Vibrio vulnificus (strain MO6-24/O)	+	VVMO6_04383	hypothetical protein
Vibrio vulnificus (strain MO6-24/O)	+	VVMO6_04425	alkyl sulfatase
Vibrio vulnificus (strain MO6-24/O)	+	VVMO6_04431	peptide methionine sulfoxide reductase MsrA
Vibrio vulnificus (strain MO6-24/O)	+	VVMO6_04436	hypothetical protein
Vibrio vulnificus (strain MO6-24/O)	-	VVMO6_04437	membrane protein
Vibrio vulnificus (strain MO6-24/O)	-	VVMO6_04438	glutaredoxin 3
Vibrio vulnificus (strain MO6-24/O)	+	VVMO6_04439	transcriptional regulator, AraC family
Vibrio vulnificus (strain MO6-24/O)	+	VVMO6_04446	hypothetical protein
Vibrio vulnificus (strain MO6-24/O)	-	VVMO6_04527	tRNA and rRNA cytosine-C5-methylase
Vibrio vulnificus (strain YJ016)	-	VVA0074	hypothetical protein
Vibrio vulnificus (strain YJ016)	+	VVA0091	methyl-accepting chemotaxis protein
Vibrio vulnificus (strain YJ016)	-	VVA0092	conserved hypothetical protein
Vibrio vulnificus (strain YJ016)	-	VVA0096	conserved hypothetical protein
Vibrio vulnificus (strain YJ016)	-	VVA0097	conserved hypothetical protein
Vibrio vulnificus (strain YJ016)	+	VVA0111	hypothetical protein
Vibrio vulnificus (strain YJ016)	-	VVA0131	conserved hypothetical protein
Vibrio vulnificus (strain YJ016)	+	VVA0132	ABC-type dipeptide transport system, periplasmiccomponent
Vibrio vulnificus (strain YJ016)	+	VVA0133	peptide ABC transporter, permease protein
Vibrio vulnificus (strain YJ016)	+	VVA0134	peptide ABC transporter, permease protein
Vibrio vulnificus (strain YJ016)	+	VVA0135	peptide ABC transporter, ATP-binding protein
Vibrio vulnificus (strain YJ016)	+	VVA0136	ABC-type oligopeptide transport system, ATPasecomponent
Vibrio vulnificus (strain YJ016)	+	VVA0137	hypothetical protein
Vibrio vulnificus (strain YJ016)	-	VVA0138	transcriptional regulator
Vibrio vulnificus (strain YJ016)	+	VVA0139	conserved hypothetical protein
Vibrio vulnificus (strain YJ016)	+	VVA0140	conserved hypothetical protein
Vibrio vulnificus (strain YJ016)	+	VVA0142	maltoporin
Vibrio vulnificus (strain YJ016)	+	VVA0145	beta-glucosidase-related glycosidase
Vibrio vulnificus (strain YJ016)	-	VVA0150	hypothetical protein
Vibrio vulnificus (strain YJ016)	-	VVA0160	transcriptional regulator
Vibrio vulnificus (strain YJ016)	+	VVA0166	alpha-galactosidase
Vibrio vulnificus (strain YJ016)	+	VVA0199	hypothetical protein
Vibrio vulnificus (strain YJ016)	+	VVA0206	uncharacterized protein conserved in bacteria
Vibrio vulnificus (strain YJ016)	+	VVA0209	hypothetical protein
Vibrio vulnificus (strain YJ016)	-	VVA0216	conserved hypothetical protein
Vibrio vulnificus (strain YJ016)	-	VVA0217	conserved hypothetical protein
Vibrio vulnificus (strain YJ016)	-	VVA0218	argininosuccinate synthase
Vibrio vulnificus (strain YJ016)	+	VVA0219	transcriptional regulator
Vibrio vulnificus (strain YJ016)	-	VVA0225	hypothetical protein
Vibrio vulnificus (strain YJ016)	+	VVA0232	hypothetical protein
Vibrio vulnificus (strain YJ016)	+	VVA0258	hypothetical protein
Vibrio vulnificus (strain YJ016)	+	VVA0265	transcriptional regulator
Vibrio vulnificus (strain YJ016)	-	VVA0310	hypothetical protein
Vibrio vulnificus (strain YJ016)	-	VVA0319	outer membrane protein V
Vibrio vulnificus (strain YJ016)	+	VVA0331	putative RTX toxin
Vibrio vulnificus (strain YJ016)	+	VVA0332	putative RTX toxin secretion ATP-binding protein
Vibrio vulnificus (strain YJ016)	+	VVA0333	putative RTX transport protein
Vibrio vulnificus (strain YJ016)	+	VVA0334	agglutination protein
Vibrio vulnificus (strain YJ016)	+	VVA0335	outer membrane protein
Vibrio vulnificus (strain YJ016)	+	VVA0336	ABC-type phosphate transport system, periplasmiccomponent
Vibrio vulnificus (strain YJ016)	-	VVA0366	methyl-accepting chemotaxis protein
Vibrio vulnificus (strain YJ016)	+	VVA0438	predicted membrane protein
Vibrio vulnificus (strain YJ016)	-	VVA0446	spermidine synthase
Vibrio vulnificus (strain YJ016)	-	VVA0447	hypothetical protein
Vibrio vulnificus (strain YJ016)	-	VVA0468	AraC-type DNA-binding domain-containing protein
Vibrio vulnificus (strain YJ016)	+	VVA0469	conserved hypothetical protein
Vibrio vulnificus (strain YJ016)	+	VVA0470	methyl-accepting chemotaxis protein
Vibrio vulnificus (strain YJ016)	-	VVA0501	conserved hypothetical protein
Vibrio vulnificus (strain YJ016)	-	VVA0518	conserved hypothetical protein
Vibrio vulnificus (strain YJ016)	+	VVA0526	predicted membrane protein
Vibrio vulnificus (strain YJ016)	+	VVA0531	hypothetical protein
Vibrio vulnificus (strain YJ016)	+	VVA0533	hypothetical protein
Vibrio vulnificus (strain YJ016)	-	VVA0537	Zinc metalloprotease
Vibrio vulnificus (strain YJ016)	+	VVA0540	hypothetical protein
Vibrio vulnificus (strain YJ016)	+	VVA0546	diadenosine tetraphosphatase
Vibrio vulnificus (strain YJ016)	+	VVA0624	hypothetical protein
Vibrio vulnificus (strain YJ016)	-	VVA0651	GGDEF family protein
Vibrio vulnificus (strain YJ016)	+	VVA0652	bacterial surface protein
Vibrio vulnificus (strain YJ016)	+	VVA0686	conserved hypothetical protein
Vibrio vulnificus (strain YJ016)	+	VVA0749	hypothetical protein
Vibrio vulnificus (strain YJ016)	+	VVA0779	hypothetical protein
Vibrio vulnificus (strain YJ016)	+	VVA0933	signal transduction histidine kinase
Vibrio vulnificus (strain YJ016)	+	VVA0934	methylase of chemotaxis methyl-accepting protein
Vibrio vulnificus (strain YJ016)	+	VVA0935	putative protein-glutamate methylesterase
Vibrio vulnificus (strain YJ016)	+	VVA0964	cytolysin secretion protein VvhB
Vibrio vulnificus (strain YJ016)	+	VVA1003	predicted signal transduction protein
Vibrio vulnificus (strain YJ016)	+	VVA1104	predicted signal transduction protein
Vibrio vulnificus (strain YJ016)	-	VVA1164	hypothetical protein
Vibrio vulnificus (strain YJ016)	-	VVA1173	histone acetyltransferase HPA2
Vibrio vulnificus (strain YJ016)	+	VVA1180	hypothetical protein
Vibrio vulnificus (strain YJ016)	+	VVA1262	Fe-S oxidoreductase
Vibrio vulnificus (strain YJ016)	+	VVA1263	uncharacterized conserved protein containing aferredoxin-like domain
Vibrio vulnificus (strain YJ016)	+	VVA1264	uncharacterized conserved protein
Vibrio vulnificus (strain YJ016)	+	VVA1267	uncharacterized protein
Vibrio vulnificus (strain YJ016)	-	VVA1273	Zn-dependent hydrolase
Vibrio vulnificus (strain YJ016)	+	VVA1284	conserved hypothetical protein
Vibrio vulnificus (strain YJ016)	+	VVA1288	conserved hypothetical protein
Vibrio vulnificus (strain YJ016)	-	VVA1289	conserved hypothetical protein
Vibrio vulnificus (strain YJ016)	-	VVA1305	chorismate mutase
Vibrio vulnificus (strain YJ016)	-	VVA1306	vulnibactin-specific 2,3-dihydroxybenzoate-AMPligase, VibE homolog
Vibrio vulnificus (strain YJ016)	+	VVA1307	aryl carrier domain
Vibrio vulnificus (strain YJ016)	+	VVA1328	hypothetical protein
Vibrio vulnificus (strain YJ016)	-	VVA1343	conserved hypothetical protein
Vibrio vulnificus (strain YJ016)	-	VVA1344	ABC-type sugar transport system, periplasmiccomponent
Vibrio vulnificus (strain YJ016)	+	VVA1352	transcriptional regulator
Vibrio vulnificus (strain YJ016)	+	VVA1375	uncharacterized conserved protein
Vibrio vulnificus (strain YJ016)	-	VVA1410	conserved hypothetical protein
Vibrio vulnificus (strain YJ016)	-	VVA1412	small-conductance mechanosensitive channel
Vibrio vulnificus (strain YJ016)	+	VVA1419	conserved hypothetical protein
Vibrio vulnificus (strain YJ016)	+	VVA1420	signal transduction histidine kinase
Vibrio vulnificus (strain YJ016)	+	VVA1428	ABC-type branched-chain amino acid transportsystem, periplasmic component
Vibrio vulnificus (strain YJ016)	+	VVA1429	conserved hypothetical protein
Vibrio vulnificus (strain YJ016)	-	VVA1440	hypothetical protein
Vibrio vulnificus (strain YJ016)	+	VVA1443	hypothetical protein
Vibrio vulnificus (strain YJ016)	-	VVA1463	hypothetical protein
Vibrio vulnificus (strain YJ016)	+	VVA1483	hypothetical protein
Vibrio vulnificus (strain YJ016)	+	VVA1527	alkyl sulfatase
Vibrio vulnificus (strain YJ016)	+	VVA1534	Peptide methionine sulfoxide reductase
Vibrio vulnificus (strain YJ016)	+	VVA1559	hypothetical protein
Vibrio vulnificus (strain YJ016)	-	VVA1560	predicted membrane protein
Vibrio vulnificus (strain YJ016)	-	VVA1561	glutaredoxin
Vibrio vulnificus (strain YJ016)	+	VVA1562	AraC-type DNA-binding domain-containing protein
Vibrio vulnificus (strain YJ016)	+	VVA1568	hypothetical protein
Vibrio vulnificus (strain YJ016)	-	VVA1664	tRNA and rRNA cytosine-C5-methylase
Vibrio vulnificus (strain YJ016)	-	VV0017	GGDEF family protein
Vibrio vulnificus (strain YJ016)	+	VV0072	hypothetical protein
Vibrio vulnificus (strain YJ016)	+	VV0694	hypothetical protein
Vibrio vulnificus (strain YJ016)	+	VV0782	putative potassium channel protein
Vibrio vulnificus (strain YJ016)	-	VV0828	conserved hypothetical protein
Vibrio vulnificus (strain YJ016)	+	VV1004	methyl-accepting chemotaxis protein
Vibrio vulnificus (strain YJ016)	+	VV1157	signal transduction histidine kinase
Vibrio vulnificus (strain YJ016)	+	VV1158	conserved hypothetical protein
Vibrio vulnificus (strain YJ016)	+	VV1172	v10 pilin
Vibrio vulnificus (strain YJ016)	+	VV1249	formate-dependent nitrite reductase complex, NrfFprotein
Vibrio vulnificus (strain YJ016)	+	VV1306	ABC-type uncharacterized transport system,permease component
Vibrio vulnificus (strain YJ016)	-	VV1378	hypothetical protein
Vibrio vulnificus (strain YJ016)	+	VV1417	GGDEF family protein
Vibrio vulnificus (strain YJ016)	-	VV1419	conserved hypothetical protein
Vibrio vulnificus (strain YJ016)	+	VV1499	conserved hypothetical protein
Vibrio vulnificus (strain YJ016)	-	VV1503	GGDEF family protein
Vibrio vulnificus (strain YJ016)	-	VV1598	DNA-binding HTH domain-containing protein
Vibrio vulnificus (strain YJ016)	-	VV1610	putative lipoprotein
Vibrio vulnificus (strain YJ016)	+	VV1707	methyl-accepting chemotaxis protein
Vibrio vulnificus (strain YJ016)	-	VV1732	hypothetical protein
Vibrio vulnificus (strain YJ016)	-	VV1733	putative exported protein
Vibrio vulnificus (strain YJ016)	+	VV1977	hypothetical protein
Vibrio vulnificus (strain YJ016)	-	VV1992	hypothetical protein
Vibrio vulnificus (strain YJ016)	-	VV1999	conserved hypothetical protein
Vibrio vulnificus (strain YJ016)	-	VV2001	hypothetical protein
Vibrio vulnificus (strain YJ016)	-	VV2002	hypothetical protein
Vibrio vulnificus (strain YJ016)	-	VV2005	Flp pilus assembly protein TadC
Vibrio vulnificus (strain YJ016)	-	VV2006	Flp pilus assembly protein TadB
Vibrio vulnificus (strain YJ016)	-	VV2007	Flp pilus assembly protein TadA
Vibrio vulnificus (strain YJ016)	-	VV2008	Flp pilus assembly protein CpaE-like
Vibrio vulnificus (strain YJ016)	-	VV2009	hypothetical protein
Vibrio vulnificus (strain YJ016)	-	VV2010	Flp pilus assembly protein, secretin CpaC
Vibrio vulnificus (strain YJ016)	-	VV2011	Flp pilus assembly protein CpaB
Vibrio vulnificus (strain YJ016)	-	VV2012	hypothetical protein
Vibrio vulnificus (strain YJ016)	-	VV2013	hypothetical protein
Vibrio vulnificus (strain YJ016)	+	VV2014	hypothetical protein
Vibrio vulnificus (strain YJ016)	+	VV2015	hypothetical protein
Vibrio vulnificus (strain YJ016)	-	VV2054	conserved hypothetical protein
Vibrio vulnificus (strain YJ016)	-	VV2140	GGDEF family protein
Vibrio vulnificus (strain YJ016)	+	VV2166	conserved hypothetical protein
Vibrio vulnificus (strain YJ016)	+	VV2408	conserved hypothetical protein
Vibrio vulnificus (strain YJ016)	+	VV2502	conserved hypothetical protein
Vibrio vulnificus (strain YJ016)	-	VV2664	hypothetical protein
Vibrio vulnificus (strain YJ016)	-	VV2670	hypothetical protein
Vibrio vulnificus (strain YJ016)	-	VV2671	GGDEF family protein
Vibrio vulnificus (strain YJ016)	-	VV2698	hypothetical protein
Vibrio vulnificus (strain YJ016)	-	VV2953	single-stranded DNA-binding protein
Vibrio vulnificus (strain YJ016)	-	VV2962	conserved hypothetical protein
Vibrio vulnificus (strain YJ016)	-	VV2963	conserved hypothetical protein
Vibrio vulnificus (strain YJ016)	-	VV3057	hypothetical protein
Vibrio vulnificus CMCP6	-	VV2_0009	hypothetical protein
Vibrio vulnificus CMCP6	+	VV2_0018	membrane protein
Vibrio vulnificus CMCP6	+	VV2_0024	hypothetical protein
Vibrio vulnificus CMCP6	+	VV2_0026	hypothetical protein
Vibrio vulnificus CMCP6	-	VV2_0032	Zinc metalloprotease
Vibrio vulnificus CMCP6	+	VV2_0033	Signal recognition particle GTPase
Vibrio vulnificus CMCP6	+	VV2_0038	Diadenosine tetraphosphatase
Vibrio vulnificus CMCP6	+	VV2_0116	hypothetical protein
Vibrio vulnificus CMCP6	-	VV2_0141	GGDEF family protein
Vibrio vulnificus CMCP6	+	VV2_0142	Bacterial surface protein
Vibrio vulnificus CMCP6	+	VV2_0178	hypothetical protein
Vibrio vulnificus CMCP6	+	VV2_0244	hypothetical protein
Vibrio vulnificus CMCP6	+	VV2_0274	hypothetical protein
Vibrio vulnificus CMCP6	+	VV2_0376	Signal transduction histidine kinase
Vibrio vulnificus CMCP6	+	VV2_0377	Methylase of chemotaxis methyl-accepting protein
Vibrio vulnificus CMCP6	+	VV2_0378	hypothetical protein
Vibrio vulnificus CMCP6	+	VV2_0403	cytolysin secretion protein VvhB
Vibrio vulnificus CMCP6	+	VV2_0453	Predicted signal transduction protein
Vibrio vulnificus CMCP6	+	VV2_0556	Predicted signal transduction protein
Vibrio vulnificus CMCP6	-	VV2_0611	hypothetical protein
Vibrio vulnificus CMCP6	-	VV2_0615	Histone acetyltransferase HPA2
Vibrio vulnificus CMCP6	+	VV2_0713	Outer membrane receptor protein
Vibrio vulnificus CMCP6	+	VV2_0798	Predicted L-lactate dehydrogenase, Fe-Soxidoreductase subunit YkgE
Vibrio vulnificus CMCP6	+	VV2_0799	iron-sulfur cluster binding protein
Vibrio vulnificus CMCP6	+	VV2_0800	Predicted L-lactate dehydrogenase, hypotheticalprotein subunit YkgG
Vibrio vulnificus CMCP6	+	VV2_0803	Uncharacterized protein
Vibrio vulnificus CMCP6	-	VV2_0809	Zn-dependent hydrolase
Vibrio vulnificus CMCP6	+	VV2_0819	hypothetical protein
Vibrio vulnificus CMCP6	+	VV2_0822	hypothetical protein
Vibrio vulnificus CMCP6	-	VV2_0823	ABC-type amino acid transport/signal transductionsystem
Vibrio vulnificus CMCP6	-	VV2_0839	Isochorismate pyruvate-lyase of siderophorebiosynthesis Vulnibactin-specific
Vibrio vulnificus CMCP6	-	VV2_0840	2,3-dihydroxybenzoate-AMP ligase
Vibrio vulnificus CMCP6	+	VV2_0841	Aryl carrier domain protein
Vibrio vulnificus CMCP6	+	VV2_0857	hypothetical protein
Vibrio vulnificus CMCP6	-	VV2_0871	GGDEF family protein
Vibrio vulnificus CMCP6	-	VV2_0872	ABC-type sugar transport system, periplasmiccomponent
Vibrio vulnificus CMCP6	+	VV2_0882	Transcriptional regulator
Vibrio vulnificus CMCP6	+	VV2_0902	hypothetical protein
Vibrio vulnificus CMCP6	-	VV2_0922	Alkaline phosphatase
Vibrio vulnificus CMCP6	-	VV2_0925	Small-conductance mechanosensitive channel
Vibrio vulnificus CMCP6	+	VV2_0930	hypothetical protein
Vibrio vulnificus CMCP6	+	VV2_0931	Signal transduction histidine kinase
Vibrio vulnificus CMCP6	+	VV2_0939	ABC-type branched-chain amino acid transportsystem, periplasmic component
Vibrio vulnificus CMCP6	+	VV2_0940	FOG: GGDEF domain protein
Vibrio vulnificus CMCP6	-	VV2_0951	Translation initiation factor 1
Vibrio vulnificus CMCP6	+	VV2_1694	hypothetical protein
Vibrio vulnificus CMCP6	-	VV2_0972	Transglutaminase-like enzyme
Vibrio vulnificus CMCP6	+	VV2_0990	hypothetical protein
Vibrio vulnificus CMCP6	+	VV2_1032	Alkyl sulfatase
Vibrio vulnificus CMCP6	+	VV2_1038	Peptide methionine sulfoxide reductase
Vibrio vulnificus CMCP6	+	VV2_1043	hypothetical protein
Vibrio vulnificus CMCP6	-	VV2_1044	predicted membrane protein
Vibrio vulnificus CMCP6	-	VV2_1045	glutaredoxin 3
Vibrio vulnificus CMCP6	+	VV2_1046	AraC-type DNA-binding domain-containing protein
Vibrio vulnificus CMCP6	+	VV2_1054	hypothetical protein
Vibrio vulnificus CMCP6	-	VV2_1139	tRNA and rRNA cytosine-C5-methylase
Vibrio vulnificus CMCP6	-	VV2_1244	hypothetical protein
Vibrio vulnificus CMCP6	-	VV2_1245	hypothetical protein
Vibrio vulnificus CMCP6	+	VV2_1262	Methyl-accepting chemotaxis protein
Vibrio vulnificus CMCP6	-	VV2_1263	hypothetical protein
Vibrio vulnificus CMCP6	-	VV2_1268	HDIG domain protein
Vibrio vulnificus CMCP6	-	VV2_1269	Na+/phosphate symporter
Vibrio vulnificus CMCP6	+	VV2_1276	ABC-type amino acid transport/signal transductionsystem
Vibrio vulnificus CMCP6	-	VV2_1290	hypothetical protein
Vibrio vulnificus CMCP6	+	VV2_1291	ABC-type dipeptide transport system, periplasmiccomponent
Vibrio vulnificus CMCP6	+	VV2_1292	ABC-type dipeptide/oligopeptide/nickel transportsystem, permease component
Vibrio vulnificus CMCP6	+	VV2_1293	ABC-type dipeptide/oligopeptide/nickel transportsystem, permease component
Vibrio vulnificus CMCP6	+	VV2_1294	ABC-type dipeptide/oligopeptide/nickel transportsystem, ATPase component
Vibrio vulnificus CMCP6	+	VV2_1295	ABC-type oligopeptide transport system, ATPasecomponent
Vibrio vulnificus CMCP6	+	VV2_1296	hypothetical protein
Vibrio vulnificus CMCP6	-	VV2_1297	Transcriptional regulator
Vibrio vulnificus CMCP6	+	VV2_1298	hypothetical protein
Vibrio vulnificus CMCP6	+	VV2_1300	Beta-glucanase precursor
Vibrio vulnificus CMCP6	+	VV2_1301	Maltoporin (maltose/maltodextrin high-affinityreceptor, phage lambda receptor protein)
Vibrio vulnificus CMCP6	+	VV2_1304	Beta-glucosidase-related glycosidase
Vibrio vulnificus CMCP6	-	VV2_1312	hypothetical protein
Vibrio vulnificus CMCP6	-	VV2_1323	Galactose operon repressor
Vibrio vulnificus CMCP6	+	VV2_1330	Alpha-galactosidase
Vibrio vulnificus CMCP6	+	VV2_1359	hypothetical protein
Vibrio vulnificus CMCP6	+	VV2_1369	Uncharacterized protein conserved in bacteria
Vibrio vulnificus CMCP6	+	VV2_1371	hypothetical protein
Vibrio vulnificus CMCP6	-	VV2_1379	Permease of the drug/metabolite transporter (DMT)superfamily
Vibrio vulnificus CMCP6	-	VV2_1380	hypothetical protein
Vibrio vulnificus CMCP6	-	VV2_1381	Argininosuccinate synthase
Vibrio vulnificus CMCP6	+	VV2_1382	Transcriptional regulator
Vibrio vulnificus CMCP6	-	VV2_1389	Hypothetical protein
Vibrio vulnificus CMCP6	+	VV2_1396	DNA-binding HTH domain-containing protein
Vibrio vulnificus CMCP6	+	VV2_1423	hypothetical protein
Vibrio vulnificus CMCP6	+	VV2_1431	Transcriptional regulator
Vibrio vulnificus CMCP6	-	VV2_1489	hypothetical protein
Vibrio vulnificus CMCP6	-	VV2_1501	membrane protein
Vibrio vulnificus CMCP6	+	VV2_1514	RTX toxin-like Ca2+-binding protein
Vibrio vulnificus CMCP6	+	VV2_1515	Toxin secretion ATP-binding protein
Vibrio vulnificus CMCP6	+	VV2_1516	Secretion protein, HlyD family
Vibrio vulnificus CMCP6	+	VV2_1517	Agglutination protein
Vibrio vulnificus CMCP6	+	VV2_1518	membrane protein
Vibrio vulnificus CMCP6	+	VV2_1519	ABC-type phosphate transport system, periplasmiccomponent
Vibrio vulnificus CMCP6	-	VV2_1553	Methyl-accepting chemotaxis protein
Vibrio vulnificus CMCP6	+	VV2_1626	membrane protein
Vibrio vulnificus CMCP6	-	VV2_1635	Spermidine synthase
Vibrio vulnificus CMCP6	-	VV2_1636	Glycosyltransferase involved in cell wallbiogenesis
Vibrio vulnificus CMCP6	-	VV2_1656	AraC-type DNA-binding domain-containing protein
Vibrio vulnificus CMCP6	+	VV2_1657	Phosphoenolpyruvate-protein kinase
Vibrio vulnificus CMCP6	+	VV2_1658	Methyl-accepting chemotaxis protein
Vibrio vulnificus CMCP6	-	VV2_1682	Chitinase, putative
Vibrio vulnificus CMCP6	-	VV1_0186	Methyl-accepting chemotaxis protein
Vibrio vulnificus CMCP6	+	VV1_0362	hypothetical protein
Vibrio vulnificus CMCP6	-	VV1_0412	Kef-type K+ transport system, predictedNAD-binding component
Vibrio vulnificus CMCP6	-	VV1_0500	hypothetical protein
Vibrio vulnificus CMCP6	+	VV1_0993	GGDEF family protein
Vibrio vulnificus CMCP6	+	VV1_1113	hypothetical protein
Vibrio vulnificus CMCP6	+	VV1_1308	hypothetical protein
Vibrio vulnificus CMCP6	+	VV1_1420	Uncharacterized conserved protein
Vibrio vulnificus CMCP6	+	VV1_1421	FOG: GGDEF domain protein
Vibrio vulnificus CMCP6	+	VV1_1430	Single-stranded DNA-binding protein
Vibrio vulnificus CMCP6	+	VV1_1706	hypothetical protein
Vibrio vulnificus CMCP6	+	VV1_1733	Putative membrane GGDEF domain involved in signaltransduction
Vibrio vulnificus CMCP6	+	VV1_1734	Small-conductance mechanosensitive channel
Vibrio vulnificus CMCP6	+	VV1_1745	Flp pilus assembly protein
Vibrio vulnificus CMCP6	-	VV1_1914	hypothetical protein
Vibrio vulnificus CMCP6	-	VV1_2006	hypothetical protein
Vibrio vulnificus CMCP6	-	VV1_2207	hypothetical protein
Vibrio vulnificus CMCP6	+	VV1_2214	GGDEF family protein
Vibrio vulnificus CMCP6	+	VV1_2292	hypothetical protein
Vibrio vulnificus CMCP6	-	VV1_2326	hypothetical protein
Vibrio vulnificus CMCP6	-	VV1_2327	hypothetical protein
Vibrio vulnificus CMCP6	+	VV1_3224	hypothetical protein
Vibrio vulnificus CMCP6	+	VV1_2329	hypothetical protein
Vibrio vulnificus CMCP6	+	VV1_2330	Flp pilus assembly protein CpaB
Vibrio vulnificus CMCP6	+	VV1_2331	Flp pilus assembly protein, secretin CpaC
Vibrio vulnificus CMCP6	+	VV1_2332	hypothetical protein
Vibrio vulnificus CMCP6	+	VV1_2333	Pilus assembly protein CpaE-like protein
Vibrio vulnificus CMCP6	+	VV1_2334	Type II/IV secretion system ATP hydrolaseTadA/VirB11/CpaF, TadA subfamily
Vibrio vulnificus CMCP6	+	VV1_2335	Flp pilus assembly protein TadB
Vibrio vulnificus CMCP6	+	VV1_2336	Type II/IV secretion system protein TadC,associated with Flp pilus assembly
Vibrio vulnificus CMCP6	+	VV1_2338	hypothetical protein
Vibrio vulnificus CMCP6	+	VV1_2339	hypothetical protein
Vibrio vulnificus CMCP6	+	VV1_2340	hypothetical protein
Vibrio vulnificus CMCP6	+	VV1_2347	hypothetical protein
Vibrio vulnificus CMCP6	-	VV1_2364	Outer membrane receptor protein
Vibrio vulnificus CMCP6	+	VV1_2557	Putative exported protein
Vibrio vulnificus CMCP6	+	VV1_2558	hypothetical protein
Vibrio vulnificus CMCP6	-	VV1_2583	Methyl-accepting chemotaxis protein
Vibrio vulnificus CMCP6	+	VV1_2679	Putative lipoprotein
Vibrio vulnificus CMCP6	+	VV1_2692	DNA-binding HTH domain-containing protein
Vibrio vulnificus CMCP6	+	VV1_2759	GGDEF family protein
Vibrio vulnificus CMCP6	-	VV1_2764	ABC-type amino acid transport, signaltransduction system, periplasmic component/domain protein
Vibrio vulnificus CMCP6	+	VV1_2851	hypothetical protein
Vibrio vulnificus CMCP6	-	VV1_2854	GGDEF domain protein
Vibrio vulnificus CMCP6	+	VV1_2891	hypothetical protein
Vibrio vulnificus CMCP6	-	VV1_2976	ABC-type transport system, permease component
Vibrio vulnificus CMCP6	-	VV1_3036	Putative NrfF protein
Vibrio vulnificus CMCP6	-	VV1_3114	V10 pilin
Vibrio vulnificus CMCP6	-	VV1_3127	Two component response regulator
Vibrio vulnificus CMCP6	-	VV1_3128	Signal transduction histidine kinase
Vibrio vulnificus JY1305	+	VvJY1305_1170	hypothetical protein
Vibrio vulnificus JY1305	-	VvJY1305_418	hypothetical protein
Vibrio vulnificus JY1305	-	VvJY1305_2030	Flp pilus assembly protein TadB
Vibrio vulnificus JY1305	+	VvJY1305_2039	hypothetical protein
Vibrio vulnificus JY1305	-	VvJY1305_2036	hypothetical protein
Vibrio vulnificus JY1305	-	VvJY1305_2074	conserved hypothetical protein
Vibrio vulnificus JY1305	+	VvJY1305_2006	hypothetical protein
Vibrio vulnificus JY1305	-	VvJY1305_2029	Type II/IV secretion system protein TadC,associated with Flp pilus assembly
Vibrio vulnificus JY1305	-	VvJY1305_2035	Flp pilus assembly protein CpaB
Vibrio vulnificus JY1305	-	VvJY1305_2033	hypothetical protein
Vibrio vulnificus JY1305	-	VvJY1305_2027	hypothetical protein
Vibrio vulnificus JY1305	-	VvJY1305_2026	hypothetical protein
Vibrio vulnificus JY1305	-	VvJY1305_2019	hypothetical protein
Vibrio vulnificus JY1305	-	VvJY1305_2037	hypothetical protein
Vibrio vulnificus JY1305	-	VvJY1305_2034	Flp pilus assembly protein, secretin CpaC
Vibrio vulnificus JY1305	-	VvJY1305_2031	Flp pilus assembly protein TadA
Vibrio vulnificus JY1305	-	VvJY1305_2025	hypothetical protein
Vibrio vulnificus JY1305	+	VvJY1305_2038	hypothetical protein
Vibrio vulnificus JY1305	-	VvJY1305_2032	Flp pilus assembly protein CpaE-like
Vibrio vulnificus JY1305	+	VvJY1305_4092	predicted signal transduction protein
Vibrio vulnificus JY1305	-	VvJY1305_4153	histone acetyltransferase HPA2
Vibrio vulnificus JY1305	-	VvJY1305_4148	hypothetical protein
Vibrio vulnificus JY1305	+	VvJY1305_2844	Predicted L-lactate dehydrogenase, Fe-Soxidoreductase subunit YkgE
Vibrio vulnificus JY1305	+	VvJY1305_2864	conserved hypothetical protein
Vibrio vulnificus JY1305	-	VvJY1305_2868	conserved hypothetical protein
Vibrio vulnificus JY1305	-	VvJY1305_2854	Zn-dependent hydrolase
Vibrio vulnificus JY1305	+	VvJY1305_2846	Predicted L-lactate dehydrogenase, hypotheticalprotein subunit YkgG
Vibrio vulnificus JY1305	+	VvJY1305_2763	hypothetical protein
Vibrio vulnificus JY1305	+	VvJY1305_2867	conserved hypothetical protein
Vibrio vulnificus JY1305	+	VvJY1305_2849	Uncharacterized protein
Vibrio vulnificus JY1305	+	VvJY1305_2845	iron-sulfur cluster binding protein
Vibrio vulnificus JY1305	+	VvJY1305_3997	predicted signal transduction protein
Vibrio vulnificus JY1305	+	VvJY1305_3952	cytolysin secretion protein VvhB
Vibrio vulnificus JY1305	+	VvJY1305_3927	hypothetical protein
Vibrio vulnificus JY1305	+	VvJY1305_3828	hypothetical protein
Vibrio vulnificus JY1305	+	VvJY1305_3854	hypothetical protein
Vibrio vulnificus JY1305	+	VvJY1305_3926	methylase of chemotaxis methyl-accepting protein
Vibrio vulnificus JY1305	+	VvJY1305_3925	Signal transduction histidine kinase
Vibrio vulnificus JY1305	+	VvJY1305_3769	hypothetical protein
Vibrio vulnificus JY1305	-	VvJY1305_3125	hypothetical protein
Vibrio vulnificus JY1305	+	VvJY1305_1272	single-stranded DNA-binding protein
Vibrio vulnificus JY1305	+	VvJY1305_1263	FOG: GGDEF domain protein
Vibrio vulnificus JY1305	+	VvJY1305_1262	conserved hypothetical protein
Vibrio vulnificus JY1305	-	VvJY1305_2641	formate-dependent nitrite reductase complex, NrfFprotein
Vibrio vulnificus JY1305	-	VvJY1305_2587	ABC-type uncharacterized transport system,permease component
Vibrio vulnificus JY1305	-	VvJY1305_2415	hypothetical protein
Vibrio vulnificus JY1305	-	VvJY1305_2452	conserved hypothetical protein
Vibrio vulnificus JY1305	+	VvJY1305_2526	ABC-type amino acid transport, signaltransduction system, periplasmic component/domain protein
Vibrio vulnificus JY1305	+	VvJY1305_2450	GGDEF domain protein
Vibrio vulnificus JY1305	-	VvJY1305_2530	GGDEF family protein
Vibrio vulnificus JY1305	+	VvJY1305_989	hypothetical protein
Vibrio vulnificus JY1305	-	VvJY1305_79	conserved hypothetical protein
Vibrio vulnificus JY1305	+	VvJY1305_247	methyl-accepting chemotaxis protein
Vibrio vulnificus JY1305	+	VvJY1305_57	putative potassium channel protein
Vibrio vulnificus JY1305	+	VvJY1305_1791	conserved hypothetical protein
Vibrio vulnificus JY1305	-	VvJY1305_1784	GGDEF family protein
Vibrio vulnificus JY1305	+	VvJY1305_1949	conserved hypothetical protein
Vibrio vulnificus JY1305	-	VvJY1305_3187	hypothetical protein
Vibrio vulnificus JY1305	-	VvJY1305_3255	ABC-type dipeptide/oligopeptide/nickel transportsystem, ATPase component
Vibrio vulnificus JY1305	-	VvJY1305_3165	DNA-binding HTH domain-containing protein
Vibrio vulnificus JY1305	+	VvJY1305_3280	conserved hypothetical protein
Vibrio vulnificus JY1305	-	VvJY1305_3256	peptide ABC transporter, permease protein
Vibrio vulnificus JY1305	-	VvJY1305_3254	ABC-type oligopeptide transport system, ATPasecomponent
Vibrio vulnificus JY1305	-	VvJY1305_3272	hypothetical protein
Vibrio vulnificus JY1305	-	VvJY1305_3257	peptide ABC transporter, permease protein
Vibrio vulnificus JY1305	+	VvJY1305_3259	hypothetical protein
Vibrio vulnificus JY1305	+	VvJY1305_3180	hypothetical protein
Vibrio vulnificus JY1305	-	VvJY1305_3133	transcriptional regulator
Vibrio vulnificus JY1305	+	VvJY1305_3172	Hypothetical protein
Vibrio vulnificus JY1305	-	VvJY1305_3140	hypothetical protein
Vibrio vulnificus JY1305	-	VvJY1305_3188	uncharacterized protein conserved in bacteria
Vibrio vulnificus JY1305	-	VvJY1305_3198	hypothetical protein
Vibrio vulnificus JY1305	+	VvJY1305_3181	Permease of the drug/metabolite transporter (DMT)superfamily
Vibrio vulnificus JY1305	-	VvJY1305_3258	ABC-type dipeptide transport system, periplasmiccomponent
Vibrio vulnificus JY1305	-	VvJY1305_3281	methyl-accepting chemotaxis protein
Vibrio vulnificus JY1305	+	VvJY1305_3179	Argininosuccinate synthase
Vibrio vulnificus JY1305	+	VvJY1305_3233	Galactose operon repressor
Vibrio vulnificus JY1305	-	VvJY1305_3247	beta-glucosidase-related glycosidase
Vibrio vulnificus JY1305	+	VvJY1305_3295	hypothetical protein
Vibrio vulnificus JY1305	+	VvJY1305_3296	hypothetical protein
Vibrio vulnificus JY1305	-	VvJY1305_3250	Beta-glucanase precursor
Vibrio vulnificus JY1305	+	VvJY1305_3277	conserved hypothetical protein
Vibrio vulnificus JY1305	+	VvJY1305_3242	hypothetical protein
Vibrio vulnificus JY1305	-	VvJY1305_3228	Alpha-galactosidase
Vibrio vulnificus JY1305	-	VvJY1305_3251	hypothetical protein
Vibrio vulnificus JY1305	-	VvJY1305_3249	maltoporin
Vibrio vulnificus JY1305	+	VvJY1305_3252	Transcriptional regulator
Vibrio vulnificus JY1305	+	VvJY1305_3276	conserved hypothetical protein
Vibrio vulnificus JY1305	+	VvJY1305_3386	tRNA and rRNA cytosine-C5-methylase
Vibrio vulnificus JY1305	-	VvJY1305_3253	hypothetical protein
Vibrio vulnificus JY1305	-	VvJY1305_3178	Transcriptional regulator
Vibrio vulnificus JY1305	+	VvJY1305_3077	AraC-type DNA-binding domain-containing protein
Vibrio vulnificus JY1305	-	VvJY1305_2913	ABC-type sugar transport system, periplasmiccomponent
Vibrio vulnificus JY1305	+	VvJY1305_3074	hypothetical protein
Vibrio vulnificus JY1305	-	VvJY1305_2960	conserved hypothetical protein
Vibrio vulnificus JY1305	+	VvJY1305_2920	transcriptional regulator
Vibrio vulnificus JY1305	+	VvJY1305_2900	hypothetical protein
Vibrio vulnificus JY1305	-	VvJY1305_3005	Transglutaminase-like enzyme
Vibrio vulnificus JY1305	+	VvJY1305_2989	hypothetical protein
Vibrio vulnificus JY1305	-	VvJY1305_3076	glutaredoxin
Vibrio vulnificus JY1305	-	VvJY1305_2986	Translation initiation factor 1
Vibrio vulnificus JY1305	+	VvJY1305_3021	hypothetical protein
Vibrio vulnificus JY1305	+	VvJY1305_2967	conserved hypothetical protein
Vibrio vulnificus JY1305	-	VvJY1305_3075	predicted membrane protein
Vibrio vulnificus JY1305	+	VvJY1305_3068	Peptide methionine sulfoxide reductase
Vibrio vulnificus JY1305	-	VvJY1305_2883	chorismate mutase
Vibrio vulnificus JY1305	+	VvJY1305_2885	aryl carrier domain
Vibrio vulnificus JY1305	+	VvJY1305_2934	uncharacterized conserved protein
Vibrio vulnificus JY1305	+	VvJY1305_2977	conserved hypothetical protein
Vibrio vulnificus JY1305	+	VvJY1305_3057	alkyl sulfatase
Vibrio vulnificus JY1305	+	VvJY1305_2976	ABC-type branched-chain amino acid transportsystem, periplasmic component
Vibrio vulnificus JY1305	-	VvJY1305_2884	2,3-dihydroxybenzoate-AMP ligase
Vibrio vulnificus JY1305	-	VvJY1305_2961	small-conductance mechanosensitive channel
Vibrio vulnificus JY1305	+	VvJY1305_2968	signal transduction histidine kinase
Vibrio vulnificus JY1305	-	VvJY1305_2912	conserved hypothetical protein
Vibrio vulnificus JY1305	-	VvJY1305_1551	Flp pilus assembly protein
Vibrio vulnificus JY1305	+	VvJY1305_1402	conserved hypothetical protein
Vibrio vulnificus JY1305	-	VvJY1305_1558	Small-conductance mechanosensitive channel
Vibrio vulnificus JY1305	-	VvJY1305_1559	GGDEF family protein
Vibrio vulnificus JY1305	-	VvJY1305_1587	hypothetical protein
Vibrio vulnificus JY1305	+	VvJY1305_3645	diadenosine tetraphosphatase
Vibrio vulnificus JY1305	-	VvJY1305_3438	membrane protein
Vibrio vulnificus JY1305	-	VvJY1305_3558	spermidine synthase
Vibrio vulnificus JY1305	+	VvJY1305_3580	methyl-accepting chemotaxis protein
Vibrio vulnificus JY1305	+	VvJY1305_3451	ABC-type phosphate transport system, periplasmiccomponent
Vibrio vulnificus JY1305	-	VvJY1305_3578	AraC-type DNA-binding domain-containing protein
Vibrio vulnificus JY1305	+	VvJY1305_3634	hypothetical protein
Vibrio vulnificus JY1305	+	VvJY1305_3629	predicted membrane protein
Vibrio vulnificus JY1305	+	VvJY1305_3709	hypothetical protein
Vibrio vulnificus JY1305	+	VvJY1305_3636	hypothetical protein
Vibrio vulnificus JY1305	+	VvJY1305_3450	membrane protein
Vibrio vulnificus JY1305	+	VvJY1305_3579	conserved hypothetical protein
Vibrio vulnificus JY1305	-	VvJY1305_3559	hypothetical protein
Vibrio vulnificus JY1305	-	VvJY1305_3621	conserved hypothetical protein
Vibrio vulnificus JY1305	-	VvJY1305_3734	GGDEF family protein
Vibrio vulnificus JY1305	-	VvJY1305_3640	Zinc metalloprotease
Vibrio vulnificus JY1305	+	VvJY1305_3550	membrane protein
Vibrio vulnificus JY1305	+	VvJY1305_3449	agglutination protein
Vibrio vulnificus JY1305	-	VvJY1305_3481	Methyl-accepting chemotaxis protein
Vibrio vulnificus JY1305	+	VvJY1305_3446	RTX toxin-like Ca2+-binding protein
Vibrio vulnificus JY1305	+	VvJY1305_3735	Bacterial surface protein
Vibrio vulnificus JY1305	+	VvJY1305_3641	Signal recognition particle GTPase
Vibrio vulnificus JY1305	+	VvJY1305_3447	Toxin secretion ATP-binding protein
Vibrio vulnificus JY1305	+	VvJY1305_3448	Secretion protein, HlyD family
Vibrio vulnificus JY1305	-	VvJY1305_3605	conserved hypothetical protein
Vibrio vulnificus JY1305	-	VvJY1305_2718	V10 pilin
Vibrio vulnificus JY1305	-	VvJY1305_2230	Putative lipoprotein
Vibrio vulnificus JY1305	-	VvJY1305_2348	hypothetical protein
Vibrio vulnificus JY1305	-	VvJY1305_2349	putative exported protein
Vibrio vulnificus JY1305	+	VvJY1305_2324	Methyl-accepting chemotaxis protein
Vibrio vulnificus JY1305	-	VvJY1305_2219	DNA-binding HTH domain-containing protein
Vibrio vulnificus JY1305	-	VvJY1305_934	GGDEF family protein
Vibrio vulnificus JY1305	-	VvJY1305_2735	conserved hypothetical protein
Vibrio vulnificus JY1305	-	VvJY1305_2736	Signal transduction histidine kinase
Vibrio vulnificus JY1305	-	VvJY1305_3426	hypothetical protein
Vibrio vulnificus E64MW	-	VvE64MW_3949	membrane protein
Vibrio vulnificus E64MW	+	VvE64MW_3956	RTX toxin-like Ca2+-binding protein
Vibrio vulnificus E64MW	-	VvE64MW_393	hypothetical protein
Vibrio vulnificus E64MW	-	VvE64MW_2362	Conserved hypothetical periplasmic protein
Vibrio vulnificus E64MW	+	VvE64MW_2358	GGDEF family protein
Vibrio vulnificus E64MW	-	VvE64MW_3958	RTX toxin-like Ca2+-binding protein
Vibrio vulnificus E64MW	-	VvE64MW_3957	putative RTX toxin secretion ATP-binding protein
Vibrio vulnificus E64MW	-	VvE64MW_1554	hypothetical protein
Vibrio vulnificus E64MW	-	VvE64MW_1238	Putative uncharacterized protein
Vibrio vulnificus E64MW	-	VvE64MW_1237	FOG: GGDEF domain protein
Vibrio vulnificus E64MW	-	VvE64MW_1510	Small-conductance mechanosensitive channel
Vibrio vulnificus E64MW	-	VvE64MW_3511	Transglutaminase-like enzyme
Vibrio vulnificus E64MW	+	VvE64MW_3494	hypothetical protein
Vibrio vulnificus E64MW	-	VvE64MW_3491	Translation initiation factor 1
Vibrio vulnificus E64MW	+	VvE64MW_3530	hypothetical protein
Vibrio vulnificus E64MW	+	VvE64MW_3481	conserved hypothetical protein
Vibrio vulnificus E64MW	+	VvE64MW_3480	ABC-type branched-chain amino acid transportsystem, periplasmic component
Vibrio vulnificus E64MW	+	VvE64MW_3472	Signal transduction histidine kinase
Vibrio vulnificus E64MW	+	VvE64MW_1507	GGDEF family protein
Vibrio vulnificus E64MW	+	VvE64MW_1482	hypothetical protein
Vibrio vulnificus E64MW	+	VvE64MW_3881	DNA-binding HTH domain-containing protein
Vibrio vulnificus E64MW	+	VvE64MW_3913	transcriptional regulator
Vibrio vulnificus E64MW	-	VvE64MW_3874	Hypothetical protein
Vibrio vulnificus E64MW	+	VvE64MW_3906	hypothetical protein
Vibrio vulnificus E64MW	+	VvE64MW_3868	Transcriptional regulator, LysR family
Vibrio vulnificus E64MW	-	VvE64MW_3571	AraC-type DNA-binding domain-containing protein
Vibrio vulnificus E64MW	-	VvE64MW_3574	hypothetical protein
Vibrio vulnificus E64MW	+	VvE64MW_3572	glutaredoxin
Vibrio vulnificus E64MW	+	VvE64MW_3573	predicted membrane protein
Vibrio vulnificus E64MW	-	VvE64MW_3579	Peptide methionine sulfoxide reductase
Vibrio vulnificus E64MW	-	VvE64MW_3589	alkyl sulfatase
Vibrio vulnificus E64MW	-	VvE64MW_3567	hypothetical protein
Vibrio vulnificus E64MW	-	VvE64MW_2032	Flp pilus assembly protein TadB
Vibrio vulnificus E64MW	+	VvE64MW_2041	hypothetical protein
Vibrio vulnificus E64MW	-	VvE64MW_2038	hypothetical protein
Vibrio vulnificus E64MW	-	VvE64MW_2076	conserved hypothetical protein
Vibrio vulnificus E64MW	+	VvE64MW_2007	hypothetical protein
Vibrio vulnificus E64MW	-	VvE64MW_2031	Type II/IV secretion system protein TadC,associated with Flp pilus assembly
Vibrio vulnificus E64MW	-	VvE64MW_2037	Flp pilus assembly protein CpaB
Vibrio vulnificus E64MW	-	VvE64MW_2035	hypothetical protein
Vibrio vulnificus E64MW	-	VvE64MW_2029	hypothetical protein
Vibrio vulnificus E64MW	-	VvE64MW_2028	hypothetical protein
Vibrio vulnificus E64MW	-	VvE64MW_2020	hypothetical protein
Vibrio vulnificus E64MW	-	VvE64MW_2039	hypothetical protein
Vibrio vulnificus E64MW	-	VvE64MW_2036	Flp pilus assembly protein, secretin CpaC
Vibrio vulnificus E64MW	-	VvE64MW_2033	Flp pilus assembly protein TadA
Vibrio vulnificus E64MW	-	VvE64MW_2026	FlpL (Putative flp pilus assembly protein FlpL)
Vibrio vulnificus E64MW	+	VvE64MW_2040	hypothetical protein
Vibrio vulnificus E64MW	-	VvE64MW_2034	Flp pilus assembly protein CpaE-like
Vibrio vulnificus E64MW	+	VvE64MW_2866	GGDEF family protein
Vibrio vulnificus E64MW	-	VvE64MW_2865	Bacterial surface protein
Vibrio vulnificus E64MW	-	VvE64MW_1776	conserved hypothetical protein
Vibrio vulnificus E64MW	-	VvE64MW_845	GGDEF family protein
Vibrio vulnificus E64MW	+	VvE64MW_927	conserved hypothetical protein
Vibrio vulnificus E64MW	-	VvE64MW_919	GGDEF family protein
Vibrio vulnificus E64MW	-	VvE64MW_920	GGDEF family protein
Vibrio vulnificus E64MW	-	VvE64MW_314	conserved hypothetical protein
Vibrio vulnificus E64MW	+	VvE64MW_297	Putative potassium channel protein
Vibrio vulnificus E64MW	+	VvE64MW_3244	Histone acetyltransferase HPA2
Vibrio vulnificus E64MW	-	VvE64MW_3237	hypothetical protein
Vibrio vulnificus E64MW	+	VvE64MW_3249	hypothetical protein
Vibrio vulnificus E64MW	-	VvE64MW_2219	hypothetical protein
Vibrio vulnificus E64MW	-	VvE64MW_2220	putative exported protein
Vibrio vulnificus E64MW	+	VvE64MW_2195	Methyl-accepting chemotaxis protein
Vibrio vulnificus E64MW	-	VvE64MW_1256	single-stranded DNA-binding protein
Vibrio vulnificus E64MW	-	VvE64MW_4224	hypothetical protein
Vibrio vulnificus E64MW	+	VvE64MW_3859	hypothetical protein
Vibrio vulnificus E64MW	-	VvE64MW_3866	hypothetical protein
Vibrio vulnificus E64MW	+	VvE64MW_3856	uncharacterized protein conserved in bacteria
Vibrio vulnificus E64MW	+	VvE64MW_3850	hypothetical protein
Vibrio vulnificus E64MW	-	VvE64MW_3865	Permease of the drug/metabolite transporter (DMT)superfamily
Vibrio vulnificus E64MW	-	VvE64MW_3867	Argininosuccinate synthase
Vibrio vulnificus E64MW	+	VvE64MW_3819	Alpha-galactosidase
Vibrio vulnificus E64MW	-	VvE64MW_3978	ABC-type phosphate transport system, periplasmiccomponent
Vibrio vulnificus E64MW	-	VvE64MW_3979	membrane protein
Vibrio vulnificus E64MW	-	VvE64MW_3980	agglutination protein
Vibrio vulnificus E64MW	-	VvE64MW_3981	putative RTX transport protein
Vibrio vulnificus E64MW	+	VvE64MW_2429	conserved hypothetical protein
Vibrio vulnificus E64MW	-	VvE64MW_2511	hypothetical protein
Vibrio vulnificus E64MW	-	VvE64MW_2548	conserved hypothetical protein
Vibrio vulnificus E64MW	+	VvE64MW_2444	ABC-type uncharacterized transport system,permease component
Vibrio vulnificus E64MW	+	VvE64MW_2546	GGDEF domain protein
Vibrio vulnificus E64MW	+	VvE64MW_2933	hypothetical protein
Vibrio vulnificus E64MW	+	VvE64MW_2959	hypothetical protein
Vibrio vulnificus E64MW	+	VvE64MW_2875	conserved hypothetical protein
Vibrio vulnificus E64MW	+	VvE64MW_3619	tRNA and rRNA cytosine-C5-methylase
Vibrio vulnificus E64MW	+	VvE64MW_3104	predicted signal transduction protein
Vibrio vulnificus E64MW	+	VvE64MW_3058	cytolysin secretion protein VvhB
Vibrio vulnificus E64MW	+	VvE64MW_3034	hypothetical protein
Vibrio vulnificus E64MW	+	VvE64MW_3033	methylase of chemotaxis methyl-accepting protein
Vibrio vulnificus E64MW	+	VvE64MW_3032	Signal transduction histidine kinase
Vibrio vulnificus E64MW	+	VvE64MW_2308	Putative lipoprotein
Vibrio vulnificus E64MW	+	VvE64MW_2319	DNA-binding HTH domain-containing protein
Vibrio vulnificus E64MW	+	VvE64MW_4133	conserved hypothetical protein
Vibrio vulnificus E64MW	+	VvE64MW_3468	Alkaline phosphatase
Vibrio vulnificus E64MW	+	VvE64MW_3467	conserved hypothetical protein
Vibrio vulnificus E64MW	-	VvE64MW_3461	conserved hypothetical protein
Vibrio vulnificus E64MW	+	VvE64MW_3466	small-conductance mechanosensitive channel
Vibrio vulnificus E64MW	-	VvE64MW_3460	signal transduction histidine kinase
Vibrio vulnificus E64MW	-	VvE64MW_2609	formate-dependent nitrite reductase complex, NrfFprotein
Vibrio vulnificus E64MW	+	VvE64MW_3343	Predicted L-lactate dehydrogenase, Fe-Soxidoreductase subunit YkgE
Vibrio vulnificus E64MW	+	VvE64MW_3345	Predicted L-lactate dehydrogenase, hypotheticalprotein subunit YkgG
Vibrio vulnificus E64MW	+	VvE64MW_3344	iron-sulfur cluster binding protein
Vibrio vulnificus E64MW	+	VvE64MW_940	hypothetical protein
Vibrio vulnificus E64MW	+	VvE64MW_3194	predicted signal transduction protein
Vibrio vulnificus E64MW	-	VvE64MW_119	methyl-accepting chemotaxis protein
Vibrio vulnificus E64MW	+	VvE64MW_2704	Diguanylate cyclase/phosphodiesterase with response regulator, putative
Vibrio vulnificus E64MW	+	VvE64MW_2703	Signal transduction histidine kinase
Vibrio vulnificus E64MW	+	VvE64MW_2716	v10 pilin
Vibrio vulnificus E64MW	+	VvE64MW_3441	ABC-type sugar transport system, periplasmiccomponent
Vibrio vulnificus E64MW	-	VvE64MW_3434	transcriptional regulator
Vibrio vulnificus E64MW	-	VvE64MW_3454	hypothetical protein
Vibrio vulnificus E64MW	-	VvE64MW_3419	uncharacterized conserved protein
Vibrio vulnificus E64MW	+	VvE64MW_3442	conserved hypothetical protein
Vibrio vulnificus E64MW	+	VvE64MW_4090	spermidine synthase
Vibrio vulnificus E64MW	-	VvE64MW_4067	methyl-accepting chemotaxis protein
Vibrio vulnificus E64MW	+	VvE64MW_4069	AraC-type DNA-binding domain-containing protein
Vibrio vulnificus E64MW	-	VvE64MW_4068	conserved hypothetical protein
Vibrio vulnificus E64MW	+	VvE64MW_4089	hypothetical protein
Vibrio vulnificus E64MW	-	VvE64MW_4098	membrane protein
Vibrio vulnificus E64MW	+	VvE64MW_3791	ABC-type dipeptide/oligopeptide/nickel transportsystem, ATPase component
Vibrio vulnificus E64MW	-	VvE64MW_3760	conserved hypothetical protein
Vibrio vulnificus E64MW	+	VvE64MW_3790	peptide ABC transporter, permease protein
Vibrio vulnificus E64MW	+	VvE64MW_3792	ABC-type oligopeptide transport system, ATPasecomponent
Vibrio vulnificus E64MW	+	VvE64MW_3768	hypothetical protein
Vibrio vulnificus E64MW	+	VvE64MW_3789	peptide ABC transporter, permease protein
Vibrio vulnificus E64MW	-	VvE64MW_3786	hypothetical protein
Vibrio vulnificus E64MW	+	VvE64MW_3787	ABC-type dipeptide transport system, periplasmiccomponent
Vibrio vulnificus E64MW	+	VvE64MW_3759	methyl-accepting chemotaxis protein
Vibrio vulnificus E64MW	-	VvE64MW_3814	Galactose operon repressor
Vibrio vulnificus E64MW	+	VvE64MW_3799	Beta-glucosidase-related glycosidase
Vibrio vulnificus E64MW	-	VvE64MW_3745	hypothetical protein
Vibrio vulnificus E64MW	+	VvE64MW_3796	Beta-glucanase precursor
Vibrio vulnificus E64MW	-	VvE64MW_3763	conserved hypothetical protein
Vibrio vulnificus E64MW	-	VvE64MW_3804	hypothetical protein
Vibrio vulnificus E64MW	+	VvE64MW_3795	hypothetical protein
Vibrio vulnificus E64MW	+	VvE64MW_3797	maltoporin
Vibrio vulnificus E64MW	-	VvE64MW_3794	Transcriptional regulator
Vibrio vulnificus E64MW	-	VvE64MW_3764	conserved hypothetical protein
Vibrio vulnificus E64MW	+	VvE64MW_3793	hypothetical protein
Vibrio vulnificus E64MW	-	VvE64MW_1124	hypothetical protein
Vibrio vulnificus E64MW	-	VvE64MW_1665	conserved hypothetical protein
Vibrio vulnificus E64MW	-	VvE64MW_1764	Methyl-accepting chemotaxis protein
Vibrio vulnificus E64MW	+	VvE64MW_2751	diadenosine tetraphosphatase
Vibrio vulnificus E64MW	+	VvE64MW_2741	hypothetical protein
Vibrio vulnificus E64MW	+	VvE64MW_2736	predicted membrane protein
Vibrio vulnificus E64MW	+	VvE64MW_2816	hypothetical protein
Vibrio vulnificus E64MW	+	VvE64MW_2743	hypothetical protein
Vibrio vulnificus E64MW	-	VvE64MW_2746	Zinc metalloprotease
Vibrio vulnificus E64MW	+	VvE64MW_2747	Signal recognition particle GTPase
Vibrio vulnificus E64MW	-	VvE64MW_3377	conserved hypothetical protein
Vibrio vulnificus E64MW	+	VvE64MW_3373	conserved hypothetical protein
Vibrio vulnificus E64MW	+	VvE64MW_3387	Zn-dependent hydrolase
Vibrio vulnificus E64MW	+	VvE64MW_3359	chorismate mutase
Vibrio vulnificus E64MW	-	VvE64MW_3357	aryl carrier domain
Vibrio vulnificus E64MW	+	VvE64MW_3358	2,3-dihydroxybenzoate-AMP ligase
Vibrio vulnificus E64MW	-	VvE64MW_3374	conserved hypothetical protein
Vibrio vulnificus E64MW	-	VvE64MW_3392	Uncharacterized protein
Vibrio vulnificus JY1701	+	VvJY1701_4064	membrane protein
Vibrio vulnificus JY1701	+	VvJY1701_4073	hypothetical protein
Vibrio vulnificus JY1701	-	VvJY1701_4054	RTX toxin-like Ca2+-binding protein
Vibrio vulnificus JY1701	+	VvJY1701_244	Diguanylate cyclase/phosphodiesterase
Vibrio vulnificus JY1701	-	VvJY1701_2741	conserved hypothetical protein
Vibrio vulnificus JY1701	-	VvJY1701_2724	conserved hypothetical protein
Vibrio vulnificus JY1701	-	VvJY1701_3564	Periplasmic binding protein/LacI transcriptional regulator
Vibrio vulnificus JY1701	+	VvJY1701_3551	hypothetical protein
Vibrio vulnificus JY1701	+	VvJY1701_3515	conserved hypothetical protein
Vibrio vulnificus JY1701	-	VvJY1701_3505	Zn-dependent hydrolase
Vibrio vulnificus JY1701	-	VvJY1701_3534	chorismate mutase
Vibrio vulnificus JY1701	+	VvJY1701_3537	aryl carrier domain
Vibrio vulnificus JY1701	-	VvJY1701_3536	2,3-dihydroxybenzoate-AMP ligase
Vibrio vulnificus JY1701	+	VvJY1701_3518	conserved hypothetical protein
Vibrio vulnificus JY1701	+	VvJY1701_3500	Uncharacterized protein
Vibrio vulnificus JY1701	-	VvJY1701_3519	Probable amino acid ABC transporter, periplasmic amino acid-binding protein
Vibrio vulnificus JY1701	-	VvJY1701_3563	GGDEF family protein
Vibrio vulnificus JY1701	+	VvJY1701_2973	GGDEF family protein
Vibrio vulnificus JY1701	-	VvJY1701_2972	Bacterial surface protein
Vibrio vulnificus JY1701	-	VvJY1701_3174	hypothetical protein
Vibrio vulnificus JY1701	-	VvJY1701_3175	methylase of chemotaxis methyl-accepting protein
Vibrio vulnificus JY1701	-	VvJY1701_3176	Signal transduction histidine kinase
Vibrio vulnificus JY1701	-	VvJY1701_2806	diadenosine tetraphosphatase
Vibrio vulnificus JY1701	+	VvJY1701_2811	Zinc metalloprotease
Vibrio vulnificus JY1701	-	VvJY1701_2810	Signal recognition particle GTPase
Vibrio vulnificus JY1701	+	VvJY1701_4143	Methyl-accepting chemotaxis protein
Vibrio vulnificus JY1701	-	VvJY1701_319	conserved hypothetical protein
Vibrio vulnificus JY1701	-	VvJY1701_270	conserved hypothetical protein
Vibrio vulnificus JY1701	-	VvJY1701_1706	conserved hypothetical protein
Vibrio vulnificus JY1701	-	VvJY1701_4008	Hypothetical protein
Vibrio vulnificus JY1701	+	VvJY1701_4014	Transcriptional regulator, LuxR family
Vibrio vulnificus JY1701	-	VvJY1701_257	GGDEF family protein
Vibrio vulnificus JY1701	-	VvJY1701_1014	hypothetical protein
Vibrio vulnificus JY1701	+	VvJY1701_2069	Putative uncharacterized protein
Vibrio vulnificus JY1701	+	VvJY1701_2066	Flp pilus assembly protein CpaB
Vibrio vulnificus JY1701	+	VvJY1701_2065	hypothetical protein
Vibrio vulnificus JY1701	+	VvJY1701_2072	Type II/IV secretion system protein TadC,associated with Flp pilus assembly
Vibrio vulnificus JY1701	+	VvJY1701_2068	hypothetical protein
Vibrio vulnificus JY1701	+	VvJY1701_2073	hypothetical protein
Vibrio vulnificus JY1701	+	VvJY1701_2074	hypothetical protein
Vibrio vulnificus JY1701	+	VvJY1701_2064	hypothetical protein
Vibrio vulnificus JY1701	+	VvJY1701_2067	Flp pilus assembly protein, secretin CpaC
Vibrio vulnificus JY1701	+	VvJY1701_2070	Flp pilus assembly protein TadA
Vibrio vulnificus JY1701	+	VvJY1701_2071	Flp pilus assembly protein TadB
Vibrio vulnificus JY1701	-	VvJY1701_2061	Putative uncharacterized protein
Vibrio vulnificus JY1701	+	VvJY1701_2075	hypothetical protein
Vibrio vulnificus JY1701	-	VvJY1701_2063	hypothetical protein
Vibrio vulnificus JY1701	-	VvJY1701_2062	hypothetical protein
Vibrio vulnificus JY1701	+	VvJY1701_3056	hypothetical protein
Vibrio vulnificus JY1701	+	VvJY1701_3082	hypothetical protein
Vibrio vulnificus JY1701	-	VvJY1701_906	GGDEF family protein
Vibrio vulnificus JY1701	-	VvJY1701_3612	Alkaline phosphatase
Vibrio vulnificus JY1701	+	VvJY1701_3585	uncharacterized conserved protein
Vibrio vulnificus JY1701	-	VvJY1701_2384	conserved hypothetical protein
Vibrio vulnificus JY1701	-	VvJY1701_2508	ABC-type uncharacterized transport system,permease component
Vibrio vulnificus JY1701	+	VvJY1701_3620	conserved hypothetical protein
Vibrio vulnificus JY1701	-	VvJY1701_3614	small-conductance mechanosensitive channel
Vibrio vulnificus JY1701	+	VvJY1701_3621	signal transduction histidine kinase
Vibrio vulnificus JY1701	-	VvJY1701_3613	Putative uncharacterized protein
Vibrio vulnificus JY1701	+	VvJY1701_3193	cytolysin secretion protein VvhB
Vibrio vulnificus JY1701	-	VvJY1701_3659	Transglutaminase-like enzyme
Vibrio vulnificus JY1701	+	VvJY1701_3677	hypothetical protein
Vibrio vulnificus JY1701	-	VvJY1701_331	Kef-type K+ transport system predicted NAD-binding component
Vibrio vulnificus JY1701	-	VvJY1701_332	putative potassium channel protein
Vibrio vulnificus JY1701	+	VvJY1701_3943	ABC-type dipeptide/oligopeptide/nickel transportsystem, ATPase component
Vibrio vulnificus JY1701	-	VvJY1701_3918	conserved hypothetical protein
Vibrio vulnificus JY1701	+	VvJY1701_3942	peptide ABC transporter, permease protein
Vibrio vulnificus JY1701	+	VvJY1701_3944	ABC-type oligopeptide transport system, ATPasecomponent
Vibrio vulnificus JY1701	+	VvJY1701_3926	hypothetical protein
Vibrio vulnificus JY1701	+	VvJY1701_3941	peptide ABC transporter, permease protein
Vibrio vulnificus JY1701	-	VvJY1701_3939	hypothetical protein
Vibrio vulnificus JY1701	+	VvJY1701_3940	ABC-type dipeptide transport system, periplasmiccomponent
Vibrio vulnificus JY1701	+	VvJY1701_3917	methyl-accepting chemotaxis protein
Vibrio vulnificus JY1701	-	VvJY1701_3969	Galactose operon repressor
Vibrio vulnificus JY1701	+	VvJY1701_3953	Beta-glucosidase-related glycosidase
Vibrio vulnificus JY1701	-	VvJY1701_3902	hypothetical protein
Vibrio vulnificus JY1701	+	VvJY1701_3950	conserved hypothetical protein
Vibrio vulnificus JY1701	-	VvJY1701_3921	conserved hypothetical protein
Vibrio vulnificus JY1701	+	VvJY1701_3949	hypothetical protein
Vibrio vulnificus JY1701	+	VvJY1701_3951	maltoporin
Vibrio vulnificus JY1701	-	VvJY1701_3947	transcriptional regulator
Vibrio vulnificus JY1701	-	VvJY1701_3922	conserved hypothetical protein
Vibrio vulnificus JY1701	-	VvJY1701_3959	Putative uncharacterized protein VVA0150
Vibrio vulnificus JY1701	+	VvJY1701_3946	hypothetical protein
Vibrio vulnificus JY1701	+	VvJY1701_3945	hypothetical protein
Vibrio vulnificus JY1701	-	VvJY1701_3697	alkyl sulfatase
Vibrio vulnificus JY1701	-	VvJY1701_107	methyl-accepting chemotaxis protein
Vibrio vulnificus JY1701	+	VvJY1701_2186	hypothetical protein
Vibrio vulnificus JY1701	+	VvJY1701_2185	putative exported protein
Vibrio vulnificus JY1701	-	VvJY1701_2209	Methyl-accepting chemotaxis protein
Vibrio vulnificus JY1701	-	VvJY1701_3495	Predicted L-lactate dehydrogenase, Fe-Soxidoreductase subunit YkgE
Vibrio vulnificus JY1701	-	VvJY1701_3492	Predicted L-lactate dehydrogenase, hypotheticalprotein subunit YkgG
Vibrio vulnificus JY1701	-	VvJY1701_3493	iron-sulfur cluster binding protein
Vibrio vulnificus JY1701	-	VvJY1701_2322	Putative lipoprotein
Vibrio vulnificus JY1701	+	VvJY1701_2335	DNA-binding HTH domain-containing protein
Vibrio vulnificus JY1701	-	VvJY1701_2989	DNA polymerase beta domain protein region
Vibrio vulnificus JY1701	-	VvJY1701_4115	ABC-type phosphate transport system, periplasmiccomponent
Vibrio vulnificus JY1701	-	VvJY1701_4116	membrane protein
Vibrio vulnificus JY1701	-	VvJY1701_4117	agglutination protein
Vibrio vulnificus JY1701	-	VvJY1701_4118	Secretion protein, HlyD family
Vibrio vulnificus JY1701	-	VvJY1701_4229	spermidine synthase
Vibrio vulnificus JY1701	-	VvJY1701_4230	hypothetical protein
Vibrio vulnificus JY1701	+	VvJY1701_2754	hypothetical protein
Vibrio vulnificus JY1701	+	VvJY1701_2756	hypothetical protein
Vibrio vulnificus JY1701	-	VvJY1701_1798	conserved hypothetical protein
Vibrio vulnificus JY1701	-	VvJY1701_4000	Transcriptional regulator, LysR family
Vibrio vulnificus JY1701	+	VvJY1701_4001	Argininosuccinate synthase
Vibrio vulnificus JY1701	+	VvJY1701_4002	Putative uncharacterized protein
Vibrio vulnificus JY1701	+	VvJY1701_1283	Diguanylate cyclase/phosphodiesterase with PAS/PAC sensor(S)
Vibrio vulnificus JY1701	+	VvJY1701_1282	conserved hypothetical protein
Vibrio vulnificus JY1701	-	VvJY1701_3248	predicted signal transduction protein
Vibrio vulnificus JY1701	+	VvJY1701_2874	hypothetical protein
Vibrio vulnificus JY1701	-	VvJY1701_2880	Uncharacterized protein
Vibrio vulnificus JY1701	+	VvJY1701_2871	uncharacterized protein conserved in bacteria
Vibrio vulnificus JY1701	-	VvJY1701_2896	ABC-type amino acid transport, signaltransduction system, periplasmic component/domain protein
Vibrio vulnificus JY1701	+	VvJY1701_2893	GGDEF family protein
Vibrio vulnificus JY1701	+	VvJY1701_2749	predicted membrane protein
Vibrio vulnificus JY1701	+	VvJY1701_2021	conserved hypothetical protein
Vibrio vulnificus JY1701	-	VvJY1701_4255	methyl-accepting chemotaxis protein
Vibrio vulnificus JY1701	+	VvJY1701_4257	AraC-type DNA-binding domain-containing protein
Vibrio vulnificus JY1701	-	VvJY1701_4256	conserved hypothetical protein
Vibrio vulnificus JY1701	+	VvJY1701_2438	hypothetical protein
Vibrio vulnificus JY1701	+	VvJY1701_4221	membrane protein
Vibrio vulnificus JY1701	-	VvJY1701_2094	hypothetical protein
Vibrio vulnificus JY1701	+	VvJY1701_2081	hypothetical protein
Vibrio vulnificus JY1701	+	VvJY1701_3798	tRNA and rRNA cytosine-C5-methylase
Vibrio vulnificus JY1701	+	VvJY1701_2610	formate-dependent nitrite reductase complex, NrfFprotein
Vibrio vulnificus JY1701	+	VvJY1701_3974	Alpha-galactosidase
Vibrio vulnificus JY1701	+	VvJY1701_4108	RTX toxin-like Ca2+-binding protein
Vibrio vulnificus JY1701	+	VvJY1701_4109	RTX toxin-like Ca2+-binding protein
Vibrio vulnificus JY1701	+	VvJY1701_4110	putative RTX toxin secretion ATP-binding protein
Vibrio vulnificus JY1701	-	VvJY1701_3571	Transcriptional regulator, LysR family
Vibrio vulnificus JY1701	+	VvJY1701_2656	conserved hypothetical protein
Vibrio vulnificus JY1701	+	VvJY1701_2655	Signal transduction histidine kinase
Vibrio vulnificus JY1701	+	VvJY1701_1186	hypothetical protein
Vibrio vulnificus JY1701	+	VvJY1701_2833	hypothetical protein
Vibrio vulnificus JY1701	-	VvJY1701_1312	single-stranded DNA-binding protein
Vibrio vulnificus JY1701	-	VvJY1701_414	hypothetical protein
Vibrio vulnificus JY1701	-	VvJY1701_2403	GGDEF family protein
Vibrio vulnificus JY1701	+	VvJY1701_4049	transcriptional regulator
Vibrio vulnificus JY1701	+	VvJY1701_4042	hypothetical protein
Vibrio vulnificus JY1701	+	VvJY1701_2621	v10 pilin
Vibrio vulnificus JY1701	+	VvJY1701_932	hypothetical protein
Vibrio vulnificus JY1701	+	VvJY1701_3998	hypothetical protein
Vibrio vulnificus JY1701	-	VvJY1701_3755	AraC-type DNA-binding domain-containing protein
Vibrio vulnificus JY1701	-	VvJY1701_3758	hypothetical protein
Vibrio vulnificus JY1701	+	VvJY1701_3756	glutaredoxin
Vibrio vulnificus JY1701	+	VvJY1701_3757	predicted membrane protein
Vibrio vulnificus JY1701	-	VvJY1701_3764	Peptide methionine sulfoxide reductase
Vibrio vulnificus JY1701	-	VvJY1701_3752	hypothetical protein
Vibrio vulnificus JY1701	-	VvJY1701_3631	Acyltransferase 3
Vibrio vulnificus JY1701	+	VvJY1701_3634	Translation initiation factor 1
Vibrio vulnificus JY1701	-	VvJY1701_3644	conserved hypothetical protein
Vibrio vulnificus JY1701	-	VvJY1701_3645	ABC-type branched-chain amino acid transportsystem, periplasmic component
Vibrio vulnificus JY1701	-	VvJY1701_3653	Sensor histidine kinase
Vibrio vulnificus JY1701	+	VvJY1701_3403	Histone acetyltransferase HPA2
Vibrio vulnificus JY1701	-	VvJY1701_3395	hypothetical protein
Vibrio vulnificus JY1701	+	VvJY1701_3407	hypothetical protein
Vibrio vulnificus JY1701	+	VvJY1701_3339	predicted signal transduction protein
Vibrio vulnificus JY1701	+	VvJY1701_3340	Diguanylate cyclase/phosphodiesterase
Vibrio vulnificus JY1701	+	VvJY1701_1554	hypothetical protein
Vibrio vulnificus JY1701	+	VvJY1701_1548	Small-conductance mechanosensitive channel
Vibrio vulnificus JY1701	+	VvJY1701_1547	GGDEF family protein
