# Supplementary material for: Pyrosequencing-Based Comparative Genome Analysis of Vibrio vulnificus Environmental Isolates
Source: PLoS One. 2012 May 25;7(5):e37553. doi: 10.1371/journal.pone.0037553 (PMC3360785; doi:10.1371/journal.pone.0037553)
Supplement: Supplement S4 — Complete list of genes differentiating E-genotype strains from C-genotype strains. (XLSX) [file pone.0037553.s007.xlsx]

## Sheet: C-Not-E_Differentials
Organism	Strand	Locus_tag	Product
Vibrio vulnificus (strain MO6-24/O)	+	VVMO6_00426	3-methyladenine DNA glycosylase
Vibrio vulnificus (strain MO6-24/O)	-	VVMO6_00553	D-glycerate transporter (predicted)
Vibrio vulnificus (strain MO6-24/O)	+	VVMO6_00601	hypothetical protein
Vibrio vulnificus (strain MO6-24/O)	+	VVMO6_00602	hypothetical protein
Vibrio vulnificus (strain MO6-24/O)	-	VVMO6_00776	hypothetical protein
Vibrio vulnificus (strain MO6-24/O)	-	VVMO6_00914	type I restriction-modification systemrestriction subunit R
Vibrio vulnificus (strain MO6-24/O)	-	VVMO6_00915	hypothetical protein
Vibrio vulnificus (strain MO6-24/O)	+	VVMO6_01025	methyl-accepting chemotaxis protein
Vibrio vulnificus (strain MO6-24/O)	+	VVMO6_01058	hypothetical protein
Vibrio vulnificus (strain MO6-24/O)	+	VVMO6_01126	transcriptional regulator, GntR family domain /Aspartate aminotransferase
Vibrio vulnificus (strain MO6-24/O)	+	VVMO6_01127	hypothetical protein
Vibrio vulnificus (strain MO6-24/O)	+	VVMO6_01247	outer membrane lipoprotein-sorting protein
Vibrio vulnificus (strain MO6-24/O)	+	VVMO6_01381	hypothetical protein
Vibrio vulnificus (strain MO6-24/O)	+	VVMO6_01437	acetyltransferase
Vibrio vulnificus (strain MO6-24/O)	+	VVMO6_01460	hypothetical protein
Vibrio vulnificus (strain MO6-24/O)	-	VVMO6_01668	hypothetical protein
Vibrio vulnificus (strain MO6-24/O)	-	VVMO6_01697	hypothetical protein
Vibrio vulnificus (strain MO6-24/O)	-	VVMO6_01702	secreted trypsin-like serine protease
Vibrio vulnificus (strain MO6-24/O)	+	VVMO6_01705	putative response regulator
Vibrio vulnificus (strain MO6-24/O)	+	VVMO6_01789	nhaP-type Na+/H+ and K+/H+ antiporter
Vibrio vulnificus (strain MO6-24/O)	-	VVMO6_02128	transglutaminase-like enzyme
Vibrio vulnificus (strain MO6-24/O)	+	VVMO6_02459	transcriptional regulator, LysR family
Vibrio vulnificus (strain MO6-24/O)	+	VVMO6_02460	hypothetical protein
Vibrio vulnificus (strain MO6-24/O)	+	VVMO6_02461	hypothetical protein
Vibrio vulnificus (strain MO6-24/O)	+	VVMO6_02462	hypothetical protein
Vibrio vulnificus (strain MO6-24/O)	+	VVMO6_02633	PTS system, mannitol-specific IIC component / PTSsystem, mannitol-specific IIB component / PTS system,mannitol-specific IIA component
Vibrio vulnificus (strain MO6-24/O)	+	VVMO6_02634	mannitol-1-phosphate 5-dehydrogenase
Vibrio vulnificus (strain MO6-24/O)	+	VVMO6_02635	mannitol operon repressor
Vibrio vulnificus (strain MO6-24/O)	+	VVMO6_02784	hypothetical protein
Vibrio vulnificus (strain MO6-24/O)	-	VVMO6_02957	hypothetical protein
Vibrio vulnificus (strain MO6-24/O)	-	VVMO6_02992	permease of the major facilitator superfamily
Vibrio vulnificus (strain MO6-24/O)	+	VVMO6_02993	transcriptional regulator
Vibrio vulnificus (strain MO6-24/O)	-	VVMO6_03003	hypothetical protein
Vibrio vulnificus (strain MO6-24/O)	-	VVMO6_03010	glutathione synthetase
Vibrio vulnificus (strain MO6-24/O)	-	VVMO6_03066	hypothetical protein
Vibrio vulnificus (strain MO6-24/O)	-	VVMO6_03078	transcriptional regulators LysR family
Vibrio vulnificus (strain MO6-24/O)	-	VVMO6_03080	Ca2+/H+ antiporter
Vibrio vulnificus (strain MO6-24/O)	-	VVMO6_03081	DedA protein
Vibrio vulnificus (strain MO6-24/O)	+	VVMO6_03163	transcriptional regulator
Vibrio vulnificus (strain MO6-24/O)	+	VVMO6_03281	putative two-component response regulator
Vibrio vulnificus (strain MO6-24/O)	-	VVMO6_03282	putative two-component response regulator andGGDEF family protein YeaJ
Vibrio vulnificus (strain MO6-24/O)	-	VVMO6_03283	putative two-component response regulator
Vibrio vulnificus (strain MO6-24/O)	+	VVMO6_03516	hypothetical protein
Vibrio vulnificus (strain MO6-24/O)	+	VVMO6_03523	rsbS, negative regulator of sigma-B
Vibrio vulnificus (strain MO6-24/O)	+	VVMO6_03524	anti-sigma B factor RsbT
Vibrio vulnificus (strain MO6-24/O)	+	VVMO6_03525	serine phosphatase RsbU, regulator of sigmasubunit
Vibrio vulnificus (strain MO6-24/O)	+	VVMO6_03526	two-component system sensor protein
Vibrio vulnificus (strain MO6-24/O)	-	VVMO6_03598	Di-and tricarboxylate transporter
Vibrio vulnificus (strain MO6-24/O)	+	VVMO6_03648	arylsulfatase
Vibrio vulnificus (strain MO6-24/O)	+	VVMO6_03750	periplasmic divalent cation tolerance proteincutA
Vibrio vulnificus (strain MO6-24/O)	-	VVMO6_03814	methyl-accepting chemotaxis protein
Vibrio vulnificus (strain MO6-24/O)	-	VVMO6_04004	hypothetical protein
Vibrio vulnificus (strain MO6-24/O)	-	VVMO6_04101	sialic acid-induced transmembrane proteinYjhT(NanM) possible mutarotase
Vibrio vulnificus (strain MO6-24/O)	-	VVMO6_04102	sialic acid utilization regulator RpiR family
Vibrio vulnificus (strain MO6-24/O)	-	VVMO6_04103	N-acetylneuraminate lyase
Vibrio vulnificus (strain MO6-24/O)	-	VVMO6_04104	TRAP-type transport system large permeasecomponent predicted N-acetylneuraminate transporter
Vibrio vulnificus (strain MO6-24/O)	-	VVMO6_04105	TRAP-type transport system small permeasecomponent predicted N-acetylneuraminate transporter
Vibrio vulnificus (strain MO6-24/O)	-	VVMO6_04106	TRAP-type transport system periplasmic componentpredicted N-acetylneuraminate-binding protein
Vibrio vulnificus (strain MO6-24/O)	+	VVMO6_04108	N-acetylmannosamine kinase
Vibrio vulnificus (strain MO6-24/O)	+	VVMO6_04109	N-acetylglucosamine-6-phosphate deacetylase
Vibrio vulnificus (strain MO6-24/O)	-	VVMO6_04151	putative response regulator
Vibrio vulnificus (strain MO6-24/O)	+	VVMO6_04243	transcriptional regulator
Vibrio vulnificus (strain MO6-24/O)	+	VVMO6_04312	carbon-nitrogen hydrolase
Vibrio vulnificus (strain MO6-24/O)	-	VVMO6_04315	histone acetyltransferase HPA2
Vibrio vulnificus (strain MO6-24/O)	-	VVMO6_04420	permease of the drug/metabolite transporter (DMT)superfamily
Vibrio vulnificus (strain MO6-24/O)	-	VVMO6_04421	transcriptional regulator AraC family
Vibrio vulnificus (strain MO6-24/O)	-	VVMO6_04442	transcriptional regulator LysR family
Vibrio vulnificus (strain MO6-24/O)	+	VVMO6_04467	dehydrogenase with differentspecificities,short-chain alcohol dehydrogenases-likeprotein
Vibrio vulnificus (strain MO6-24/O)	+	VVMO6_04468	glutaredoxin 2
Vibrio vulnificus (strain MO6-24/O)	-	VVMO6_04481	chondroitinase AC precursor
Vibrio vulnificus (strain MO6-24/O)	-	VVMO6_04482	lacto-N-biose phosphorylase
Vibrio vulnificus (strain MO6-24/O)	-	VVMO6_04483	hypothetical protein
Vibrio vulnificus (strain MO6-24/O)	-	VVMO6_04484	5-keto-D-gluconate 5-reductase
Vibrio vulnificus (strain MO6-24/O)	-	VVMO6_04486	galactose-1-phosphate uridylyltransferase
Vibrio vulnificus (strain MO6-24/O)	-	VVMO6_04487	UDP-glucose 4-epimerase
Vibrio vulnificus (strain MO6-24/O)	-	VVMO6_04488	sulfate permease
Vibrio vulnificus (strain MO6-24/O)	+	VVMO6_04489	N-acetylglucosamine-regulated outer membraneporin
Vibrio vulnificus (strain MO6-24/O)	+	VVMO6_04490	membrane protein
Vibrio vulnificus (strain MO6-24/O)	-	VVMO6_04491	methyl-accepting chemotaxis protein I (serinechemoreceptor protein)
Vibrio vulnificus (strain MO6-24/O)	-	VVMO6_04492	ATPase component of various ABC-type transportsystem
Vibrio vulnificus (strain MO6-24/O)	-	VVMO6_04493	ABC-type dipeptide/oligopeptide/nickel transportsystem permease component
Vibrio vulnificus (strain MO6-24/O)	-	VVMO6_04494	ABC-type dipeptide/oligopeptide/nickel transportsystem permease component
Vibrio vulnificus (strain MO6-24/O)	-	VVMO6_04496	ABC-type dipeptide transport system periplasmiccomponent
Vibrio vulnificus (strain MO6-24/O)	-	VVMO6_04497	uncharacterized protein conserved in bacteria
Vibrio vulnificus (strain MO6-24/O)	+	VVMO6_04498	arylsulfatase A
Vibrio vulnificus (strain MO6-24/O)	-	VVMO6_04499	GALNS arylsulfatase regulator (Fe-Soxidoreductase)
Vibrio vulnificus (strain MO6-24/O)	+	VVMO6_04500	choline-sulfatase
Vibrio vulnificus (strain MO6-24/O)	+	VVMO6_04501	arylsulfatase
Vibrio vulnificus (strain MO6-24/O)	-	VVMO6_04502	hypothetical protein
Vibrio vulnificus (strain MO6-24/O)	+	VVMO6_04526	hypothetical protein
Vibrio vulnificus (strain MO6-24/O)	+	VVMO6_04538	DUF1176 domain-containing protein
Vibrio vulnificus (strain MO6-24/O)	+	VVMO6_04540	integrase
Vibrio vulnificus (strain YJ016)	-	VVA0011	hypothetical protein
Vibrio vulnificus (strain YJ016)	+	VVA0012	transcriptional regulator
Vibrio vulnificus (strain YJ016)	-	VVA0023	hypothetical protein
Vibrio vulnificus (strain YJ016)	-	VVA0031	putative glutathione synthase
Vibrio vulnificus (strain YJ016)	-	VVA0088	hypothetical protein
Vibrio vulnificus (strain YJ016)	-	VVA0107	transcriptional regulator
Vibrio vulnificus (strain YJ016)	-	VVA0109	calcium/proton antiporter
Vibrio vulnificus (strain YJ016)	-	VVA0110	uncharacterized membrane-associated protein
Vibrio vulnificus (strain YJ016)	+	VVA0202	transcriptional regulator
Vibrio vulnificus (strain YJ016)	+	VVA0325	putative fimbrial protein Z, transcriptionalregulator
Vibrio vulnificus (strain YJ016)	-	VVA0326	GGDEF family protein
Vibrio vulnificus (strain YJ016)	-	VVA0327	putative fimbrial protein Z, transcriptionalregulator
Vibrio vulnificus (strain YJ016)	+	VVA0574	hypothetical protein
Vibrio vulnificus (strain YJ016)	+	VVA0581	anti-anti-sigma regulatory factor
Vibrio vulnificus (strain YJ016)	+	VVA0582	anti-sigma regulatory factor
Vibrio vulnificus (strain YJ016)	+	VVA0583	indirect negative regulator of sigma-B activity
Vibrio vulnificus (strain YJ016)	+	VVA0584	conserved hypothetical protein
Vibrio vulnificus (strain YJ016)	-	VVA0610	di-and tricarboxylate transporter
Vibrio vulnificus (strain YJ016)	+	VVA0661	arylsulfatase A
Vibrio vulnificus (strain YJ016)	+	VVA0762	uncharacterized protein
Vibrio vulnificus (strain YJ016)	-	VVA0893	methyl-accepting chemotaxis protein
Vibrio vulnificus (strain YJ016)	-	VVA1090	Mn2+ and Fe2+ transporter
Vibrio vulnificus (strain YJ016)	-	VVA1197	uncharacterized protein conserved in bacteria
Vibrio vulnificus (strain YJ016)	-	VVA1198	transcriptional regulator
Vibrio vulnificus (strain YJ016)	-	VVA1199	putative N-acetylneuraminate lyase
Vibrio vulnificus (strain YJ016)	-	VVA1200	TRAP-type C4-dicarboxylate transport system,large permease component
Vibrio vulnificus (strain YJ016)	-	VVA1201	TRAP-type C4-dicarboxylate transport system,small permease component
Vibrio vulnificus (strain YJ016)	-	VVA1202	TRAP-type C4-dicarboxylate transport system,periplasmic component
Vibrio vulnificus (strain YJ016)	+	VVA1205	putative N-acetylmannosamine kinase
Vibrio vulnificus (strain YJ016)	+	VVA1206	N-acetylglucosamine-6-phosphate deacetylase
Vibrio vulnificus (strain YJ016)	-	VVA1247	putative response regulator
Vibrio vulnificus (strain YJ016)	+	VVA1346	transcriptional regulator
Vibrio vulnificus (strain YJ016)	+	VVA1408	predicted amidohydrolase
Vibrio vulnificus (strain YJ016)	-	VVA1411	hypothetical protein
Vibrio vulnificus (strain YJ016)	-	VVA1521	conserved hypothetical protein
Vibrio vulnificus (strain YJ016)	-	VVA1522	AraC-type DNA-binding domain-containing protein
Vibrio vulnificus (strain YJ016)	-	VVA1564	transcriptional regulator
Vibrio vulnificus (strain YJ016)	+	VVA1599	dehydrogenase
Vibrio vulnificus (strain YJ016)	+	VVA1600	glutaredoxin 2
Vibrio vulnificus (strain YJ016)	-	VVA1613	conserved hypothetical protein
Vibrio vulnificus (strain YJ016)	-	VVA1614	conserved hypothetical protein
Vibrio vulnificus (strain YJ016)	-	VVA1615	conserved hypothetical protein
Vibrio vulnificus (strain YJ016)	-	VVA1616	dehydrogenase
Vibrio vulnificus (strain YJ016)	-	VVA1617	galactose-1-phosphate uridylyltransferase
Vibrio vulnificus (strain YJ016)	-	VVA1618	UDP-glucose 4-epimerase
Vibrio vulnificus (strain YJ016)	-	VVA1620	sulfate permease
Vibrio vulnificus (strain YJ016)	+	VVA1623	conserved hypothetical protein
Vibrio vulnificus (strain YJ016)	+	VVA1624	CBS-domain-containing membrane protein
Vibrio vulnificus (strain YJ016)	-	VVA1625	methyl-accepting chemotaxis protein
Vibrio vulnificus (strain YJ016)	-	VVA1626	ABC-type transport system, ATPase component
Vibrio vulnificus (strain YJ016)	-	VVA1627	oligopeptide ABC transporter, permease protein
Vibrio vulnificus (strain YJ016)	-	VVA1628	oligopeptide ABC transporter, permease protein
Vibrio vulnificus (strain YJ016)	-	VVA1630	ABC-type dipeptide transport system, periplasmiccomponent
Vibrio vulnificus (strain YJ016)	-	VVA1631	conserved hypothetical protein
Vibrio vulnificus (strain YJ016)	+	VVA1632	arylsulfatase A
Vibrio vulnificus (strain YJ016)	-	VVA1633	arylsulfatase regulator
Vibrio vulnificus (strain YJ016)	+	VVA1634	arylsulfatase A
Vibrio vulnificus (strain YJ016)	+	VVA1635	arylsulfatase A
Vibrio vulnificus (strain YJ016)	-	VVA1636	conserved hypothetical protein
Vibrio vulnificus (strain YJ016)	+	VVA1663	hypothetical protein
Vibrio vulnificus (strain YJ016)	+	VVA1675	putative regulatory protein
Vibrio vulnificus (strain YJ016)	+	VV0025	conserved hypothetical protein
Vibrio vulnificus (strain YJ016)	+	VV0140	integrase
Vibrio vulnificus (strain YJ016)	-	VV0142	predicted transcriptional regulator
Vibrio vulnificus (strain YJ016)	+	VV0265	type I site-specific restriction-modificationsystem, R (restriction) subunit
Vibrio vulnificus (strain YJ016)	-	VV0332	hypothetical protein
Vibrio vulnificus (strain YJ016)	-	VV0503	mannitol operon repressor
Vibrio vulnificus (strain YJ016)	-	VV0504	mannitol-1-phosphate 5-dehydrogenase
Vibrio vulnificus (strain YJ016)	-	VV0505	PTS system, mannitol-specific IIABC component
Vibrio vulnificus (strain YJ016)	-	VV0732	hypothetical protein
Vibrio vulnificus (strain YJ016)	-	VV0733	hypothetical protein
Vibrio vulnificus (strain YJ016)	-	VV0735	hypothetical protein
Vibrio vulnificus (strain YJ016)	-	VV0736	transcriptional regulator
Vibrio vulnificus (strain YJ016)	+	VV1099	transglutaminase-like enzyme
Vibrio vulnificus (strain YJ016)	-	VV1429	NhaP-type Na+/H+ and K+/H+ antiporter
Vibrio vulnificus (strain YJ016)	-	VV1513	putative response regulator
Vibrio vulnificus (strain YJ016)	+	VV1516	Secreted trypsin-like serine protease
Vibrio vulnificus (strain YJ016)	+	VV1521	hypothetical protein
Vibrio vulnificus (strain YJ016)	+	VV1552	hypothetical protein
Vibrio vulnificus (strain YJ016)	-	VV1737	hypothetical protein
Vibrio vulnificus (strain YJ016)	-	VV1792	putative acetyltransferase
Vibrio vulnificus (strain YJ016)	-	VV1886	putative acetyltransferase
Vibrio vulnificus (strain YJ016)	-	VV1974	conserved hypothetical protein
Vibrio vulnificus (strain YJ016)	-	VV2091	hypothetical protein
Vibrio vulnificus (strain YJ016)	-	VV2092	GntR-family regulatory protein
Vibrio vulnificus (strain YJ016)	-	VV2190	conserved hypothetical protein
Vibrio vulnificus (strain YJ016)	-	VV2286	methyl-accepting chemotaxis protein
Vibrio vulnificus (strain YJ016)	+	VV2521	hypothetical protein
Vibrio vulnificus (strain YJ016)	-	VV2700	hypothetical protein
Vibrio vulnificus (strain YJ016)	-	VV2701	hypothetical protein
Vibrio vulnificus (strain YJ016)	+	VV2751	H+/gluconate symporter
Vibrio vulnificus (strain YJ016)	-	VV2881	putative DNA glycosylase
Vibrio vulnificus CMCP6	+	VV2_0067	hypothetical protein
Vibrio vulnificus CMCP6	+	VV2_0074	RsbS, negative regulator of sigma-B
Vibrio vulnificus CMCP6	+	VV2_0075	anti-sigma B factor RsbT
Vibrio vulnificus CMCP6	+	VV2_0076	Serine phosphatase RsbU, regulator of sigmasubunit
Vibrio vulnificus CMCP6	+	VV2_0077	Two-component system sensor protein
Vibrio vulnificus CMCP6	-	VV2_0102	Di-and tricarboxylate transporter
Vibrio vulnificus CMCP6	+	VV2_0151	Arylsulfatase
Vibrio vulnificus CMCP6	+	VV2_0258	Periplasmic divalent cation tolerance proteincutA
Vibrio vulnificus CMCP6	-	VV2_0335	Methyl-accepting chemotaxis protein
Vibrio vulnificus CMCP6	-	VV2_0542	hypothetical protein
Vibrio vulnificus CMCP6	+	VV2_0655	Integrase
Vibrio vulnificus CMCP6	-	VV2_0726	Sialic acid-induced transmembrane proteinYjhT(NanM), possible mutarotase
Vibrio vulnificus CMCP6	-	VV2_0729	Sialic acid utilization regulator, RpiR family
Vibrio vulnificus CMCP6	-	VV2_0730	N-acetylneuraminate lyase
Vibrio vulnificus CMCP6	-	VV2_0731	TRAP-type transport system, large permeasecomponent, predicted N-acetylneuraminate transporter
Vibrio vulnificus CMCP6	-	VV2_0732	TRAP-type transport system, small permeasecomponent, predicted N-acetylneuraminate transporter
Vibrio vulnificus CMCP6	-	VV2_0733	TRAP-type transport system, periplasmiccomponent, predicted N-acetylneuraminate-binding protein
Vibrio vulnificus CMCP6	+	VV2_0735	N-acetylmannosamine kinase
Vibrio vulnificus CMCP6	+	VV2_0736	N-acetylglucosamine-6-phosphate deacetylase
Vibrio vulnificus CMCP6	-	VV2_0779	putative response regulator
Vibrio vulnificus CMCP6	+	VV2_0874	Transcriptional regulator
Vibrio vulnificus CMCP6	+	VV2_0920	Carbon-nitrogen hydrolase
Vibrio vulnificus CMCP6	-	VV2_0924	Histone acetyltransferase HPA2
Vibrio vulnificus CMCP6	-	VV2_1027	Permease of the drug/metabolite transporter (DMT)superfamily
Vibrio vulnificus CMCP6	-	VV2_1028	AraC-type DNA-binding domain-containing protein
Vibrio vulnificus CMCP6	-	VV2_1049	Transcriptional regulator, LysR family
Vibrio vulnificus CMCP6	+	VV2_1075	Dehydrogenases with different specificities
Vibrio vulnificus CMCP6	+	VV2_1076	glutaredoxin, GrxB family
Vibrio vulnificus CMCP6	-	VV2_1090	Chondroitinase AC precursor
Vibrio vulnificus CMCP6	-	VV2_1091	Lacto-N-biose phosphorylase
Vibrio vulnificus CMCP6	-	VV2_1092	hypothetical protein
Vibrio vulnificus CMCP6	-	VV2_1093	2-deoxy-D-gluconate 3-dehydrogenase
Vibrio vulnificus CMCP6	-	VV2_1094	galactose-1-phosphate uridylyltransferase
Vibrio vulnificus CMCP6	-	VV2_1095	UDP-glucose 4-epimerase
Vibrio vulnificus CMCP6	-	VV2_1096	Sulfate permease
Vibrio vulnificus CMCP6	+	VV2_1097	N-acetylglucosamine-regulated outer membraneporin
Vibrio vulnificus CMCP6	+	VV2_1098	membrane protein
Vibrio vulnificus CMCP6	-	VV2_1099	Methyl-accepting chemotaxis protein
Vibrio vulnificus CMCP6	-	VV2_1100	ATPase component of various ABC-type transportsystem
Vibrio vulnificus CMCP6	-	VV2_1101	ABC-type dipeptide/oligopeptide/nickel transportsystem, permease component
Vibrio vulnificus CMCP6	-	VV2_1102	ABC-type dipeptide/oligopeptide/nickel transportsystem, permease component
Vibrio vulnificus CMCP6	-	VV2_1104	ABC-type dipeptide transport system, periplasmiccomponent
Vibrio vulnificus CMCP6	-	VV2_1105	Uncharacterized protein conserved in bacteria
Vibrio vulnificus CMCP6	+	VV2_1106	Arylsulfatase A
Vibrio vulnificus CMCP6	-	VV2_1107	Arylsulfatase regulator
Vibrio vulnificus CMCP6	+	VV2_1108	Arylsulfatase A
Vibrio vulnificus CMCP6	+	VV2_1109	Arylsulfatase
Vibrio vulnificus CMCP6	-	VV2_1110	hypothetical protein
Vibrio vulnificus CMCP6	+	VV2_1138	hypothetical protein
Vibrio vulnificus CMCP6	+	VV2_1149	Putative regulatory protein
Vibrio vulnificus CMCP6	-	VV2_1185	Permease of the major facilitator superfamily
Vibrio vulnificus CMCP6	+	VV2_1186	Transcriptional regulator
Vibrio vulnificus CMCP6	-	VV2_1699	hypothetical protein
Vibrio vulnificus CMCP6	-	VV2_1204	Glutathione synthetase
Vibrio vulnificus CMCP6	-	VV2_1259	hypothetical protein
Vibrio vulnificus CMCP6	-	VV2_1273	Transcriptional regulator, LysR family
Vibrio vulnificus CMCP6	-	VV2_1274	Ca2+/H+ antiporter
Vibrio vulnificus CMCP6	-	VV2_1275	DedA protein
Vibrio vulnificus CMCP6	+	VV2_1363	Transcriptional regulator
Vibrio vulnificus CMCP6	+	VV2_1508	Putative two-component response regulator
Vibrio vulnificus CMCP6	-	VV2_1509	Putative two-component response regulator andGGDEF family protein YeaJ
Vibrio vulnificus CMCP6	-	VV2_1510	Response regulator
Vibrio vulnificus CMCP6	-	VV1_0027	Transglutaminase-like enzyme
Vibrio vulnificus CMCP6	+	VV1_0456	Transcriptional regulator, LysR family
Vibrio vulnificus CMCP6	+	VV1_0457	hypothetical protein
Vibrio vulnificus CMCP6	+	VV1_0458	hypothetical protein
Vibrio vulnificus CMCP6	+	VV1_0459	hypothetical protein
Vibrio vulnificus CMCP6	+	VV1_0638	PTS system, mannitol-specific IIC component
Vibrio vulnificus CMCP6	+	VV1_0639	Mannitol-1-phosphate 5-dehydrogenase
Vibrio vulnificus CMCP6	+	VV1_0640	Mannitol operon repressor
Vibrio vulnificus CMCP6	+	VV1_0789	Hypothetical protein
Vibrio vulnificus CMCP6	+	VV1_0790	Ribosomal S7-like protein
Vibrio vulnificus CMCP6	-	VV1_0985	hypothetical protein
Vibrio vulnificus CMCP6	+	VV1_1518	3-methyladenine DNA glycosylase
Vibrio vulnificus CMCP6	-	VV1_1655	D-glycerate transporter (predicted)
Vibrio vulnificus CMCP6	+	VV1_1703	hypothetical protein
Vibrio vulnificus CMCP6	+	VV1_1704	hypothetical protein
Vibrio vulnificus CMCP6	-	VV1_1892	hypothetical protein
Vibrio vulnificus CMCP6	-	VV1_2037	Type I restriction-modification system,restriction subunit R
Vibrio vulnificus CMCP6	-	VV1_2038	Predicted transcriptional regulator
Vibrio vulnificus CMCP6	+	VV1_2158	Methyl-accepting chemotaxis protein
Vibrio vulnificus CMCP6	+	VV1_2192	hypothetical protein
Vibrio vulnificus CMCP6	+	VV1_2252	GntR-family regulatory protein
Vibrio vulnificus CMCP6	+	VV1_2253	hypothetical protein
Vibrio vulnificus CMCP6	+	VV1_2367	Outer membrane lipoprotein-sorting protein
Vibrio vulnificus CMCP6	+	VV1_2431	putative acetyltransferase
Vibrio vulnificus CMCP6	+	VV1_2496	putative acetyltransferase
Vibrio vulnificus CMCP6	+	VV1_2524	putative acetyltransferase
Vibrio vulnificus CMCP6	+	VV1_2553	hypothetical protein
Vibrio vulnificus CMCP6	-	VV1_2708	hypothetical protein
Vibrio vulnificus CMCP6	-	VV1_2740	hypothetical protein
Vibrio vulnificus CMCP6	-	VV1_2745	Secreted trypsin-like serine protease
Vibrio vulnificus CMCP6	+	VV1_2748	Putative response regulator
Vibrio vulnificus CMCP6	+	VV1_2840	NhaP-type Na+/H+ and K+/H+ antiporter

## Sheet: E-Not-C_Differentials
Organism	Strand	Locus_tag	Product
Vibrio vulnificus JY1305	-	VvJY1305_1123	Uncharacterized protein
Vibrio vulnificus JY1305	-	VvJY1305_4193	Partial transposase
Vibrio vulnificus JY1305	-	VvJY1305_4180	Hypothetical protein
Vibrio vulnificus JY1305	+	VvJY1305_2097	Uncharacterized protein
Vibrio vulnificus JY1305	-	VvJY1305_2799	Mannose-6-phosphate isomerase (EC 5.3.1.8)
Vibrio vulnificus JY1305	+	VvJY1305_2810	ROK family protein
Vibrio vulnificus JY1305	-	VvJY1305_2812	hypothetical protein
Vibrio vulnificus JY1305	-	VvJY1305_2800	Uncharacterized protein
Vibrio vulnificus JY1305	-	VvJY1305_2805	Putative uncharacterized protein
Vibrio vulnificus JY1305	-	VvJY1305_2806	Glycoside hydrolase family 38
Vibrio vulnificus JY1305	+	VvJY1305_2786	hypothetical protein
Vibrio vulnificus JY1305	-	VvJY1305_2803	Putative uncharacterized protein
Vibrio vulnificus JY1305	+	VvJY1305_2809	Uncharacterized protein
Vibrio vulnificus JY1305	-	VvJY1305_2807	Putative glucokinase
Vibrio vulnificus JY1305	-	VvJY1305_2813	putative alanyl-tRNA synthetase
Vibrio vulnificus JY1305	+	VvJY1305_2811	Conserved hypothetical protein
Vibrio vulnificus JY1305	-	VvJY1305_2801	Putative uncharacterized protein
Vibrio vulnificus JY1305	-	VvJY1305_2804	Hydantoinase/oxoprolinase
Vibrio vulnificus JY1305	-	VvJY1305_2802	Putative uncharacterized protein
Vibrio vulnificus JY1305	-	VvJY1305_3966	Uncharacterized protein
Vibrio vulnificus JY1305	-	VvJY1305_3965	Putative uncharacterized protein
Vibrio vulnificus JY1305	-	VvJY1305_3967	Ankyrin
Vibrio vulnificus JY1305	-	VvJY1305_3963	Ankyrin
Vibrio vulnificus JY1305	+	VvJY1305_2607	hypothetical protein
Vibrio vulnificus JY1305	-	VvJY1305_1027	Uncharacterized protein
Vibrio vulnificus JY1305	+	VvJY1305_168	hypothetical protein
Vibrio vulnificus JY1305	-	VvJY1305_1807	restriction modification system S subunit
Vibrio vulnificus JY1305	-	VvJY1305_1812	Putative uncharacterized protein
Vibrio vulnificus JY1305	-	VvJY1305_1811	Putative uncharacterized protein
Vibrio vulnificus JY1305	-	VvJY1305_1813	Putative uncharacterized protein
Vibrio vulnificus JY1305	-	VvJY1305_1810	Putative uncharacterized protein
Vibrio vulnificus JY1305	-	VvJY1305_1804	hypothetical protein
Vibrio vulnificus JY1305	-	VvJY1305_1808	Putative uncharacterized protein
Vibrio vulnificus JY1305	-	VvJY1305_1814	Putative uncharacterized protein
Vibrio vulnificus JY1305	+	VvJY1305_3160	PKD domain containing protein
Vibrio vulnificus JY1305	-	VvJY1305_3283	putative Fic-related phage protein
Vibrio vulnificus JY1305	-	VvJY1305_654	hypothetical protein
Vibrio vulnificus JY1305	-	VvJY1305_653	putative Y4mE
Vibrio vulnificus JY1305	-	VvJY1305_837	Phosphoglycerol transferase
Vibrio vulnificus JY1305	-	VvJY1305_2152	hypothetical protein
Vibrio vulnificus JY1305	-	VvJY1305_3058	Conserved hypothetical protein
Vibrio vulnificus JY1305	-	VvJY1305_2942	Pyridoxamine kinase (PM kinase) (EC 2.7.1.35)
Vibrio vulnificus JY1305	+	VvJY1305_2892	hypothetical protein
Vibrio vulnificus JY1305	-	VvJY1305_2951	Surface antigen protein
Vibrio vulnificus JY1305	+	VvJY1305_2949	hypothetical protein
Vibrio vulnificus JY1305	-	VvJY1305_2941	Patatin
Vibrio vulnificus JY1305	-	VvJY1305_2975	PTS system, glucose-specific IIBC component
Vibrio vulnificus JY1305	-	VvJY1305_2943	Aspartate/tyrosine/aromatic aminotransferase
Vibrio vulnificus JY1305	-	VvJY1305_2944	Aspartate:alanine antiporter
Vibrio vulnificus JY1305	+	VvJY1305_2950	Phospholipase D active site motif protein 5
Vibrio vulnificus JY1305	+	VvJY1305_1632	permease
Vibrio vulnificus JY1305	+	VvJY1305_3720	Uncharacterized protein
Vibrio vulnificus JY1305	-	VvJY1305_2162	Putative acetyltransferase
Vibrio vulnificus JY1305	-	VvJY1305_2136	putative YefM protein
Vibrio vulnificus JY1305	-	VvJY1305_2196	Conserved hypothetical protein
Vibrio vulnificus JY1305	-	VvJY1305_2707	Uncharacterized protein
Vibrio vulnificus JY1701	+	VvJY1701_3543	hypothetical protein
Vibrio vulnificus JY1701	+	VvJY1701_306	hypothetical protein
Vibrio vulnificus JY1701	-	VvJY1701_4020	PKD domain containing protein
Vibrio vulnificus JY1701	-	VvJY1701_4021	PKD domain containing protein
Vibrio vulnificus JY1701	-	VvJY1701_4330	putative Y4mE
Vibrio vulnificus JY1701	-	VvJY1701_2169	Acetyltransferase protein
Vibrio vulnificus JY1701	+	VvJY1701_2939	Uncharacterized protein
Vibrio vulnificus JY1701	+	VvJY1701_2529	hypothetical protein
Vibrio vulnificus JY1701	-	VvJY1701_3603	Surface antigen protein
Vibrio vulnificus JY1701	-	VvJY1701_3593	Pyridoxamine kinase (PM kinase) (EC 2.7.1.35)
Vibrio vulnificus JY1701	+	VvJY1701_3601	hypothetical protein
Vibrio vulnificus JY1701	-	VvJY1701_3592	Patatin
Vibrio vulnificus JY1701	-	VvJY1701_3594	Aspartate/tyrosine/aromatic aminotransferase
Vibrio vulnificus JY1701	-	VvJY1701_3595	Aspartate:alanine antiporter
Vibrio vulnificus JY1701	+	VvJY1701_3602	Phospholipase D active site motif protein 5
Vibrio vulnificus JY1701	-	VvJY1701_2178	putative YefM protein
Vibrio vulnificus JY1701	-	VvJY1701_3208	Putative uncharacterized protein
Vibrio vulnificus JY1701	-	VvJY1701_3209	Uncharacterized protein
Vibrio vulnificus JY1701	-	VvJY1701_3210	Uncharacterized protein
Vibrio vulnificus JY1701	+	VvJY1701_3915	putative Fic-related phage protein
Vibrio vulnificus JY1701	+	VvJY1701_3696	Conserved hypothetical protein
Vibrio vulnificus JY1701	+	VvJY1701_3456	ROK family protein
Vibrio vulnificus JY1701	-	VvJY1701_3458	hypothetical protein
Vibrio vulnificus JY1701	-	VvJY1701_3446	Uncharacterized protein
Vibrio vulnificus JY1701	-	VvJY1701_3451	Putative uncharacterized protein
Vibrio vulnificus JY1701	-	VvJY1701_3452	Glycoside hydrolase family 38
Vibrio vulnificus JY1701	+	VvJY1701_3431	hypothetical protein
Vibrio vulnificus JY1701	-	VvJY1701_3444	Mannose-6-phosphate isomerase (EC 5.3.1.8)
Vibrio vulnificus JY1701	-	VvJY1701_3449	Putative uncharacterized protein
Vibrio vulnificus JY1701	+	VvJY1701_3455	Uncharacterized protein
Vibrio vulnificus JY1701	-	VvJY1701_3453	Putative glucokinase
Vibrio vulnificus JY1701	-	VvJY1701_3459	putative alanyl-tRNA synthetase
Vibrio vulnificus JY1701	+	VvJY1701_3457	Conserved hypothetical protein
Vibrio vulnificus JY1701	-	VvJY1701_3447	Putative uncharacterized protein
Vibrio vulnificus JY1701	-	VvJY1701_3450	Hydantoinase/oxoprolinase
Vibrio vulnificus JY1701	-	VvJY1701_3448	Putative uncharacterized protein
Vibrio vulnificus JY1701	+	VvJY1701_755	Phosphoglycerol transferase
Vibrio vulnificus JY1701	+	VvJY1701_179	hypothetical protein
Vibrio vulnificus JY1701	+	VvJY1701_4279	hypothetical protein
Vibrio vulnificus JY1701	-	VvJY1701_2157	Conserved hypothetical protein
Vibrio vulnificus JY1701	-	VvJY1701_4355	Hypothetical protein
Vibrio vulnificus JY1701	+	VvJY1701_1508	permease
Vibrio vulnificus JY1701	+	VvJY1701_556	hypothetical protein
Vibrio vulnificus JY1701	+	VvJY1701_1043	Uncharacterized protein
Vibrio vulnificus JY1701	+	VvJY1701_1992	Uncharacterized protein
Vibrio vulnificus JY1701	+	VvJY1701_2631	Uncharacterized protein
Vibrio vulnificus JY1701	+	VvJY1701_4290	Partial transposase
Vibrio vulnificus JY1701	+	VvJY1701_3646	PTS system, glucose-specific IIBC component
Vibrio vulnificus JY1701	-	VvJY1701_1916	Restriction modification system S subunit
Vibrio vulnificus JY1701	-	VvJY1701_1920	Putative uncharacterized protein
Vibrio vulnificus JY1701	-	VvJY1701_1921	Putative uncharacterized protein
Vibrio vulnificus JY1701	-	VvJY1701_1919	Putative uncharacterized protein
Vibrio vulnificus JY1701	-	VvJY1701_1917	Putative uncharacterized protein
Vibrio vulnificus JY1701	-	VvJY1701_1922	Putative uncharacterized protein
Vibrio vulnificus JY1701	+	VvJY1701_1148	Uncharacterized protein
Vibrio vulnificus E64MW	-	VvE64MW_691	Sulfatase protein
Vibrio vulnificus E64MW	+	VvE64MW_1105	Uncharacterized protein
Vibrio vulnificus E64MW	-	VvE64MW_978	Uncharacterized protein
Vibrio vulnificus E64MW	+	VvE64MW_4159	Hypothetical protein
Vibrio vulnificus E64MW	-	VvE64MW_4160	hypothetical protein
Vibrio vulnificus E64MW	+	VvE64MW_4158	hypothetical protein
Vibrio vulnificus E64MW	-	VvE64MW_3479	PTS system, glucose-specific IIBC component
Vibrio vulnificus E64MW	-	VvE64MW_3886	PKD domain containing protein
Vibrio vulnificus E64MW	+	VvE64MW_3588	Conserved hypothetical protein
Vibrio vulnificus E64MW	+	VvE64MW_2099	Uncharacterized protein
Vibrio vulnificus E64MW	-	VvE64MW_1434	permease
Vibrio vulnificus E64MW	+	VvE64MW_4166	Conserved hypothetical protein
Vibrio vulnificus E64MW	-	VvE64MW_3214	hypothetical protein
Vibrio vulnificus E64MW	+	VvE64MW_1961	Uncharacterized protein
Vibrio vulnificus E64MW	+	VvE64MW_1957	Putative uncharacterized protein
Vibrio vulnificus E64MW	+	VvE64MW_1956	Putative uncharacterized protein
Vibrio vulnificus E64MW	+	VvE64MW_1958	Putative uncharacterized protein
Vibrio vulnificus E64MW	+	VvE64MW_1964	hypothetical protein
Vibrio vulnificus E64MW	+	VvE64MW_1960	Putative uncharacterized protein
Vibrio vulnificus E64MW	+	VvE64MW_1955	Putative uncharacterized protein
Vibrio vulnificus E64MW	-	VvE64MW_197	hypothetical protein
Vibrio vulnificus E64MW	-	VvE64MW_3072	Putative uncharacterized protein
Vibrio vulnificus E64MW	-	VvE64MW_3073	Uncharacterized protein
Vibrio vulnificus E64MW	-	VvE64MW_3070	Ankyrin
Vibrio vulnificus E64MW	-	VvE64MW_4244	Acetyltransferase protein
Vibrio vulnificus E64MW	+	VvE64MW_2575	hypothetical protein
Vibrio vulnificus E64MW	+	VvE64MW_3309	ROK family protein
Vibrio vulnificus E64MW	-	VvE64MW_3296	Mannose-6-phosphate isomerase (EC 5.3.1.8)
Vibrio vulnificus E64MW	-	VvE64MW_3311	hypothetical protein
Vibrio vulnificus E64MW	-	VvE64MW_3298	Uncharacterized protein
Vibrio vulnificus E64MW	-	VvE64MW_3304	Putative uncharacterized protein
Vibrio vulnificus E64MW	-	VvE64MW_3305	Glycoside hydrolase family 38
Vibrio vulnificus E64MW	-	VvE64MW_3301	Putative uncharacterized protein
Vibrio vulnificus E64MW	+	VvE64MW_3308	Uncharacterized protein
Vibrio vulnificus E64MW	-	VvE64MW_3306	Putative glucokinase
Vibrio vulnificus E64MW	-	VvE64MW_3312	putative alanyl-tRNA synthetase
Vibrio vulnificus E64MW	+	VvE64MW_3310	Conserved hypothetical protein
Vibrio vulnificus E64MW	-	VvE64MW_3299	Putative uncharacterized protein
Vibrio vulnificus E64MW	-	VvE64MW_3303	Hydantoinase/oxoprolinase
Vibrio vulnificus E64MW	-	VvE64MW_3300	Putative uncharacterized protein
Vibrio vulnificus E64MW	+	VvE64MW_2727	Uncharacterized protein
Vibrio vulnificus E64MW	-	VvE64MW_4265	Partial transposase ; IS110 family
Vibrio vulnificus E64MW	+	VvE64MW_4295	putative YefM protein
Vibrio vulnificus E64MW	-	VvE64MW_4275	putative YefM protein
Vibrio vulnificus E64MW	+	VvE64MW_501	hypothetical protein
Vibrio vulnificus E64MW	+	VvE64MW_502	putative Y4mE
Vibrio vulnificus E64MW	+	VvE64MW_3411	Pyridoxamine kinase (PM kinase) (EC 2.7.1.35)
Vibrio vulnificus E64MW	+	VvE64MW_3402	Surface antigen protein
Vibrio vulnificus E64MW	-	VvE64MW_3404	hypothetical protein
Vibrio vulnificus E64MW	+	VvE64MW_3412	Patatin
Vibrio vulnificus E64MW	+	VvE64MW_3410	Aspartate/tyrosine/aromatic aminotransferase
Vibrio vulnificus E64MW	+	VvE64MW_3409	Aspartate:alanine antiporter
Vibrio vulnificus E64MW	-	VvE64MW_3403	Phospholipase D active site motif protein 5
Vibrio vulnificus E64MW	+	VvE64MW_3757	putative Fic-related phage protein
Vibrio vulnificus E64MW	+	VvE64MW_2828	Uncharacterized protein
Vibrio vulnificus E64MW	-	VvE64MW_3350	hypothetical protein
